# Supplementary material for: Gene expression during larval caste determination and differentiation in intermediately eusocial bumblebees, and a comparative analysis with advanced eusocial honeybees
Source: Mol Ecol. 2021 Jan 7;30(3):718–35. doi: 10.1111/mec.15752 (PMC7898649; doi:10.1111/mec.15752)
Supplement: Supplementary file 4 — Table S1‐S9, S11‐S18 [file MEC-30-718-s004.xlsx]

## Sheet: README
Filename:	All_supplemental_tables
Version:	1
Updated:	2020-11-08
Reference	Collins, D. H., Wirén, A., Labédan, M., Smith, M., Prince, D.C., Mohorianu, I., Dalmay, T., & Bourke, A. F. G. (2020). Gene expression during larval caste differentiation in intermediately eusocial bumblebees, and a comparative analysis with advanced eusocial honeybees.
Tab	Table legend
Table S1	Details of Bombus terrestris larvae that were either collected to produce samples for mRNA-seq (cohort 1) and qRT-PCR (cohort 2), or left in the colony and had their development monitored using photos to ensure they eclosed as the expected caste (queenless colonies and queenright colonies expected to produce adult queens and workers, respectively). Columns of numerical data represent the total nu…
Table S2	Details of the recorded head widths and masses of Bombus terrestris female larvae that were collected for mRNA-seq (cohort 1) and qRT-PCR (cohort 2) and from two previously published studies that collected larvae from the same stages and measured them using similar methods. The first column gives each larval phenotype, where EQ = early-instar queen-destined larvae; EW = early-instar worker-destin…
Table S3	Pipeline comparison between the pipeline used to align mRNA-seq reads and generate differentially expressed genes (DEGs) from mRNA-seq analysis of queen- and worker-destined larvae of Bombus terrestris in the present study (referred to as the PatMan/confidence-interval pipeline) and two standard pipelines that have been used by previous mRNA-seq studies of B. terrestris (See ‘Bioinformatic analys…
Table S4	Background list of genes summarising the results of a best-hit reciprocal blast search between Bombus terrestris and Drosophila melanogaster.
Table S5	Summary of published studies comparing differential gene expression between caste phenotypes in the larvae of eusocial insects, which were then used to select genes of interest. Columns represent the full reference, the species investigated, the phenotypes compared, the methods compared to isolate differentially expressed genes, and the main results of each comparison.
Table S6	List of target genes and reference genes that were assayed using qRT-PCR. Each column represents the refseq accession number for each gene, the PCR primers used to target the genes, the length of the PCR amplicon, the efficiency and R2 values of the standard curve for each pair of primers following a serial dilution, and the published source of each primer.
Table S7	Background list of genes summarising the results of a best-hit reciprocal blast search between Bombus terrestris and Apis mellifera.
Table S8	Output of two direct comparative analyses between the gene lists for each phenotype of Bombus terrestris produced by mRNA-seq of queen- and worker-destined larvae in the current study and gene lists from two previously published studies of queen- and worker-destined larvae of Apis mellifera. The first column represents each gene list in the current study where EQ = early-instar queen-destined lar…
Table S9	Numbers of reads in each mRNA-seq library following mRNA-seq of pooled whole body preparations of female queen-destined and worker-destined larvae of Bombus terrestris. Columns represent the status of each library with respect to the current study (i.e. each library was either excluded from the current study due to reasons given, or it was included), number of raw reads in each library following …
Table S10	Please see separate Supplemental materials document titled 'Table S10'
Table S11	Numbers of highly differentially expressed genes (HDEGs), separated by annotation class, from mRNA-seq libraries prepared from pooled whole-body preparations of female larvae of Bombus terrestris. Phenotype, the four phenotypes that contained HDEGs (MQ = mid-instar queen-destined larvae (3 libraries), MW = mid-instar worker-destined larvae (2 libraries), LQ = late-instar queen-destined larvae (3 …
Table S12	List of the HDEGs that were summarised in Table S12 and that were differentially expressed in more than one developmental stage. HDEG were isolated by mRNA-seq of pooled whole body preparations of female queen-destined and worker-destined larvae of Bombus terrestris that were then compared between developmental stages using Fisher's exact test. For each phenotype, MQ = mid-instar queen-destined l…
Table S13	Gene ontology (GO) terms associated with differentially expressed genes (DEGs) from mRNA-seq of pooled whole-body preparations of female queen-destined and worker-destined larvae of Bombus terrestris separated by larval instar (early-, mid-, and late-instar larvae). Columns represent: Phenotype, the six gene lists of upregulated genes in each phenotype where EQ = early-instar queen-destined larva…
Table S14	Results of qRT-PCR assays for 16 target genes compared with predictions from mRNA-seq libraries prepared from pooled whole-body preparations of female larvae of Bombus terrestris. Gene, the annotation of the gene of interest in the current B. terrestris official gene set (OGS) v1.0; Accession number, the accession number of each gene on NCBI; Phenotype comparison, the three comparisons made for e…
Table S15	List of genes that were highly differentially expressed between pooled whole body preparations of female queen- and worker-destined larvae in Bombus terrestris (HDEGs) and with significantly differentially expressed genes between queen- and worker-destined larvae in two studies of Apis mellifera. Columns represent the comparison A. mellifera study that the genes were isolated from (Cameron et al.…
Table S16	Output of HISAT2/HTSeq comparative analyses between the gene lists for each phenotype of Bombus terrestris produced by mRNA-seq of pooled whole body preparations of queen- and worker-destined larvae in the current study and gene lists from two previously published studies of queen- and worker-destined larvae of Apis mellifera after each gene list has been reanalysed using HISAT2/HTSeq (with diapa…
Table S17	Overlap in gene lists between caste-associated genes isolated from pooled whole body preparations of queen- or worker-destined larvae of Bombus terrestris and diapause-associated genes from the fat bodies of queens following diapause. In each case the gene lists were generated using HISAT/HTSeq of raw mRNA-seq data from the current study (caste-associated genes) or from Amsalem et al. 2015 (diapa…
Table S18	Summary of the main aims, hypotheses tested and findings from the current study. Columns represent the main aim or hypothesis that was being tested; the key results that directly pertain to that aim or hypothesis; and the figures/tables containing the key results.

## Sheet: Table S1
Colony	Cohort	Queen status	Total number of larvae	Early instar larvae sampled	Early instar larvae left	Middle instar larvae sampled	Middle instar larvae left	Late instar larvae sampled	Late instar larvae left	Adult caste	Percentage that developed into expected caste fate	Library name for mRNA-seq (Cohort 1) or sample name for qRT-PCR (Cohort 2)
Bte-1	1	Queenless	48	22	26	5	21	12	9	8 queens, 1 worker	95	EQ1 (n=22), MQ1 (n=5), LQ1 (n=12)
Bte-16	1	Queenless	37	19	18	4	14	10	4	4 queens	100	EQ2 (n=19), MQ2 (n=4), LQ2 (n=10)
Bte-20	1	Queenless	43	22	21	5	16	10	6	6 queens	100	EQ3 (n=22), MQ3 (n=5), LQ3 (n=10)
Bte-19	1	Queenless	27	0	27	6	21	10	11	11 queens	100	MQ4 (n=6), LQ4 (n=10)
Sub-total			155	63	92	20	72	42	30	29 queens, 1 worker	98.6	11 queen libraries
Bte-21	1	Queenright	78	34	44	14	30	11	19	19 workers	100	EW1 (n=34), MW1 (n=14), LW1 (n=11)
Bte-22	1	Queenright	91	41	50	13	37	12	25	25 workers	100	EW2 (n=41), MW2 (n=13), LW2 (n=12)
Bte-23	1	Queenright	64	29	35	6	29	10	19	19 workers	100	EW3 (n=29), MW3 (n=6), LW3 (n=10)
Sub-total			233	104	129	33	96	33	63	63 workers	100	9 worker libraries
Bte-104	2	Queenless	83	26	57	15	42	4	38	38 queens	100	EQq3, EQq4, EQq6, MQq3, MQq4, MQq6, LQq5, LQq6
Bte-106	2	Queenless	48	14	34	0	34	0	34	34 queens	100	EQq1, EQq5
Bte-107	2	Queenless	57	14	43	10	33	1	32	32 queens	100	EQq2, MQq1, MQq2, MQq5
Bte-109	2	Queenless	23	0	23	0	23	9	14	14 queens	100	Not used
Bte-110	2	Queenless	11	0	11	0	11	5	6	6 queens	100	LQq1, LQq2, LQq3, LQq4
Bte-111	2	Queenless	6	0	6	0	6	2	4	4 queens	100	Not used
Sub-total			228	54	174	25	149	21	128	128 queens	100	18 queen samples
Bte-101	2	Queenright	104	12	92	19	73	17	56	56 workers	100	EWq3, MWq3, MWq4, MWq6, LWq1, LWq3, LWq4, LWq6
Bte-102	2	Queenright	106	15	91	5	86	10	76	73 workers, 3 queens	96.1	EWq1, EWq2, EWq4, EWq5, EWq6, MWq1, MWq2, MWq5, LWq2,LWq5
Sub-total			210	27	183	24	159	27	132	129 workers, 3 queens	97.7	18 worker samples

## Sheet: Table S2
	Cohort 1			Cohort 2			Cnaani, J., D.W. Borst, Z.Y. Huang, G.E. Robinson & Hefetz, A. 1997. Caste determination in Bombus terrestris: differences in development and rates of JH biosynthesis between queen and worker larvae. Journal of Insect Physiology, 43, 373-381			Collins, D. H., Mohorianu, I., Beckers, M., Moulton, V., Dalmay, T., & Bourke, A. F. G. 2017. MicroRNAs Associated with Caste Determination and Differentiation in a Primitively Eusocial Insect. Scientific Reports, 7, Article number: 45674 (2017)
Larval phenotype (instar)	Number of individuals	Mean Head Width, mm (range)	Mean Body Mass, mg (range)	Number of individuals	Mean Head Width, mm (range)	Mean Body Mass, mg (range)	Number of individuals	Mean Head Width, mm (±SD)	Maximum Body Mass, mg	Number of individuals	Mean Body Mass, mg (range)
EQ (1-2)	63	0.9 (0.6 - 1)	7.2 (2.3 - 12.5)	54	1.0 (0.7 - 1.1)	13.0 (5.8 - 29.7)	121	0.96 (0.038)	64	76	9.3 (7.2–14.7)
EW (1-2)	104	0.8 (0.6 - 1)	7.6 (1.7 - 18)	27	0.9 (0.7 - 1)	10.4 (5.3 - 29.9)	67	0.96 (0.026)	39.5	164	7.5 (3.5–15.3)
MQ (3)	20	1.3 (1.2 - 1.4)	96.6 (56.6 - 149.9)	25	1.4 (1.3 - 1.5)	91.78 (38.4 - 203.4)	91	1.336 (0.050)	256.2	NA	NA
MW (3)	33	1.3 (1.2 - 1.4)	54.5 (34.8 - 83)	24	1.3 (1.2 - 1.4)	59.8 (35 - 83.9)	40	1.276 (0.044)	95.8	NA	NA
LQ (4)	42	1.9 (1.7 - 2)	1033 (624.7 - 1302)	21	2 (1.9 - 2.1)	1080 (916.2 - 1338.1)	31	1.933 (0.068)	1291	65	1168.7 (772.5–1455.4)
LW (4)	33	1.6 (1.5 - 1.7)	318.3 (71.5 - 476.2)	27	1.6 (1.5 - 1.8)	244.2 (50.3 - 493.2)	41	1.669 (0.061)	375.3	85	252.4 (107.0–454.4)

## Sheet: Table S3
Phenotype	Type of DEG	Method 1	Method 2	Number of shared genes	Number of genes produced by method 1	Number of genes produced by method 2	Percentage of genes produced by method 2 found in method 1	Percentage of genes produced by method 1 found in method 2
EW	DEGs	PatMan/confidence-interval	HISAT2/HTSeq	4	1137	4	100	0.4
EQ	DEGs	PatMan/confidence-interval	HISAT2/HTSeq	2	408	2	100	0.5
MW	DEGs	PatMan/confidence-interval	HISAT2/HTSeq	409	1223	522	78.4	33.4
MQ	DEGs	PatMan/confidence-interval	HISAT2/HTSeq	499	3029	546	91.4	16.5
LW	DEGs	PatMan/confidence-interval	HISAT2/HTSeq	450	1005	738	61	44.8
LQ	DEGs	PatMan/confidence-interval	HISAT2/HTSeq	630	1573	804	78.4	40.1
Average	DEGs	PatMan/confidence-interval	HISAT2/HTSeq	N/A	N/A	N/A	84.8667	22.6167
EW	HDEGs	PatMan/confidence-interval	HISAT2/HTSeq	0	0	4	0	NA
EQ	HDEGs	PatMan/confidence-interval	HISAT2/HTSeq	0	0	2	0	NA
MW	HDEGs	PatMan/confidence-interval	HISAT2/HTSeq	35	45	522	6.7	77.8
MQ	HDEGs	PatMan/confidence-interval	HISAT2/HTSeq	28	39	546	5.1	71.8
LW	HDEGs	PatMan/confidence-interval	HISAT2/HTSeq	4	4	738	0.5	100
LQ	HDEGs	PatMan/confidence-interval	HISAT2/HTSeq	24	33	804	3	72.7
Average	HDEGs	PatMan/confidence-interval	HISAT2/HTSeq	N/A	N/A	N/A	2.55	80.575
EW	DEGs	PatMan/confidence-interval	Kallisto	5	1137	5	100	0.4
EQ	DEGs	PatMan/confidence-interval	Kallisto	6	408	8	75	1.5
MW	DEGs	PatMan/confidence-interval	Kallisto	438	1223	560	78.2	35.8
MQ	DEGs	PatMan/confidence-interval	Kallisto	577	3029	617	93.5	19
LW	DEGs	PatMan/confidence-interval	Kallisto	500	1005	836	59.8	49.8
LQ	DEGs	PatMan/confidence-interval	Kallisto	746	1573	951	78.4	47.4
Average	DEGs	PatMan/confidence-interval	Kallisto	N/A	N/A	N/A	80.8167	25.65
EW	HDEGs	PatMan/confidence-interval	Kallisto	0	0	5	0	NA
EQ	HDEGs	PatMan/confidence-interval	Kallisto	0	0	8	0	NA
MW	HDEGs	PatMan/confidence-interval	Kallisto	37	45	560	6.6	82.2
MQ	HDEGs	PatMan/confidence-interval	Kallisto	26	39	617	4.2	66.7
LW	HDEGs	PatMan/confidence-interval	Kallisto	4	4	836	0.5	100
LQ	HDEGs	PatMan/confidence-interval	Kallisto	24	33	951	2.5	72.7
Average	HDEGs	PatMan/confidence-interval	Kallisto	N/A	N/A	N/A	2.3	80.4
EW	DEGs	HTSeq	Kallisto	4	4	5	80	100
EQ	DEGs	HTSeq	Kallisto	2	2	8	25	100
MW	DEGs	HTSeq	Kallisto	441	522	560	78.8	84.5
MQ	DEGs	HTSeq	Kallisto	467	546	617	75.7	85.5
LW	DEGs	HTSeq	Kallisto	641	738	836	76.7	86.9
LQ	DEGs	HTSeq	Kallisto	712	804	951	74.9	88.6
Average	DEGs	HTSeq	Kallisto	N/A	N/A	N/A	68.5167	90.9167

## Sheet: Table S4
Bter_protein_ID	Dmel_protein_ID	Dmel_gene_ID	Dmel_gene_description	Bter_gene_ID	Bter_gene_description	Bter_gene_symbol
NP_001267818.1	FBpp0082095	FBgn0086687	Desaturase 1	NM_001280889.1	acyl-CoA delta-9 desaturase	npve
NP_001267823.1	FBpp0304904	FBgn0035501	uncharacterized protein	NM_001280894.1	venom serine protease precursor	VSP
NP_001267835.1	FBpp0087266	FBgn0025373	Farnesyl pyrophosphate synthase	NM_001280906.1	farnesyl pyrophosphate synthase-like	LOC100650005
NP_001267838.1	FBpp0087518	FBgn0010385	Defensin	NM_001280909.1	defensin precursor	Def
NP_001267840.1	FBpp0077343	FBgn0283427	Fatty acid synthase 1	NM_001280911.1	fatty acid synthase-like	LOC100652317
NP_001267845.1	FBpp0080807	FBgn0032811	uncharacterized protein	NM_001280916.1	phosphomevalonate kinase	Mpk
NP_001267847.1	FBpp0076557	FBgn0019662	quemao	NM_001280918.1	geranylgeranyl pyrophosphate synthase-like	LOC100646723
NP_001267850.1	FBpp0310809	FBgn0266450	Kruppel homolog 1	NM_001280921.1	kruppel homolog 1	Kr-h1
NP_001267855.1	FBpp0289843	FBgn0038876	uncharacterized protein	NM_001280926.1	isopentenyl-diphosphate Delta-isomerase 1-like	LOC100646012
NP_001267862.1	FBpp0072560	FBgn0035203	uncharacterized protein	NM_001280933.1	acetyl-CoA acetyltransferase	LOC100648426
NP_001267865.1	FBpp0312007	FBgn0030683	uncharacterized protein	NM_001280936.1	diphosphomevalonate decarboxylase	LOC100644850
NP_001273373.1	FBpp0084938	FBgn0039755	uncharacterized protein	NM_001286444.1	acyl-CoA Delta(11) desaturase-like	LOC100650033
XP_003392860.1	FBpp0074822	FBgn0036813	Autophagy-related 3	XM_003392812.2	ubiquitin-like-conjugating enzyme ATG3	LOC100642312
XP_003392862.1	FBpp0079046	FBgn0031895	uncharacterized protein	XM_003392814.2	protein FAM122A	LOC100642550
XP_003392863.1	FBpp0304684	FBgn0031670	uncharacterized protein	XM_003392815.2	selT-like protein	LOC100642672
XP_003392864.1	FBpp0303034	FBgn0034304	uncharacterized protein	XM_003392816.2	LOW QUALITY PROTEIN: ankyrin repeat domain-containing protein 13C	LOC100642790
XP_003392865.1	FBpp0071426	FBgn0030228	BTB (POZ) domain containing 9	XM_003392817.2	BTB/POZ domain-containing protein 9 isoform X1	LOC100642910
XP_003392868.1	FBpp0072311	FBgn0035089	Pherokine 3	XM_003392820.2	ejaculatory bulb-specific protein 3-like isoform X1	LOC100643514
XP_003392875.1	FBpp0077425	FBgn0031436	NADH dehydrogenase (ubiquinone) B17.2 subunit	XM_003392827.2	NADH dehydrogenase [ubiquinone] 1 alpha subcomplex subunit 12	LOC100644236
XP_003392877.1	FBpp0080329	FBgn0001989	NADH dehydrogenase (ubiquinone) B17 subunit	XM_003392829.2	uncharacterized protein LOC100644354	LOC100644354
XP_003392880.2	FBpp0071712	FBgn0034692	uncharacterized protein	XM_003392832.2	uncharacterized protein LOC100644746	LOC100644746
XP_003392881.1	FBpp0074979	FBgn0040793	uncharacterized protein	XM_003392833.2	uncharacterized protein LOC100644871	LOC100644871
XP_003392882.1	FBpp0074993	FBgn0266669	Secretory 3	XM_003392834.2	exocyst complex component 1	LOC100644991
XP_003392883.1	FBpp0072720	FBgn0035294	Microfibril-associated protein 1	XM_003392835.2	microfibrillar-associated protein 1	LOC100645110
XP_003392884.1	FBpp0308803	FBgn0034068	caspar	XM_003392836.2	LOW QUALITY PROTEIN: FAS-associated factor 1	LOC100645550
XP_003392886.1	FBpp0076445	FBgn0035853	Ubiquitin conjugating enzyme E2M	XM_003392838.2	NEDD8-conjugating enzyme Ubc12 isoform X1	LOC100645787
XP_003392888.1	FBpp0076199	FBgn0036005	pallbearer	XM_003392840.2	F-box only protein 28	LOC100645973
XP_003392889.1	FBpp0080546	FBgn0032647	uncharacterized protein	XM_003392841.2	protein MAATS1-like isoform X2	LOC100646091
XP_003392892.1	FBpp0308994	FBgn0052944	uncharacterized protein	XM_003392844.2	serine/threonine-protein kinase 32A isoform X1	LOC100646573
XP_003392893.1	FBpp0083588	FBgn0038922	Isocitrate dehydrogenase 3b	XM_003392845.2	isocitrate dehydrogenase [NAD] subunit beta, mitochondrial	LOC100646694
XP_003392894.1	FBpp0078561	FBgn0263594	lost	XM_003392846.2	methenyltetrahydrofolate synthase domain-containing protein	LOC100646815
XP_003392897.2	FBpp0077658	FBgn0003310	Star	XM_003392849.2	protein Star-like	LOC100647171
XP_003392902.2	FBpp0083490	FBgn0011278	ladybird early	XM_003392854.2	lateral signaling target protein 2 homolog	LOC100647800
XP_003392903.1	FBpp0083486	FBgn0004862	bagpipe	XM_003392855.2	transcription factor LBX1	LOC100647922
XP_003392905.2	FBpp0084807	FBgn0000492	Drop	XM_003392857.2	homeobox protein MSX-1-like	LOC100648154
XP_003392919.1	FBpp0111946	FBgn0032221	Schwannomin interacting protein 1	XM_003392871.2	probable E3 ubiquitin-protein ligase bre1 isoform X3	LOC100650023
XP_003392920.1	FBpp0309138	FBgn0026181	Rho kinase	XM_003392872.2	rho-associated protein kinase 2	LOC100650139
XP_003392925.1	FBpp0310568	FBgn0023510	Rabconnectin-3B	XM_003392877.2	WD repeat-containing protein 7 isoform X11	LOC100650754
XP_003392930.1	FBpp0078972	FBgn0031866	Neuroligin 2	XM_003392882.2	neuroligin-1	LOC100651474
XP_003392931.1	FBpp0079537	FBgn0032194	uncharacterized protein	XM_003392883.2	putative ATP-dependent RNA helicase DHX33	LOC100651591
XP_003392932.1	FBpp0304980	FBgn0035763	uncharacterized protein	XM_003392884.2	major facilitator superfamily domain-containing protein 1-like	LOC100651709
XP_003392935.1	FBpp0077893	FBgn0028978	tribbles	XM_003392887.2	tribbles homolog 2	LOC100652027
XP_003392936.1	FBpp0074643	FBgn0261283	Sterol regulatory element binding protein	XM_003392888.2	sterol regulatory element-binding protein 1	LOC100652148
XP_003392938.1	FBpp0306428	FBgn0010877	lethal (3) 05822	XM_003392890.2	uncharacterized protein LOC100642190 isoform X1	LOC100642190
XP_003392942.1	FBpp0079538	FBgn0250843	Proteasome alpha6 subunit	XM_003392894.2	proteasome subunit alpha type-1	LOC100642673
XP_003392943.1	FBpp0071818	FBgn0034791	ER Membrane protein Complex 8-9	XM_003392895.2	ER membrane protein complex subunit 8/9 homolog	LOC100642791
XP_003392944.1	FBpp0306777	FBgn0046247	uncharacterized protein	XM_003392896.2	cysteine-rich hydrophobic domain-containing protein 2	LOC100642911
XP_003392945.1	FBpp0085314	FBgn0032987	Ribosomal protein L21	XM_003392897.2	60S ribosomal protein L21	LOC100643028
XP_003392947.1	FBpp0084244	FBgn0039296	uncharacterized protein	XM_003392899.2	nucleotide exchange factor SIL1	LOC100643271
XP_003392954.1	FBpp0079710	FBgn0027868	Nucleoporin 107kD	XM_003392906.2	nuclear pore complex protein Nup107	LOC100644047
XP_003392955.1	FBpp0082460	FBgn0038271	Ubiquinol-cytochrome c reductase core protein 1	XM_003392907.2	mitochondrial-processing peptidase subunit beta	LOC100644159
XP_003392957.1	FBpp0072255	FBgn0284252	Leucine zipper and EF-hand containing transmembrane protein 1	XM_003392909.2	LETM1 and EF-hand domain-containing protein anon-60Da, mitochondrial	LOC100644472
XP_003392959.1	FBpp0100043	FBgn0004227	no on or off transient A	XM_003392911.2	hrp65 protein-like isoform X1	LOC100644709
XP_003392961.1	FBpp0301603	FBgn0037146	uncharacterized protein	XM_003392913.2	delta-1-pyrroline-5-carboxylate synthase	LOC100644951
XP_003392963.1	FBpp0074971	FBgn0036733	U4-U6 small nuclear riboprotein factor 60K	XM_003392915.2	U4/U6 small nuclear ribonucleoprotein Prp4	LOC100645155
XP_003392971.1	FBpp0091108	FBgn0053862	histone H2A	XM_003392923.2	histone H2A	LOC100646092
XP_003392977.1	FBpp0111355	FBgn0263606	Heat shock protein cognate 20	XM_003392929.2	iron-sulfur cluster co-chaperone protein HscB, mitochondrial	LOC100646890
XP_003392978.1	FBpp0087004	FBgn0033754	Adenylate kinase 6	XM_003392930.2	adenylate kinase isoenzyme 6	LOC100647008
XP_003392981.1	FBpp0111965	FBgn0033240	uncharacterized protein	XM_003392933.2	LOW QUALITY PROTEIN: protein RRNAD1	LOC100647487
XP_003392983.2	FBpp0112453	FBgn0039943	uncharacterized protein	XM_003392935.2	LOW QUALITY PROTEIN: smad nuclear-interacting protein 1-like	LOC100647714
XP_003392984.1	FBpp0073249	FBgn0003366	sevenless	XM_003392936.2	proto-oncogene tyrosine-protein kinase ROS isoform X1	LOC100647832
XP_003392985.1	FBpp0081882	FBgn0264694	merry-go-round	XM_003392937.2	prefoldin subunit 3	LOC100647952
XP_003392988.1	FBpp0073030	FBgn0035475	uncharacterized protein	XM_003392940.2	transmembrane protein C5orf28 isoform X1	LOC100648269
XP_003392992.1	FBpp0087219	FBgn0033615	uncharacterized protein	XM_003392944.2	LOW QUALITY PROTEIN: CWF19-like protein 1	LOC100648734
XP_003392993.1	FBpp0304097	FBgn0030518	uncharacterized protein	XM_003392945.2	probable methylthioribulose-1-phosphate dehydratase	LOC100648848
XP_003392994.1	FBpp0073379	FBgn0030323	uncharacterized protein	XM_003392946.2	COMM domain-containing protein 10	LOC100648964
XP_003392998.1	FBpp0071618	FBgn0034631	TATA box-binding protein-associated factor RNA polymerase I subunit C-like	XM_003392950.2	uncharacterized protein LOC100649485 isoform X1	LOC100649485
XP_003392999.1	FBpp0312448	FBgn0250874	tiny tim 50	XM_003392951.2	mitochondrial import inner membrane translocase subunit TIM50-C-like	LOC100649609
XP_003393003.1	FBpp0311285	FBgn0027569	ceramide transfer protein	XM_003392955.2	collagen type IV alpha-3-binding protein	LOC100650024
XP_003393005.1	FBpp0302793	FBgn0011742	Actin-related protein 2	XM_003392957.2	actin-related protein 2 isoform X3	LOC100650266
XP_003393008.2	FBpp0080863	FBgn0045064	brain washing	XM_003392960.2	alkaline ceramidase isoform X1	LOC100650630
XP_003393009.1	FBpp0075209	FBgn0011016	Signal sequence receptor beta	XM_003392961.2	translocon-associated protein subunit beta	LOC100650833
XP_003393011.1	FBpp0099872	FBgn0061515	endosulfine	XM_003392963.2	LOW QUALITY PROTEIN: alpha-endosulfine	LOC100651065
XP_003393015.1	FBpp0110310	FBgn0083983	mitochondrial ribosomal protein L34	XM_003392967.2	39S ribosomal protein L34, mitochondrial	LOC100651668
XP_003393017.1	FBpp0070638	FBgn0004832	Xeroderma pigmentosum group A-like	XM_003392969.2	DNA repair protein complementing XP-A cells homolog	LOC100651909
XP_003393022.1	FBpp0088149	FBgn0039911	CG1909	XM_003392974.2	43 kDa receptor-associated protein of the synapse homolog isoform X3	LOC100642595
XP_003393026.1	FBpp0077037	FBgn0014395	touch insensitive larva B	XM_003392978.2	protein tilB homolog	LOC100643068
XP_003393028.1	FBpp0075707	FBgn0036289	uncharacterized protein	XM_003392980.2	clavesin-2	LOC100643311
XP_003393031.1	FBpp0087189	FBgn0044020	Regulator of cullins 2	XM_003392983.2	RING-box protein 2	LOC100643679
XP_003393033.1	FBpp0078950	FBgn0028990	Serpin 27A	XM_003392985.2	plasma protease C1 inhibitor	LOC100644115
XP_003393034.1	FBpp0086974	FBgn0011227	oxen	XM_003392986.2	cytochrome b-c1 complex subunit 9-like	LOC100644237
XP_003393035.1	FBpp0303512	FBgn0051683	uncharacterized protein	XM_003392987.2	group XV phospholipase A2-like	LOC100644508
XP_003393036.1	FBpp0110549	FBgn0040005	uncharacterized protein	XM_003392988.2	TBC1 domain family member 20 isoform X2	LOC100644629
XP_003393047.1	FBpp0077933	FBgn0027364	Six4	XM_003392999.2	homeobox protein six1	LOC100645933
XP_003393048.1	FBpp0297623	FBgn0033766	uncharacterized protein	XM_003393000.2	nucleoporin NUP188 homolog	LOC100646133
XP_003393051.2	FBpp0072848	FBgn0035383	Carnitine palmitoyltransferase 2	XM_003393003.2	LOW QUALITY PROTEIN: carnitine O-palmitoyltransferase 2, mitochondrial-like	LOC100646454
XP_003393053.1	FBpp0300391	FBgn0028662	Vacuolar H[+] ATPase PPA1 subunit 1	XM_003393005.2	V-type proton ATPase 21 kDa proteolipid subunit-like	LOC100646695
XP_003393058.1	FBpp0071095	FBgn0029969	uncharacterized protein	XM_003393010.2	acetyl-CoA acetyltransferase, mitochondrial	LOC100647249
XP_003393062.1	FBpp0074178	FBgn0028974	xmas-2	XM_003393014.2	uncharacterized protein LOC100647953	LOC100647953
XP_003393064.1	FBpp0305446	FBgn0004957	porcupine	XM_003393016.2	protein-cysteine N-palmitoyltransferase porcupine	LOC100648194
XP_003393065.1	FBpp0080391	FBgn0001086	fizzy	XM_003393017.2	cell division cycle protein 20 homolog	LOC100648309
XP_003393066.2	FBpp0077841	FBgn0001259	inturned	XM_003393018.2	protein inturned	LOC100648422
XP_003393069.1	FBpp0072060	FBgn0020764	Aminolevulinate synthase	XM_003393021.2	5-aminolevulinate synthase, erythroid-specific, mitochondrial	LOC100648776
XP_003393070.1	FBpp0086103	FBgn0010409	Ribosomal protein L18A	XM_003393022.2	60S ribosomal protein L18a	LOC100648890
XP_003393073.1	FBpp0076643	FBgn0001104	G protein alpha i subunit	XM_003393025.2	guanine nucleotide-binding protein G(i) subunit alpha	LOC100649199
XP_003393076.1	FBpp0071688	FBgn0025186	ariadne 2	XM_003393028.2	protein ariadne-2	LOC100649560
XP_003393077.1	FBpp0081829	FBgn0037883	uncharacterized protein	XM_003393029.2	DPH3 homolog	LOC100649680
XP_003393078.1	FBpp0306714	FBgn0037702	uncharacterized protein	XM_003393030.2	F-BAR domain only protein 2 isoform X5	LOC100649794
XP_003393083.1	FBpp0075315	FBgn0267390	drop out	XM_003393035.2	microtubule-associated serine/threonine-protein kinase 3 isoform X3	LOC100650267
XP_003393087.1	FBpp0073267	FBgn0003321	small bristles	XM_003393039.2	nuclear RNA export factor 1-like	LOC100650712
XP_003393089.1	FBpp0079470	FBgn0010520	Bekka	XM_003393041.2	rRNA-processing protein FCF1 homolog	LOC100650913
XP_003393090.1	FBpp0077167	FBgn0001075	fat	XM_003393042.2	cadherin-related tumor suppressor	LOC100651028
XP_003393097.1	FBpp0305857	FBgn0036819	Dysbindin	XM_003393049.2	dysbindin protein homolog	LOC100651945
XP_003393106.1	FBpp0308554	FBgn0033564	Peroxin 6	XM_003393058.2	peroxisome assembly factor 2	LOC100642792
XP_003393113.2	FBpp0082189	FBgn0038107	uncharacterized protein	XM_003393065.2	peptidyl-tRNA hydrolase 2, mitochondrial-like isoform X1	LOC100643515
XP_003393124.1	FBpp0072144	FBgn0034915	eukaryotic translation initiation factor 6	XM_003393076.2	eukaryotic translation initiation factor 6	LOC100645278
XP_003393129.2	FBpp0072904	FBgn0001233	Heat shock protein 83	XM_003393081.2	heat shock protein 83	LOC100645819
XP_003393130.1	FBpp0308230	FBgn0265177	uncharacterized protein	XM_003393082.2	28S ribosomal protein S36, mitochondrial	LOC100645934
XP_003393134.1	FBpp0304126	FBgn0004102	ocelliless	XM_003393086.2	LOW QUALITY PROTEIN: homeobox protein otx5-B-like	LOC100646401
XP_003393136.1	FBpp0292882	FBgn0011259	Semaphorin 1a	XM_003393088.2	semaphorin-1A isoform X1	LOC100646648
XP_003393140.1	FBpp0305185	FBgn0032863	Cell division cycle 23	XM_003393092.2	cell division cycle protein 23 homolog isoform X1	LOC100647089
XP_003393141.1	FBpp0305307	FBgn0032429	uncharacterized protein	XM_003393093.2	heat shock factor-binding protein 1	LOC100647209
XP_003393142.1	FBpp0079064	FBgn0002938	neither inactivation nor afterpotential C	XM_003393094.2	neither inactivation nor afterpotential protein C	LOC100647528
XP_003393151.1	FBpp0309021	FBgn0034022	uncharacterized protein	XM_003393103.2	RNA-binding protein 33-like	LOC100648663
XP_003393159.2	FBpp0312338	FBgn0266801	uncharacterized protein	XM_003393111.2	kin of IRRE-like protein 2	LOC100649835
XP_003393164.1	FBpp0079060	FBgn0284084	wingless	XM_003393116.2	protein Wnt-1	LOC100650550
XP_003393165.1	FBpp0296983	FBgn0283508	narrow	XM_003393117.2	uncharacterized protein LOC100650672	LOC100650672
XP_003393168.1	FBpp0297881	FBgn0031702	fuseless	XM_003393120.2	uncharacterized protein LOC100651029	LOC100651029
XP_003393171.1	FBpp0078714	FBgn0031700	uncharacterized protein	XM_003393123.2	acylphosphatase-2	LOC100651394
XP_003393172.1	FBpp0086751	FBgn0000633	uncharacterized protein	XM_003393124.2	B-cell receptor CD22	LOC100651512
XP_003393173.1	FBpp0072249	FBgn0035026	TFIIF-interacting CTD phosphatase	XM_003393125.2	LOW QUALITY PROTEIN: RNA polymerase II subunit A C-terminal domain phosphatase	LOC100651629
XP_003393174.1	FBpp0080722	FBgn0001202	hook	XM_003393126.2	protein Hook homolog 3-like	LOC100651744
XP_003393176.2	FBpp0288961	FBgn0259199	Snurportin	XM_003393128.2	LOW QUALITY PROTEIN: snurportin-1	LOC100651980
XP_003393177.1	FBpp0072184	FBgn0034986	mitochondrial ribosomal protein S17	XM_003393129.2	28S ribosomal protein S17, mitochondrial	LOC100652102
XP_003393179.1	FBpp0083988	FBgn0011785	BRWD3	XM_003393131.2	PH-interacting protein isoform X1	LOC100642191
XP_003393180.1	FBpp0082592	FBgn0038303	Shal Interactor of Di-Leucine Motif	XM_003393132.2	LOW QUALITY PROTEIN: trafficking protein particle complex subunit 10	LOC100642314
XP_003393181.1	FBpp0078354	FBgn0037351	Ribosomal protein L13A	XM_003393133.2	60S ribosomal protein L13a	LOC100642552
XP_003393185.1	FBpp0073126	FBgn0035499	Chd64	XM_003393137.2	myophilin isoform X1	LOC100642913
XP_003393189.1	FBpp0071028	FBgn0022786	hira	XM_003393141.2	protein HIRA homolog	LOC100643473
XP_003393191.1	FBpp0085950	FBgn0034315	uncharacterized protein	XM_003393143.2	armadillo repeat-containing protein 6 homolog	LOC100643839
XP_003393194.1	FBpp0111766	FBgn0005564	Shaker cognate l	XM_003393146.2	potassium voltage-gated channel protein Shal	LOC100644319
XP_003393197.1	FBpp0072886	FBgn0035371	Adenosylhomocysteinase like 1	XM_003393149.2	putative adenosylhomocysteinase 2 isoform X1	LOC100644670
XP_003393208.1	FBpp0084779	FBgn0041588	eukaryotic translation initiation factor 2D	XM_003393160.2	eukaryotic translation initiation factor 2D	LOC100645902
XP_003393210.1	FBpp0084788	FBgn0039625	beta4GalNAcTB	XM_003393162.2	beta-1,4-N-acetylgalactosaminyltransferase bre-4	LOC100646215
XP_003393215.1	FBpp0077713	FBgn0000061	aristaless	XM_003393167.2	homeobox protein aristaless-like	LOC100646892
XP_003393216.1	FBpp0079041	FBgn0263133	mitochondrial translation elongation factor G 1	XM_003393168.2	elongation factor G, mitochondrial	LOC100647010
XP_003393227.2	FBpp0080019	FBgn0032480	ER degradation enhancer, mannosidase alpha-like 2	XM_003393179.2	ER degradation-enhancing alpha-mannosidase-like protein 3	LOC100648424
XP_003393243.1	FBpp0309939	FBgn0024234	glass bottom boat	XM_003393195.2	protein 60A	LOC100650311
XP_003393245.1	FBpp0079147	FBgn0027515	uncharacterized protein	XM_003393197.2	protein phosphatase 1L	LOC100650551
XP_003393246.1	FBpp0304824	FBgn0031298	Autophagy-related 4a	XM_003393198.2	cysteine protease ATG4B isoform X5	LOC100650799
XP_003393259.1	FBpp0083625	FBgn0038964	Nop56	XM_003393211.2	nucleolar protein 56	LOC100642315
XP_003393260.1	FBpp0308293	FBgn0025457	Bub3	XM_003393212.2	mitotic checkpoint protein BUB3	LOC100642435
XP_003393264.1	FBpp0298376	FBgn0037060	uncharacterized protein	XM_003393216.2	uncharacterized protein LOC100642914 isoform X1	LOC100642914
XP_003393267.1	FBpp0081837	FBgn0037890	uncharacterized protein	XM_003393219.2	HIG1 domain family member 1C-like	LOC100643272
XP_003393271.1	FBpp0308661	FBgn0025381	rush hour	XM_003393223.2	pleckstrin homology domain-containing family F member 2	LOC100643753
XP_003393273.1	FBpp0304876	FBgn0040010	uncharacterized protein	XM_003393225.2	caltractin	LOC100644001
XP_003393274.1	FBpp0081659	FBgn0086359	invadolysin	XM_003393226.2	leishmanolysin-like peptidase	LOC100644117
XP_003393278.1	FBpp0084080	FBgn0039232	sosie	XM_003393230.2	uncharacterized protein LOC100644592	LOC100644592
XP_003393281.1	FBpp0075282	FBgn0263599	lethal (3) 72Ab	XM_003393233.2	putative U5 small nuclear ribonucleoprotein 200 kDa helicase	LOC100644952
XP_003393283.1	FBpp0079247	FBgn0032005	Sorting nexin 6	XM_003393235.2	LOW QUALITY PROTEIN: sorting nexin-6	LOC100645180
XP_003393284.1	FBpp0078565	FBgn0037250	uncharacterized protein	XM_003393236.2	tRNA (guanine(10)-N2)-methyltransferase homolog	LOC100645308
XP_003393287.1	FBpp0310713	FBgn0051224	uncharacterized protein	XM_003393239.2	uncharacterized protein LOC100645740	LOC100645740
XP_003393289.1	FBpp0303837	FBgn0036801	MYPT-75D	XM_003393241.2	protein phosphatase 1 regulatory subunit 16A isoform X2	LOC100645975
XP_003393296.1	FBpp0075104	FBgn0025582	eukaryotic translation initiation factor 3 subunit e	XM_003393248.2	eukaryotic translation initiation factor 3 subunit E isoform X1	LOC100646852
XP_003393301.1	FBpp0071587	FBgn0034654	eukaryotic translation initiation factor 3 subunit k	XM_003393253.2	eukaryotic translation initiation factor 3 subunit K	LOC100647565
XP_003393303.1	FBpp0079770	FBgn0027453	DNZDHHC/NEW1 zinc finger protein 11	XM_003393255.2	palmitoyltransferase ZDHHC3 isoform X1	LOC100647801
XP_003393305.1	FBpp0305354	FBgn0011763	DP transcription factor	XM_003393257.2	transcription factor Dp-1	LOC100648044
XP_003393306.1	FBpp0086852	FBgn0040754	uncharacterized protein	XM_003393258.2	myeloma-overexpressed gene 2 protein homolog	LOC100648156
XP_003393310.1	FBpp0307641	FBgn0014009	Rab2	XM_003393262.2	ras-related protein Rab-2	LOC100648544
XP_003393313.1	FBpp0088031	FBgn0033188	Death resistor Adh domain containing target	XM_003393265.2	quinone oxidoreductase isoform X2	LOC100648892
XP_003393316.1	FBpp0084251	FBgn0039339	uncharacterized protein	XM_003393268.2	putative GTP-binding protein 6	LOC100649246
XP_003393332.1	FBpp0083779	FBgn0039067	will decrease acetylation	XM_003393284.2	TAF5-like RNA polymerase II p300/CBP-associated factor-associated factor 65 kDa subunit 5L isoform X1	LOC100651669
XP_003393333.2	FBpp0292311	FBgn0037487	thawb	XM_003393285.2	mucin-3A	LOC100651788
XP_003393334.1	FBpp0076879	FBgn0263831	XPG-like endonuclease	XM_003393286.2	flap endonuclease GEN-like isoform X1	LOC100652029
XP_003393349.1	FBpp0308990	FBgn0001220	Heat shock protein cognate 5	XM_003393301.2	LOW QUALITY PROTEIN: heat shock 70 kDa protein cognate 5	LOC100644048
XP_003393362.1	FBpp0072493	FBgn0035164	uncharacterized protein	XM_003393314.2	protein DPCD	LOC100645514
XP_003393371.1	FBpp0083843	FBgn0028684	Regulatory particle triple-A ATPase 5	XM_003393323.2	26S protease regulatory subunit 6A-B	LOC100646613
XP_003393372.1	FBpp0087648	FBgn0033378	tsunagi	XM_003393324.2	RNA-binding protein 8A	LOC100646731
XP_003393373.1	FBpp0072057	FBgn0029105	alpha-catenin related	XM_003393325.2	alpha-catulin isoform X4	LOC100646853
XP_003393379.1	FBpp0082070	FBgn0038037	Cyp9f2	XM_003393331.2	cytochrome P450 9e2-like	LOC100647566
XP_003393384.1	FBpp0073129	FBgn0035497	uncharacterized protein	XM_003393336.2	protein tilB homolog isoform X2	LOC100648045
XP_003393385.1	FBpp0081957	FBgn0000147	aurora A	XM_003393337.2	serine/threonine-protein kinase Aurora-2-like	LOC100648234
XP_003393391.1	FBpp0310379	FBgn0032689	uncharacterized protein	XM_003393343.2	LOW QUALITY PROTEIN: solute carrier family 12 member 9	LOC100648926
XP_003393392.1	FBpp0086748	FBgn0033883	uncharacterized protein	XM_003393344.2	probable trans-2-enoyl-CoA reductase, mitochondrial	LOC100649045
XP_003393393.1	FBpp0087126	FBgn0033685	Organic solute carrier partner 1	XM_003393345.2	protein OSCP1	LOC100649163
XP_003393394.1	FBpp0073155	FBgn0000038	nicotinic Acetylcholine Receptor beta1	XM_003393346.2	acetylcholine receptor subunit beta-like 1	LOC100649612
XP_003393396.1	FBpp0078832	FBgn0031784	uncharacterized protein	XM_003393348.2	testis-specific serine/threonine-protein kinase 3-like isoform X1	LOC100649913
XP_003393397.1	FBpp0076595	FBgn0035761	Rho guanine nucleotide exchange factor 4	XM_003393349.2	putative protein tag-52	LOC100650025
XP_003393401.2	FBpp0080537	FBgn0032644	uncharacterized protein	XM_003393353.2	mitochondrial inner membrane protease ATP23 homolog	LOC100650513
XP_003393406.1	FBpp0084528	FBgn0039505	uncharacterized protein	XM_003393358.2	short coiled-coil protein B isoform X3	LOC100651188
XP_003393408.1	FBpp0112948	FBgn0034012	Hormone receptor 51	XM_003393360.2	photoreceptor-specific nuclear receptor-like	LOC100651432
XP_003393410.1	FBpp0311046	FBgn0260386	mind the gap	XM_003393362.2	mediator of RNA polymerase II transcription subunit 15	LOC100651670
XP_003393417.1	FBpp0073075	FBgn0003710	temperature-induced paralytic E	XM_003393369.2	protein tipE	LOC100642393
XP_003393419.1	FBpp0073114	FBgn0035505	tipE homolog 2	XM_003393371.2	protein tipE isoform X1	LOC100642677
XP_003393420.1	FBpp0073113	FBgn0040697	tipE homolog 3	XM_003393372.2	uncharacterized protein LOC100642796	LOC100642796
XP_003393421.1	FBpp0087667	FBgn0015561	unplugged	XM_003393373.1	homeobox protein GBX-2	LOC100642916
XP_003393427.1	FBpp0110309	FBgn0015949	hiiragi	XM_003393379.2	poly(A) polymerase type 3	LOC100643840
XP_003393428.1	FBpp0306036	FBgn0035951	uncharacterized protein	XM_003393380.2	protein phosphatase methylesterase 1	LOC100643963
XP_003393443.1	FBpp0072781	FBgn0000543	ecdysoneless	XM_003393395.2	protein SGT1 homolog	LOC100645701
XP_003393447.1	FBpp0074520	FBgn0010341	Cdc42	XM_003393399.2	cdc42 homolog	LOC100646168
XP_003393448.1	FBpp0309173	FBgn0265767	zydeco	XM_003393400.2	sodium/potassium/calcium exchanger 4 isoform X1	LOC100646283
XP_003393450.1	FBpp0300315	FBgn0263220	Hyperkinetic	XM_003393402.2	voltage-gated potassium channel subunit beta-2	LOC100646402
XP_003393452.1	FBpp0083420	FBgn0250820	medial glomeruli	XM_003393404.2	solute carrier family 35 member B1	LOC100646732
XP_003393453.1	FBpp0072436	FBgn0035102	uncharacterized protein	XM_003393405.2	sulfatase-modifying factor 1 isoform X1	LOC100646854
XP_003393455.1	FBpp0081496	FBgn0037680	pasiflora 2	XM_003393407.2	uncharacterized protein LOC100647054	LOC100647054
XP_003393462.1	FBpp0070844	FBgn0040069	vanin-like	XM_003393414.2	vanin-like protein 1	LOC100647835
XP_003393470.1	FBpp0083620	FBgn0038960	uncharacterized protein	XM_003393422.1	IQ and ubiquitin-like domain-containing protein	LOC100648893
XP_003393472.1	FBpp0311394	FBgn0086904	Nascent polypeptide associated complex protein alpha subunit	XM_003393424.2	protein lunapark-B-like	LOC100649127
XP_003393477.1	FBpp0087197	FBgn0000577	engrailed	XM_003393429.2	homeobox protein engrailed-1a-like	LOC100649797
XP_003393482.1	FBpp0297282	FBgn0063485	lasp	XM_003393434.2	LIM and SH3 domain protein Lasp	LOC100650472
XP_003393486.1	FBpp0087714	FBgn0033373	uncharacterized protein	XM_003393438.2	NAD kinase 2, mitochondrial-like	LOC100650994
XP_003393487.1	FBpp0088806	FBgn0035028	Start1	XM_003393439.2	stAR-related lipid transfer protein 3	LOC100651116
XP_003393489.1	FBpp0111492	FBgn0085390	Diacyl glycerol kinase	XM_003393441.2	diacylglycerol kinase 1 isoform X1	LOC100651358
XP_003393491.1	FBpp0078951	FBgn0263200	Galactose-1-phosphate uridylyltransferase	XM_003393443.2	probable galactose-1-phosphate uridylyltransferase isoform X1	LOC100651593
XP_003393493.1	FBpp0087968	FBgn0050382	uncharacterized protein	XM_003393445.2	proteasome subunit alpha type-6-like	LOC100651829
XP_003393495.1	FBpp0077570	FBgn0031361	uncharacterized protein	XM_003393447.2	rRNA-processing protein UTP23 homolog	LOC100652069
XP_003393496.1	FBpp0081234	FBgn0261789	Small ribonucleoprotein particle protein SmD2	XM_003393448.2	probable small nuclear ribonucleoprotein Sm D2	LOC100652185
XP_003393499.2	FBpp0305152	FBgn0264502	uncharacterized protein	XM_003393451.2	probable serine/threonine-protein kinase DDB_G0282963	LOC100642394
XP_003393502.1	FBpp0111912	FBgn0030889	uncharacterized protein	XM_003393454.2	axonemal 84 kDa protein-like isoform X1	LOC100642747
XP_003393507.1	FBpp0087473	FBgn0283510	Peptidyl-alpha-hydroxyglycine-alpha-amidating lyase 1	XM_003393459.2	peptidyl-alpha-hydroxyglycine alpha-amidating lyase 1-like isoform X1	LOC100644430
XP_003393508.1	FBpp0310469	FBgn0015546	spellchecker1	XM_003393460.2	LOW QUALITY PROTEIN: DNA mismatch repair protein Msh2-like	LOC100644548
XP_003393511.1	FBpp0071485	FBgn0008636	homeobrain	XM_003393463.2	paired box protein Pax-6-like	LOC100645040
XP_003393512.2	FBpp0081629	FBgn0037766	tipE homolog 1	XM_003393464.2	uncharacterized protein LOC100645234	LOC100645234
XP_003393515.1	FBpp0309625	FBgn0020617	Retinal Homeobox	XM_003393467.1	retinal homeobox protein Rx1-like	LOC100645584
XP_003393517.1	FBpp0309632	FBgn0015524	orthopedia	XM_003393469.2	LOW QUALITY PROTEIN: homeobox protein orthopedia-like	LOC100645821
XP_003393519.1	FBpp0312328	FBgn0032171	uncharacterized protein	XM_003393471.2	DNA-binding protein RFXANK	LOC100646134
XP_003393524.1	FBpp0084049	FBgn0046685	wsck	XM_003393476.2	angiopoietin-1 receptor-like	LOC100646733
XP_003393531.1	FBpp0081980	FBgn0037973	uncharacterized protein	XM_003393483.2	L-galactose dehydrogenase-like isoform X1	LOC100647407
XP_003393532.1	FBpp0081562	FBgn0037731	uncharacterized protein	XM_003393484.2	probable N-acetyltransferase CML3	LOC100647605
XP_003393535.1	FBpp0082847	FBgn0038485	uncharacterized protein	XM_003393487.2	chymotrypsin-1-like	LOC100648122
XP_003393539.1	FBpp0081886	FBgn0037911	uncharacterized protein	XM_003393491.2	8-oxo-dGDP phosphatase NUDT18	LOC100648588
XP_003393540.1	FBpp0087169	FBgn0033656	site-2 protease	XM_003393492.2	membrane-bound transcription factor site-2 protease	LOC100648700
XP_003393545.1	FBpp0300826	FBgn0034744	Vacuolar protein sorting 20	XM_003393497.2	charged multivesicular body protein 6	LOC100649248
XP_003393550.1	FBpp0083128	FBgn0038675	uncharacterized protein	XM_003393502.2	coiled-coil domain-containing protein 124	LOC100649954
XP_003393552.1	FBpp0072970	FBgn0035415	uncharacterized protein	XM_003393504.2	UPF0235 protein C15orf40 homolog	LOC100650189
XP_003393558.1	FBpp0292778	FBgn0034688	uncharacterized protein	XM_003393510.2	UPF0364 protein C6orf211 homolog isoform X1	LOC100651067
XP_003393559.1	FBpp0079377	FBgn0051708	Dpr-interacting protein zeta	XM_003393511.2	lachesin-like isoform X1	LOC100651189
XP_003393560.1	FBpp0075854	FBgn0036198	crimpled	XM_003393512.2	uncharacterized protein LOC100651313	LOC100651313
XP_003393569.1	FBpp0084594	FBgn0005659	Ets at 98B	XM_003393521.2	DNA-binding protein D-ETS-4 isoform X1	LOC100642277
XP_003393571.1	FBpp0079113	FBgn0261800	LanB1	XM_003393523.2	laminin subunit beta-1 isoform X2	LOC100642555
XP_003393574.1	FBpp0309980	FBgn0029915	uncharacterized protein	XM_003393526.2	LOW QUALITY PROTEIN: uncharacterized protein LOC100642950	LOC100642950
XP_003393576.1	FBpp0083198	FBgn0003011	ora transientless	XM_003393528.2	glycine receptor subunit alpha-3 isoform X1	LOC100643188
XP_003393578.2	FBpp0304761	FBgn0031042	uncharacterized protein	XM_003393530.2	uncharacterized protein LOC100643601 isoform X2	LOC100643601
XP_003393581.1	FBpp0088360	FBgn0032720	mitochondrial ribosomal protein L13	XM_003393533.2	39S ribosomal protein L13, mitochondrial	LOC100643965
XP_003393583.1	FBpp0088016	FBgn0033208	mitochondrial ribosomal protein L52	XM_003393535.2	39S ribosomal protein L52, mitochondrial	LOC100644203
XP_003393587.1	FBpp0075595	FBgn0036356	uncharacterized protein	XM_003393539.2	GPN-loop GTPase 2	LOC100644672
XP_003393588.1	FBpp0081148	FBgn0037466	uncharacterized protein	XM_003393540.2	PAX3- and PAX7-binding protein 1	LOC100644794
XP_003393589.1	FBpp0291138	FBgn0028969	Coat Protein (coatomer) delta	XM_003393541.2	coatomer subunit delta	LOC100645041
XP_003393593.2	FBpp0076861	FBgn0004380	Kinesin-like protein at 64D	XM_003393545.2	LOW QUALITY PROTEIN: kinesin-like protein KIF3A	LOC100645515
XP_003393594.1	FBpp0080895	FBgn0032864	uncharacterized protein	XM_003393546.2	lysosomal Pro-X carboxypeptidase isoform X1	LOC100645620
XP_003393595.1	FBpp0081842	FBgn0037881	GRIP and coiled-coil domain containing 88 kDa	XM_003393547.2	GRIP and coiled-coil domain-containing protein 1-like isoform X2	LOC100645742
XP_003393599.1	FBpp0082406	FBgn0003862	trithorax	XM_003393551.2	histone-lysine N-methyltransferase trithorax isoform X1	LOC100646252
XP_003393601.1	FBpp0293217	FBgn0025866	Calpain-B	XM_003393553.2	calpain-A-like isoform X5	LOC100646495
XP_003393605.1	FBpp0085638	FBgn0034476	Toll-7	XM_003393557.2	slit homolog 3 protein	LOC100646856
XP_003393606.1	FBpp0303130	FBgn0045823	visgun	XM_003393558.2	cell wall protein DAN4-like	LOC100646975
XP_003393610.1	FBpp0310942	FBgn0053096	uncharacterized protein	XM_003393562.2	alpha/beta hydrolase domain-containing protein 17B	LOC100647450
XP_003393614.1	FBpp0076226	FBgn0011769	Ferredoxin 1	XM_003393566.2	adrenodoxin-like protein, mitochondrial	LOC100647957
XP_003393615.1	FBpp0086597	FBgn0020767	Sprouty-related protein with EVH-1 domain	XM_003393567.2	sprouty-related, EVH1 domain-containing protein 3 isoform X1	LOC100648084
XP_003393616.1	FBpp0302914	FBgn0020767	Sprouty-related protein with EVH-1 domain	XM_003393568.2	sprouty-related, EVH1 domain-containing protein 1 isoform X2	LOC100648084
XP_003393617.1	FBpp0082469	FBgn0004597	Cyclin C	XM_003393569.2	cyclin-C	LOC100648271
XP_003393618.1	FBpp0089163	FBgn0024698	Cleavage and polyadenylation specificity factor 160	XM_003393570.2	cleavage and polyadenylation specificity factor subunit 1	LOC100648387
XP_003393621.1	FBpp0075348	FBgn0261109	marionette	XM_003393573.2	general transcription factor IIH subunit 4 isoform X1	LOC100648701
XP_003393623.1	FBpp0076134	FBgn0019644	ATP synthase, subunit B	XM_003393575.2	ATP synthase subunit b, mitochondrial	LOC100648928
XP_003393625.1	FBpp0085379	FBgn0022288	lethal (2) 09851	XM_003393577.2	glutamate-rich WD repeat-containing protein 1 isoform X1	LOC100649249
XP_003393627.1	FBpp0289736	FBgn0259168	minibrain	XM_003393579.2	serine/threonine-protein kinase minibrain	LOC100649438
XP_003393632.1	FBpp0072098	FBgn0034963	CCR4-NOT transcription complex subunit 11	XM_003393584.2	CCR4-NOT transcription complex subunit 11	LOC100650391
XP_003393633.1	FBpp0301002	FBgn0030778	uncharacterized protein	XM_003393585.2	carboxypeptidase M isoform X1	LOC100650514
XP_003393635.1	FBpp0087013	FBgn0033716	Deneddylase 1	XM_003393587.2	sentrin-specific protease 8-like	LOC100650632
XP_003393637.1	FBpp0085717	FBgn0013325	Ribosomal protein L11	XM_003393589.2	60S ribosomal protein L11	LOC100651068
XP_003393640.1	FBpp0075560	FBgn0086785	Vacuolar protein sorting 36	XM_003393592.2	vacuolar protein-sorting-associated protein 36 isoform X1	LOC100651513
XP_003393643.1	FBpp0110194	FBgn0083970	uncharacterized protein	XM_003393595.2	uncharacterized protein LOC100651868	LOC100651868
XP_003393645.1	FBpp0076558	FBgn0035771	Secretory 63	XM_003393597.2	translocation protein SEC63 homolog	LOC100652104
XP_003393647.1	FBpp0072170	FBgn0050418	nord	XM_003393599.2	protein NDNF	LOC100642193
XP_003393648.1	FBpp0085358	FBgn0033061	SET and MYND domain containing, arthropod-specific, member 5	XM_003393600.2	protein msta, isoform B-like	LOC100642316
XP_003393650.1	FBpp0076659	FBgn0035713	veloren	XM_003393602.2	uncharacterized protein LOC100642437 isoform X3	LOC100642437
XP_003393653.1	FBpp0085308	FBgn0032988	Tif-IA	XM_003393605.2	LOW QUALITY PROTEIN: RNA polymerase I-specific transcription initiation factor RRN3	LOC100642870
XP_003393654.1	FBpp0290622	FBgn0011603	inebriated	XM_003393606.2	sodium- and chloride-dependent GABA transporter ine isoform X1	LOC100642987
XP_003393656.1	FBpp0076637	FBgn0035736	Cuticular protein 65Eb	XM_003393608.2	larval cuticle protein LCP-17-like	LOC100643233
XP_003393657.1	FBpp0087286	FBgn0033597	Cuticular protein 47Ea	XM_003393609.2	endocuticle structural glycoprotein SgAbd-8-like	LOC100643354
XP_003393659.1	FBpp0309229	FBgn0032077	uncharacterized protein	XM_003393611.2	N-acetylserotonin O-methyltransferase-like protein	LOC100643725
XP_003393660.1	FBpp0271718	FBgn0039969	Fission, mitochondrial 1	XM_003393612.2	mitochondrial fission 1 protein	LOC100643843
XP_003393662.1	FBpp0085273	FBgn0022893	Decondensation factor 31	XM_003393614.2	uncharacterized protein LOC100644161	LOC100644161
XP_003393669.1	FBpp0298330	FBgn0263112	mitf	XM_003393621.2	microphthalmia-associated transcription factor isoform X3	LOC100645182
XP_003393670.1	FBpp0079644	FBgn0032228	uncharacterized protein	XM_003393622.2	cathepsin L1-like isoform X1	LOC100645310
XP_003393673.1	FBpp0084735	FBgn0039635	uncharacterized protein	XM_003393625.2	pyruvate dehydrogenase E1 component subunit beta, mitochondrial	LOC100645621
XP_003393676.1	FBpp0070171	FBgn0003638	suppressor of white-apricot	XM_003393628.2	splicing factor, suppressor of white-apricot homolog isoform X1	LOC100646253
XP_003393677.1	FBpp0288569	FBgn0036262	uncharacterized protein	XM_003393629.2	inositol oxygenase	LOC100646373
XP_003393684.1	FBpp0292877	FBgn0032136	Apolipoprotein lipid transfer particle	XM_003393636.2	uncharacterized protein LOC100647287	LOC100647287
XP_003393695.1	FBpp0305856	FBgn0026869	Thd1	XM_003393647.2	probable serine/threonine-protein kinase yakA	LOC100648503
XP_003393699.1	FBpp0309815	FBgn0032704	Jwa	XM_003393651.2	PRA1 family protein 3	LOC100648966
XP_003393700.1	FBpp0290760	FBgn0027335	Rab11 interacting protein	XM_003393652.2	rab11 family-interacting protein 2	LOC100649080
XP_003393701.1	FBpp0293954	FBgn0037051	uncharacterized protein	XM_003393653.2	dnaJ homolog subfamily C member 2 isoform X1	LOC100649201
XP_003393702.1	FBpp0086065	FBgn0010620	uncharacterized protein	XM_003393654.2	Na(+)/H(+) exchange regulatory cofactor NHE-RF1	LOC100649320
XP_003393703.1	FBpp0089049	FBgn0001991	Ca[2+]-channel protein alpha[[1]] subunit D	XM_003393655.2	muscle calcium channel subunit alpha-1 isoform X2	LOC100649439
XP_003393706.1	FBpp0081371	FBgn0037607	uncharacterized protein	XM_003393658.2	transketolase isoform X1	LOC100649799
XP_003393709.1	FBpp0078038	FBgn0029152	Makorin 1	XM_003393661.2	probable E3 ubiquitin-protein ligase makorin-1 isoform X1	LOC100650312
XP_003393711.1	FBpp0081384	FBgn0037608	mitochondrial ribosomal protein L19	XM_003393663.2	39S ribosomal protein L19, mitochondrial	LOC100650552
XP_003393712.1	FBpp0087535	FBgn0033463	uncharacterized protein	XM_003393664.2	oxysterol-binding protein-related protein 9 isoform X1	LOC100650675
XP_003393714.1	FBpp0084786	FBgn0039632	Cullin 5	XM_003393666.2	LOW QUALITY PROTEIN: cullin-5	LOC100650915
XP_003393718.1	FBpp0311848	FBgn0050172	uncharacterized protein	XM_003393670.2	ejaculatory bulb-specific protein 3	LOC100651396
XP_003393719.1	FBpp0309362	FBgn0003969	vacuolar peduncle	XM_003393671.2	ras GTPase-activating protein 1 isoform X1	LOC100651514
XP_003393721.2	FBpp0271827	FBgn0032289	uncharacterized protein	XM_003393673.2	phospholipase A1	LOC100651748
XP_003393722.1	FBpp0076249	FBgn0028789	Dorsocross1	XM_003393674.1	T-box protein 2-like	LOC100651869
XP_003393727.1	FBpp0304666	FBgn0031001	uncharacterized protein	XM_003393679.2	uncharacterized protein LOC100642438	LOC100642438
XP_003393728.1	FBpp0078652	FBgn0028572	quick-to-court	XM_003393680.2	uncharacterized protein LOC100642556 isoform X1	LOC100642556
XP_003393735.1	FBpp0088172	FBgn0039914	maverick	XM_003393687.2	bone morphogenetic protein 2-A	LOC100643641
XP_003393740.1	FBpp0075410	FBgn0036476	stepping stone	XM_003393692.2	uncharacterized protein LOC100644240	LOC100644240
XP_003393744.1	FBpp0303467	FBgn0027581	uncharacterized protein	XM_003393696.2	CDK5 and ABL1 enzyme substrate 2 isoform X1	LOC100644711
XP_003393745.1	FBpp0300996	FBgn0030809	Ubr1 ubiquitin ligase	XM_003393697.2	E3 ubiquitin-protein ligase UBR2	LOC100644837
XP_003393748.1	FBpp0082004	FBgn0025802	SET domain binding factor	XM_003393700.2	myotubularin-related protein 13	LOC100645183
XP_003393750.1	FBpp0296980	FBgn0262719	uncharacterized protein	XM_003393702.2	LOW QUALITY PROTEIN: tetratricopeptide repeat protein 28	LOC100645434
XP_003393751.1	FBpp0087647	FBgn0015838	Van Gogh	XM_003393703.2	vang-like protein 1	LOC100645552
XP_003393753.1	FBpp0099890	FBgn0037912	scheggia	XM_003393705.2	putative tricarboxylate transport protein, mitochondrial	LOC100645789
XP_003393757.1	FBpp0304954	FBgn0010741	Prefoldin 2	XM_003393709.2	probable prefoldin subunit 2	LOC100646096
XP_003393766.1	FBpp0070852	FBgn0029838	uncharacterized protein	XM_003393718.2	protein THEM6	LOC100647288
XP_003393767.1	FBpp0070836	FBgn0029836	uncharacterized protein	XM_003393719.2	uncharacterized protein LOC100647409	LOC100647409
XP_003393775.1	FBpp0078694	FBgn0031651	mitochondrial ribosomal protein L24	XM_003393727.2	probable 39S ribosomal protein L24, mitochondrial	LOC100648389
XP_003393776.1	FBpp0079520	FBgn0043456	uncharacterized protein	XM_003393728.2	putative oxidoreductase GLYR1 homolog	LOC100648504
XP_003393778.1	FBpp0074972	FBgn0052177	Nedd4 family interacting protein	XM_003393730.2	NEDD4 family-interacting protein 1-like	LOC100648736
XP_003393779.1	FBpp0076113	FBgn0036020	uncharacterized protein	XM_003393731.2	peptidyl-prolyl cis-trans isomerase D	LOC100648851
XP_003393781.1	FBpp0080148	FBgn0004406	tamas	XM_003393733.2	DNA polymerase subunit gamma-1, mitochondrial	LOC100649081
XP_003393784.1	FBpp0308578	FBgn0023515	uncharacterized protein	XM_003393736.2	uncharacterized protein LOC100649440	LOC100649440
XP_003393787.1	FBpp0289628	FBgn0039420	uncharacterized protein	XM_003393739.2	dipeptidase 1 isoform X3	LOC100649987
XP_003393789.1	FBpp0288866	FBgn0083956	uncharacterized protein	XM_003393741.2	ATP-binding cassette sub-family A member 13	LOC100650392
XP_003393793.1	FBpp0083802	FBgn0002622	Ribosomal protein S3	XM_003393745.2	40S ribosomal protein S3-like	LOC100650837
XP_003393794.1	FBpp0288671	FBgn0283499	Insulin-like receptor	XM_003393746.2	insulin-like peptide receptor	LOC100650952
XP_003393800.1	FBpp0086205	FBgn0034177	Asparaginyl-tRNA synthetase, mitochondrial	XM_003393752.2	probable asparagine--tRNA ligase, mitochondrial	LOC100651749
XP_003393801.1	FBpp0071732	FBgn0025878	wrapper	XM_003393753.2	limbic system-associated membrane protein-like	LOC100651870
XP_003393802.1	FBpp0111473	FBgn0085380	uncharacterized protein	XM_003393754.1	uncharacterized protein LOC100651985	LOC100651985
XP_003393804.1	FBpp0291840	FBgn0261553	uncharacterized protein	XM_003393756.2	uncharacterized protein LOC100642278 isoform X2	LOC100642278
XP_003393805.1	FBpp0082727	FBgn0261286	Maternal transcript 89Ba	XM_003393757.2	LOW QUALITY PROTEIN: nucleolar protein 6	LOC100642396
XP_003393807.1	FBpp0082719	FBgn0250823	gilgamesh	XM_003393759.2	casein kinase I isoform gamma-3 isoform X5	LOC100642629
XP_003393810.1	FBpp0310165	FBgn0025638	Regulator of cullins 1a	XM_003393762.2	RING-box protein 1A	LOC100643234
XP_003393818.1	FBpp0099726	FBgn0037913	fatty acid binding protein	XM_003393770.2	myelin P2 protein isoform X1	LOC100644162
XP_003393826.1	FBpp0087861	FBgn0033264	Nucleoporin 50kD	XM_003393778.2	nuclear pore complex protein Nup50 isoform X2	LOC100645235
XP_003393827.2	FBpp0070302	FBgn0023509	Myb-interacting protein 130	XM_003393779.2	LOW QUALITY PROTEIN: protein lin-9 homolog	LOC100645363
XP_003393833.1	FBpp0070463	FBgn0000927	female sterile (1) Young arrest	XM_003393785.2	uncharacterized protein LOC100646053	LOC100646053
XP_003393837.1	FBpp0298026	FBgn0054038	uncharacterized protein	XM_003393789.2	uncharacterized protein LOC100646497	LOC100646497
XP_003393839.1	FBpp0071194	FBgn0030063	uncharacterized protein	XM_003393791.2	probable U3 small nucleolar RNA-associated protein 11	LOC100646735
XP_003393840.1	FBpp0084881	FBgn0039718	uncharacterized protein	XM_003393792.2	uncharacterized protein LOC100646858	LOC100646858
XP_003393841.1	FBpp0081451	FBgn0037661	Adenosine deaminase	XM_003393793.2	adenosine deaminase-like protein isoform X1	LOC100646977
XP_003393843.1	FBpp0099961	FBgn0000008	arc	XM_003393795.2	uncharacterized protein LOC100647212	LOC100647212
XP_003393845.1	FBpp0077900	FBgn0036973	Retinoblastoma binding protein 5	XM_003393797.2	retinoblastoma-binding protein 5 homolog	LOC100647451
XP_003393846.1	FBpp0071753	FBgn0034727	mitochondrial ribosomal protein S29	XM_003393798.2	28S ribosomal protein S29, mitochondrial	LOC100647568
XP_003393847.1	FBpp0070426	FBgn0040336	seipin	XM_003393799.2	seipin	LOC100647688
XP_003393851.1	FBpp0291024	FBgn0086378	Apoptosis-linked gene-2	XM_003393803.2	programmed cell death protein 6 isoform X2	LOC100648157
XP_003393856.1	FBpp0084172	FBgn0039259	uncharacterized protein	XM_003393808.2	ER membrane protein complex subunit 6	LOC100648668
XP_003393863.1	FBpp0079234	FBgn0261020	wollknaeuel	XM_003393815.2	dolichyl-phosphate beta-glucosyltransferase isoform X1	LOC100649565
XP_003393868.1	FBpp0075500	FBgn0052137	uncharacterized protein	XM_003393820.2	bicaudal D-related protein homolog	LOC100650109
XP_003393869.1	FBpp0082802	FBgn0038452	uncharacterized protein	XM_003393821.2	coiled-coil domain-containing protein 63-like	LOC100650234
XP_003393871.1	FBpp0289915	FBgn0037659	Lysine (K)-specific demethylase 2	XM_003393823.2	LOW QUALITY PROTEIN: jmjC domain-containing histone demethylation protein 1-like	LOC100650431
XP_003393873.1	FBpp0081875	FBgn0051374	sarcomere length short	XM_003393825.2	glutamic acid-rich protein isoform X1	LOC100650553
XP_003393876.1	FBpp0078042	FBgn0026371	Sak kinase	XM_003393828.2	LOW QUALITY PROTEIN: serine/threonine-protein kinase PLK4	LOC100651238
XP_003393878.1	FBpp0083252	FBgn0038763	Phosphatidylinositol glycan anchor biosynthesis class L	XM_003393830.2	N-acetylglucosaminyl-phosphatidylinositol de-N-acetylase	LOC100651477
XP_003393880.1	FBpp0307915	FBgn0029835	uncharacterized protein	XM_003393832.2	uncharacterized protein LOC100651712	LOC100651712
XP_003393881.1	FBpp0074920	FBgn0036769	Tetraspanin 74F	XM_003393833.2	CD151 antigen	LOC100651830
XP_003393891.1	FBpp0306007	FBgn0025776	intermediate neuroblasts defective	XM_003393843.1	GS homeobox 1-like	LOC100642717
XP_003393894.1	FBpp0293112	FBgn0011286	Ryanodine receptor	XM_003393846.2	ryanodine receptor 44F isoform X12	LOC100643070
XP_003393916.1	FBpp0304171	FBgn0035142	Homeodomain interacting protein kinase	XM_003393868.2	homeodomain-interacting protein kinase 2 isoform X2	LOC100646216
XP_003393922.1	FBpp0078142	FBgn0037141	DNApol-eta	XM_003393874.2	DNA polymerase eta	LOC100646939
XP_003393928.1	FBpp0087732	FBgn0002552	lines	XM_003393880.2	protein lines	LOC100647720
XP_003393930.1	FBpp0086057	FBgn0050105	uncharacterized protein	XM_003393882.2	ribonuclease H2 subunit C	LOC100648047
XP_003393934.1	FBpp0074639	FBgn0036935	uncharacterized protein	XM_003393886.2	uncharacterized protein LOC100648548	LOC100648548
XP_003393938.1	FBpp0311492	FBgn0031759	little imaginal discs	XM_003393890.2	LOW QUALITY PROTEIN: lysine-specific demethylase lid	LOC100648929
XP_003393939.1	FBpp0074215	FBgn0024238	Fimbrin	XM_003393891.2	plastin-2 isoform X2	LOC100649047
XP_003393940.1	FBpp0111661	FBgn0085474	uncharacterized protein	XM_003393892.2	vitellogenin-like	LOC100649251
XP_003393944.1	FBpp0312048	FBgn0030435	uncharacterized protein	XM_003393896.2	protein YIPF1 isoform X1	LOC100649800
XP_003393949.2	FBpp0311451	FBgn0039904	Host cell factor	XM_003393901.2	host cell factor	LOC100650355
XP_003393955.1	FBpp0082664	FBgn0013334	Synapse-associated protein 47kD	XM_003393907.2	synapse-associated protein 1 isoform X2	LOC100651118
XP_003393957.2	FBpp0074900	FBgn0036781	uncharacterized protein	XM_003393909.2	uncharacterized protein LOC100651360	LOC100651360
XP_003393962.2	FBpp0075687	FBgn0011279	Odorant-binding protein 69a	XM_003393914.2	pheromone-binding protein-related protein 6-like	LOC100651911
XP_003393971.1	FBpp0082522	FBgn0016691	ATP synthase, oligomycin sensitivity conferring protein	XM_003393923.2	ATP synthase subunit O, mitochondrial	LOC100643190
XP_003394009.1	FBpp0310199	FBgn0030964	PDGF- and VEGF-related factor 1	XM_003393961.2	platelet-derived growth factor subunit A isoform X1	LOC100647889
XP_003394010.1	FBpp0072693	FBgn0025725	Coat Protein (coatomer) alpha	XM_003393962.1	coatomer subunit alpha-like	LOC100648009
XP_003394015.2	FBpp0075711	FBgn0000625	eyegone	XM_003393967.2	paired box protein Pax-6-like	LOC100648670
XP_003394022.1	FBpp0087562	FBgn0033451	uncharacterized protein	XM_003393974.2	mitochondrial amidoxime-reducing component 1	LOC100649442
XP_003394025.1	FBpp0297280	FBgn0034860	uncharacterized protein	XM_003393977.2	uncharacterized protein LOC100649801	LOC100649801
XP_003394026.2	FBpp0077263	FBgn0260817	glaikit	XM_003393978.2	LOW QUALITY PROTEIN: probable tyrosyl-DNA phosphodiesterase	LOC100649989
XP_003394029.1	FBpp0082065	FBgn0029512	Activator of SUMO 1	XM_003393981.2	SUMO-activating enzyme subunit 1 isoform X1	LOC100650356
XP_003394031.1	FBpp0087941	FBgn0025360	optix	XM_003393983.2	homeobox protein SIX3	LOC100650676
XP_003394034.1	FBpp0304965	FBgn0036928	Translocase of outer membrane 20	XM_003393986.2	mitochondrial import receptor subunit TOM20 homolog	LOC100651032
XP_003394035.1	FBpp0072572	FBgn0010786	lethal (3) 02640	XM_003393987.2	porphobilinogen deaminase	LOC100651152
XP_003394036.1	FBpp0071503	FBgn0261850	Xeroderma pigmentosum D	XM_003393988.2	LOW QUALITY PROTEIN: TFIIH basal transcription factor complex helicase XPD subunit	LOC100651276
XP_003394040.1	FBpp0076132	FBgn0036038	deflated	XM_003393992.2	integrator complex subunit 7	LOC100652107
XP_003394045.1	FBpp0076645	FBgn0035725	Mis12	XM_003393997.2	protein MIS12 homolog	LOC100642557
XP_003394047.1	FBpp0099820	FBgn0027101	Dual-specificity tyrosine phosphorylation-regulated kinase 3	XM_003393999.2	dual specificity tyrosine-phosphorylation-regulated kinase 2-like	LOC100642872
XP_003394050.1	FBpp0075948	FBgn0036141	wntless	XM_003394002.2	protein wntless	LOC100643235
XP_003394052.1	FBpp0078335	FBgn0010051	Inositol 1,4,5,-tris-phosphate receptor	XM_003394004.2	inositol 1,4,5-trisphosphate receptor isoform X7	LOC100643559
XP_003394056.1	FBpp0074980	FBgn0052176	uncharacterized protein	XM_003394008.2	dentin sialophosphoprotein	LOC100644004
XP_003394057.1	FBpp0305865	FBgn0031194	uncharacterized protein	XM_003394009.2	protein phosphatase 1H	LOC100644120
XP_003394058.1	FBpp0099409	FBgn0053998	uncharacterized protein	XM_003394010.2	probable salivary secreted peptide	LOC100644243
XP_003394060.1	FBpp0071543	FBgn0050390	SAGA-associated factor 29kDa	XM_003394012.2	SAGA-associated factor 29 homolog	LOC100644434
XP_003394061.1	FBpp0088145	FBgn0040324	ephrin	XM_003394013.2	ephrin-B2	LOC100644552
XP_003394063.1	FBpp0100064	FBgn0040076	primo-2	XM_003394015.2	low molecular weight phosphotyrosine protein phosphatase-like	LOC100644796
XP_003394066.1	FBpp0099893	FBgn0040077	primo-1	XM_003394018.2	LOW QUALITY PROTEIN: low molecular weight phosphotyrosine protein phosphatase-like	LOC100645115
XP_003394069.1	FBpp0087519	FBgn0263260	seele	XM_003394021.2	protein canopy homolog 2	LOC100645481
XP_003394070.1	FBpp0081156	FBgn0010774	RNA and export factor binding protein 1	XM_003394022.2	THO complex subunit 4	LOC100645586
XP_003394071.1	FBpp0312005	FBgn0030863	uncharacterized protein	XM_003394023.2	ubiquitin-conjugating enzyme E2 S	LOC100645704
XP_003394074.1	FBpp0305386	FBgn0026085	dim gamma-tubulin 4	XM_003394026.1	uncharacterized protein LOC100646017	LOC100646017
XP_003394079.1	FBpp0291561	FBgn0036932	uncharacterized protein	XM_003394031.2	ragulator complex protein LAMTOR1	LOC100646649
XP_003394081.1	FBpp0293000	FBgn0026418	Hsc70Cb	XM_003394033.2	heat shock 70 kDa protein 4 isoform X1	LOC100646893
XP_003394083.1	FBpp0289126	FBgn0261090	Synaptotagmin beta	XM_003394035.2	synaptotagmin-6	LOC100647134
XP_003394087.1	FBpp0072660	FBgn0011573	Cdc37	XM_003394039.2	LOW QUALITY PROTEIN: hsp90 co-chaperone Cdc37	LOC100647650
XP_003394095.1	FBpp0077313	FBgn0031476	uncharacterized protein	XM_003394047.1	uncharacterized protein LOC100648702	LOC100648702
XP_003394100.1	FBpp0086191	FBgn0034162	uncharacterized protein	XM_003394052.2	lysozyme 2-like	LOC100649284
XP_003394101.1	FBpp0087958	FBgn0033235	uncharacterized protein	XM_003394053.2	LOW QUALITY PROTEIN: mitochondrial-processing peptidase subunit alpha	LOC100649404
XP_003394102.1	FBpp0087366	FBgn0033527	uncharacterized protein	XM_003394054.2	peptidyl-prolyl cis-trans isomerase-like 3	LOC100649526
XP_003394105.1	FBpp0305933	FBgn0020513	ade5	XM_003394057.2	multifunctional protein ADE2	LOC100649872
XP_003394109.1	FBpp0289884	FBgn0260390	uncharacterized protein	XM_003394061.2	uncharacterized protein LOC100650191	LOC100650191
XP_003394113.1	FBpp0083355	FBgn0038805	mitochondrial transcription factor A	XM_003394065.2	transcription factor A, mitochondrial	LOC100650953
XP_003394115.1	FBpp0082511	FBgn0263979	Chromatin assembly factor 1, p55 subunit	XM_003394067.2	probable histone-binding protein Caf1	LOC100651191
XP_003394118.1	FBpp0288762	FBgn0002931	net	XM_003394070.2	uncharacterized serine-rich protein C215.13 isoform X1	LOC100651554
XP_003394119.1	FBpp0077083	FBgn0031645	uncharacterized protein	XM_003394071.2	putative inorganic phosphate cotransporter	LOC100651671
XP_003394121.1	FBpp0079790	FBgn0040211	homogentisate 1,2-dioxygenase	XM_003394073.2	homogentisate 1,2-dioxygenase isoform X2	LOC100651987
XP_003394122.1	FBpp0081022	FBgn0011829	Ret oncogene	XM_003394074.2	proto-oncogene tyrosine-protein kinase receptor Ret isoform X1	LOC100652108
XP_003394125.1	FBpp0071104	FBgn0030004	uncharacterized protein	XM_003394077.2	dynein regulatory complex protein 1 isoform X3	LOC100642398
XP_003394130.1	FBpp0077028	FBgn0022770	Peritrophin A	XM_003394082.2	uncharacterized protein LOC100643152	LOC100643152
XP_003394132.1	FBpp0072166	FBgn0259937	Nucleolar protein at 60B	XM_003394084.2	LOW QUALITY PROTEIN: H/ACA ribonucleoprotein complex subunit 4	LOC100643399
XP_003394133.1	FBpp0070175	FBgn0026143	CDC45L	XM_003394085.2	cell division control protein 45 homolog	LOC100643521
XP_003394136.1	FBpp0078664	FBgn0028694	Regulatory particle non-ATPase 11	XM_003394088.2	26S proteasome non-ATPase regulatory subunit 14	LOC100643880
XP_003394137.1	FBpp0081840	FBgn0037884	Arfaptin	XM_003394089.2	LOW QUALITY PROTEIN: arfaptin-2	LOC100644005
XP_003394138.1	FBpp0288501	FBgn0051812	uncharacterized protein	XM_003394090.2	LOW QUALITY PROTEIN: tRNA-splicing endonuclease subunit Sen2	LOC100644121
XP_003394139.1	FBpp0078268	FBgn0026077	gasp	XM_003394091.2	uncharacterized protein LOC100644244 isoform X1	LOC100644244
XP_003394141.1	FBpp0310503	FBgn0027358	Translocase of inner membrane 9b	XM_003394093.2	mitochondrial import inner membrane translocase subunit Tim10 B isoform X1	LOC100644477
XP_003394146.1	FBpp0312508	FBgn0033019	uncharacterized protein	XM_003394098.2	INO80 complex subunit B	LOC100645072
XP_003394151.1	FBpp0087015	FBgn0266111	anastral spindle 3	XM_003394103.2	rotatin isoform X1	LOC100645669
XP_003394154.1	FBpp0079465	FBgn0032147	Inositol 1,4,5-triphosphate kinase 1	XM_003394106.2	inositol-trisphosphate 3-kinase A	LOC100646054
XP_003394158.1	FBpp0303131	FBgn0036032	uncharacterized protein	XM_003394110.2	myb-like protein X	LOC100646618
XP_003394162.1	FBpp0070295	FBgn0026873	Mediator complex subunit 18	XM_003394114.2	mediator of RNA polymerase II transcription subunit 18	LOC100647177
XP_003394163.1	FBpp0087232	FBgn0033633	SET and MYND domain containing, class 4, member 3	XM_003394115.2	SET and MYND domain-containing protein 4	LOC100647290
XP_003394167.1	FBpp0072022	FBgn0034878	pita	XM_003394119.2	uncharacterized protein LOC100647721	LOC100647721
XP_003394169.1	FBpp0087236	FBgn0033635	prip	XM_003394121.2	aquaporin AQPAn.G isoform X1	LOC100647837
XP_003394170.1	FBpp0079524	FBgn0027600	obstructor-B	XM_003394122.2	peritrophin-44 isoform X1	LOC100648048
XP_003394171.1	FBpp0297663	FBgn0031097	obstructor-A	XM_003394123.2	probable chitinase 3	LOC100648159
XP_003394174.1	FBpp0082571	FBgn0019925	Surfeit 4	XM_003394126.2	surfeit locus protein 4 homolog	LOC100648505
XP_003394178.2	FBpp0110579	FBgn0261387	uncharacterized protein	XM_003394130.2	LOW QUALITY PROTEIN: serine/threonine-protein kinase GD17699-like	LOC100648968
XP_003394182.1	FBpp0297779	FBgn0263027	uncharacterized protein	XM_003394134.2	dnaJ homolog subfamily C member 28 isoform X2	LOC100649527
XP_003394184.1	FBpp0080862	FBgn0019686	loki	XM_003394136.2	ovarian-specific serine/threonine-protein kinase Lok	LOC100649762
XP_003394185.1	FBpp0110481	FBgn0058045	uncharacterized protein	XM_003394137.2	ubiquitin-conjugating enzyme E2 G1	LOC100649873
XP_003394188.1	FBpp0080646	FBgn0032700	uncharacterized protein	XM_003394140.2	RUS1 family protein C16orf58 homolog	LOC100650192
XP_003394190.1	FBpp0077119	FBgn0026319	TNF-receptor-associated factor 4	XM_003394142.2	TNF receptor-associated factor 4 isoform X2	LOC100650432
XP_003394192.1	FBpp0303866	FBgn0261976	Psf2	XM_003394144.2	probable DNA replication complex GINS protein PSF2	LOC100650633
XP_003394195.1	FBpp0081718	FBgn0037807	uncharacterized protein	XM_003394147.2	solute carrier family 23 member 1	LOC100650995
XP_003394197.1	FBpp0112423	FBgn0003256	rolled	XM_003394149.2	mitogen-activated protein kinase 1	LOC100651240
XP_003394200.1	FBpp0080564	FBgn0032634	Rpb11	XM_003394152.2	DNA-directed RNA polymerase II subunit RPB11	LOC100651555
XP_003394201.1	FBpp0305215	FBgn0033402	Myd88	XM_003394153.2	myeloid differentiation primary response protein MyD88	LOC100631094
XP_003394203.1	FBpp0076475	FBgn0011817	nemo	XM_003394155.2	serine/threonine-protein kinase NLK	LOC100651912
XP_003394207.1	FBpp0072685	FBgn0035256	uncharacterized protein	XM_003394159.2	WD repeat-containing protein 78	LOC100642238
XP_003394209.1	FBpp0305576	FBgn0036263	thoc6	XM_003394161.2	THO complex subunit 6 homolog	LOC100642481
XP_003394210.1	FBpp0087583	FBgn0023143	Ubiquitin activating enzyme 1	XM_003394162.2	ubiquitin-like modifier-activating enzyme 1	LOC100642600
XP_003394217.1	FBpp0072645	FBgn0035252	uncharacterized protein	XM_003394169.2	peroxisomal membrane protein 2	LOC100643478
XP_003394222.1	FBpp0312522	FBgn0044419	Pmi	XM_003394174.2	transmembrane protein 11 homolog, mitochondrial	LOC100644163
XP_003394223.1	FBpp0079552	FBgn0032189	RPA-interacting protein alpha	XM_003394175.2	RPA-interacting protein	LOC100644283
XP_003394224.1	FBpp0082935	FBgn0038540	uncharacterized protein	XM_003394176.2	uncharacterized protein LOC100644391	LOC100644391
XP_003394228.1	FBpp0085475	FBgn0050446	Tyrosine decarboxylase 2	XM_003394180.1	aromatic-L-amino-acid decarboxylase isoform X1	LOC100644997
XP_003394230.1	FBpp0085474	FBgn0259483	MOB kinase activator 4	XM_003394182.2	LOW QUALITY PROTEIN: MOB kinase activator-like 4	LOC100645365
XP_003394231.1	FBpp0085454	FBgn0033092	uncharacterized protein	XM_003394183.2	ribonuclease P protein subunit p25-like protein	LOC100645482
XP_003394232.1	FBpp0085477	FBgn0033089	uncharacterized protein	XM_003394184.2	peptidyl-prolyl cis-trans isomerase H	LOC100645587
XP_003394234.1	FBpp0304182	FBgn0037074	uncharacterized protein	XM_003394186.2	TBC1 domain family member 9 isoform X1	LOC100645705
XP_003394236.1	FBpp0307131	FBgn0031473	uncharacterized protein	XM_003394188.2	ankyrin repeat domain-containing protein 29	LOC100646055
XP_003394237.1	FBpp0078730	FBgn0051989	Chromosome associated protein D3	XM_003394189.2	condensin-2 complex subunit D3-like isoform X1	LOC100646172
XP_003394241.1	FBpp0306842	FBgn0031288	uncharacterized protein	XM_003394193.2	uncharacterized protein LOC100646650	LOC100646650
XP_003394243.1	FBpp0079445	FBgn0032138	uncharacterized protein	XM_003394195.2	pescadillo homolog	LOC100646894
XP_003394246.1	FBpp0080746	FBgn0032781	RtcB-like	XM_003394198.2	tRNA-splicing ligase RtcB homolog	LOC100647213
XP_003394248.1	FBpp0304269	FBgn0033570	NADH dehydrogenase (ubiquinone) B14 subunit	XM_003394200.2	NADH dehydrogenase [ubiquinone] 1 alpha subcomplex subunit 6	LOC100647452
XP_003394249.1	FBpp0311194	FBgn0033265	coilin	XM_003394201.2	uncharacterized protein LOC100647569 isoform X2	LOC100647569
XP_003394252.1	FBpp0074089	FBgn0030766	methuselah-like 1	XM_003394204.2	LOW QUALITY PROTEIN: probable G-protein coupled receptor Mth-like 1	LOC100647927
XP_003394253.1	FBpp0071745	FBgn0034735	uncharacterized protein	XM_003394205.2	protein MTO1 homolog, mitochondrial isoform X2	LOC100648049
XP_003394254.1	FBpp0290842	FBgn0086674	Transport and Golgi organization 13	XM_003394206.2	protein-tyrosine sulfotransferase	LOC100648160
XP_003394255.1	FBpp0073648	FBgn0002878	mutagen-sensitive 101	XM_003394207.2	LOW QUALITY PROTEIN: DNA topoisomerase 2-binding protein 1-like	LOC100648275
XP_003394260.1	FBpp0304290	FBgn0261477	scruin like at the midline	XM_003394212.2	kelch domain-containing protein 10 homolog	LOC100649049
XP_003394265.1	FBpp0090982	FBgn0053635	uncharacterized protein	XM_003394217.2	protein transport protein SFT2	LOC100649763
XP_003394266.1	FBpp0079652	FBgn0027491	Cdk5 activator-like protein	XM_003394218.2	cyclin-dependent kinase 5 activator 1	LOC100649874
XP_003394271.1	FBpp0073007	FBgn0035462	Integrator 10	XM_003394223.2	integrator complex subunit 10	LOC100650476
XP_003394272.1	FBpp0074214	FBgn0027602	uncharacterized protein	XM_003394224.2	probable ATP-dependent RNA helicase CG8611	LOC100650594
XP_003394274.1	FBpp0087926	FBgn0026722	drosha	XM_003394226.2	ribonuclease 3	LOC100650840
XP_003394276.1	FBpp0074204	FBgn0011758	BarH1	XM_003394228.2	homeobox protein B-H2	LOC100651071
XP_003394281.1	FBpp0110092	FBgn0039209	Repressed by TOR	XM_003394233.2	uncharacterized protein LOC100651634	LOC100651634
XP_003394282.1	FBpp0089165	FBgn0001280	janus A	XM_003394234.2	sex-regulated protein janus-A-like	LOC100651751
XP_003394283.1	FBpp0085530	FBgn0033104	uncharacterized protein	XM_003394235.2	anaphase-promoting complex subunit 15-like	LOC100651872
XP_003394285.1	FBpp0087569	FBgn0033450	Lsm11	XM_003394237.2	U7 snRNA-associated Sm-like protein LSm11	LOC100652109
XP_003394288.1	FBpp0071905	FBgn0010660	Nucleoporin 214kD	XM_003394240.2	nuclear pore complex protein Nup214-like	LOC100642319
XP_003394289.1	FBpp0071178	FBgn0026679	Integrator 4	XM_003394241.2	integrator complex subunit 4 isoform X2	LOC100642440
XP_003394291.1	FBpp0073430	FBgn0030357	sclp	XM_003394243.2	leucine-rich repeat-containing protein 20 isoform X1	LOC100642680
XP_003394292.1	FBpp0291392	FBgn0030357	sclp	XM_003394244.2	leucine-rich repeat-containing protein 20 isoform X2	LOC100642680
XP_003394293.2	FBpp0300521	FBgn0035533	Cdc42-interacting protein 4	XM_003394245.2	LOW QUALITY PROTEIN: formin-binding protein 1-like	LOC100642873
XP_003394298.1	FBpp0083986	FBgn0263398	uncharacterized protein	XM_003394250.2	probable uridine-cytidine kinase isoform X1	LOC100643437
XP_003394299.1	FBpp0085529	FBgn0022224	ubiquitin like	XM_003394251.2	ubiquitin-like protein 5	LOC100643560
XP_003394301.1	FBpp0305927	FBgn0029672	uncharacterized protein	XM_003394253.2	nucleolar complex protein 4 homolog B isoform X1	LOC100643795
XP_003394304.1	FBpp0099985	FBgn0000259	Casein kinase II beta subunit	XM_003394256.2	casein kinase II subunit beta isoform X3	LOC100644006
XP_003394305.1	FBpp0084476	FBgn0027574	uncharacterized protein	XM_003394257.2	protein SPT2 homolog	LOC100644204
XP_003394310.1	FBpp0073446	FBgn0001218	Heat shock 70-kDa protein cognate 3	XM_003394262.2	heat shock 70 kDa protein cognate 3	LOC100644752
XP_003394311.1	FBpp0304001	FBgn0029666	uncharacterized protein	XM_003394263.2	60 kDa SS-A/Ro ribonucleoprotein-like	LOC100644878
XP_003394312.1	FBpp0073556	FBgn0052645	uncharacterized protein	XM_003394264.2	nose resistant to fluoxetine protein 6-like	LOC100644998
XP_003394314.1	FBpp0073558	FBgn0030457	uncharacterized protein	XM_003394266.2	26S proteasome non-ATPase regulatory subunit 5	LOC100645186
XP_003394316.1	FBpp0070385	FBgn0003079	Raf oncogene	XM_003394268.2	raf homolog serine/threonine-protein kinase phl	LOC100645437
XP_003394317.1	FBpp0302986	FBgn0050471	uncharacterized protein	XM_003394269.2	nose resistant to fluoxetine protein 6	LOC100645555
XP_003394318.1	FBpp0304769	FBgn0029648	uncharacterized protein	XM_003394270.2	estradiol 17-beta-dehydrogenase 8	LOC100645670
XP_003394319.1	FBpp0081082	FBgn0037504	uncharacterized protein	XM_003394271.2	deoxynucleotidyltransferase terminal-interacting protein 2 isoform X2	LOC100645790
XP_003394323.1	FBpp0304821	FBgn0264443	uncharacterized protein	XM_003394275.2	uncharacterized protein LOC100646335 isoform X1	LOC100646335
XP_003394325.1	FBpp0306541	FBgn0014133	bifocal	XM_003394277.2	uncharacterized protein LOC100646579 isoform X1	LOC100646579
XP_003394327.1	FBpp0070160	FBgn0040339	Mediator complex subunit 22	XM_003394279.2	mediator of RNA polymerase II transcription subunit 22	LOC100646772
XP_003394331.1	FBpp0087063	FBgn0033737	Nucleoporin 54kD	XM_003394283.2	nuclear pore complex protein Nup54-like isoform X1	LOC100647331
XP_003394332.1	FBpp0304310	FBgn0033782	sugarbabe	XM_003394284.2	zinc finger protein ZIC 1-like	LOC100647453
XP_003394333.1	FBpp0071007	FBgn0024250	brinker	XM_003394285.2	uncharacterized protein LOC100647570	LOC100647570
XP_003394334.1	FBpp0071023	FBgn0029943	Autophagy-related 5	XM_003394286.2	autophagy protein 5	LOC100647690
XP_003394337.1	FBpp0099482	FBgn0284435	trynity	XM_003394289.2	uncharacterized protein LOC100648011 isoform X2	LOC100648011
XP_003394344.1	FBpp0073367	FBgn0030321	uncharacterized protein	XM_003394296.2	LOW QUALITY PROTEIN: ATP-binding cassette sub-family F member 1	LOC100648932
XP_003394345.1	FBpp0310303	FBgn0032169	uncharacterized protein	XM_003394297.2	zinc finger CCCH-type with G patch domain-containing protein	LOC100649050
XP_003394348.1	FBpp0073489	FBgn0030408	uncharacterized protein	XM_003394300.2	homeobox protein MSX-2	LOC100649370
XP_003394349.1	FBpp0302582	FBgn0030406	uncharacterized protein	XM_003394301.2	box C/D snoRNA protein 1	LOC100649491
XP_003394350.1	FBpp0070136	FBgn0260855	Secretory 22	XM_003394302.2	vesicle-trafficking protein SEC22b-B	LOC100649616
XP_003394352.1	FBpp0085966	FBgn0034299	uncharacterized protein	XM_003394304.2	thymidylate kinase	LOC100649992
XP_003394356.1	FBpp0086616	FBgn0033935	SAPK-interacting protein 1	XM_003394308.2	target of rapamycin complex 2 subunit MAPKAP1	LOC100650595
XP_003394365.1	FBpp0082591	FBgn0051155	Rpb7	XM_003394317.2	DNA-directed RNA polymerase II subunit RPB7	LOC100651792
XP_003394366.1	FBpp0070431	FBgn0011566	SET and MYND domain containing, class 3	XM_003394318.2	histone-lysine N-methyltransferase SMYD3	LOC100651913
XP_003394367.1	FBpp0072116	FBgn0034940	uncharacterized protein	XM_003394319.2	uncharacterized protein LOC100652032	LOC100652032
XP_003394368.2	FBpp0291976	FBgn0261570	uncharacterized protein	XM_003394320.2	ras GTPase-activating protein nGAP-like isoform X1	LOC100652225
XP_003394370.1	FBpp0070422	FBgn0040066	will die slowly	XM_003394322.2	protein will die slowly	LOC100642280
XP_003394390.1	FBpp0074249	FBgn0030864	uncharacterized protein	XM_003394342.2	lymphokine-activated killer T-cell-originated protein kinase	LOC100645238
XP_003394391.1	FBpp0088996	FBgn0036789	Allatostatin C receptor 2	XM_003394343.2	somatostatin receptor type 2-like	LOC100645483
XP_003394393.1	FBpp0073304	FBgn0030286	uncharacterized protein	XM_003394345.2	LOW QUALITY PROTEIN: receptor-mediated endocytosis protein 6 homolog	LOC100645706
XP_003394396.1	FBpp0290861	FBgn0032707	uncharacterized protein	XM_003394348.2	MDS1 and EVI1 complex locus protein EVI1-A-like	LOC100646056
XP_003394406.1	FBpp0293849	FBgn0037076	earthbound 2	XM_003394358.2	uncharacterized protein LOC100647371	LOC100647371
XP_003394407.2	FBpp0113007	FBgn0265139	Gustatory receptor 2a	XM_003394359.2	uncharacterized protein LOC100647492	LOC100647492
XP_003394412.1	FBpp0081283	FBgn0037543	uncharacterized protein	XM_003394364.2	probable 18S rRNA (guanine-N(7))-methyltransferase	LOC100648086
XP_003394413.1	FBpp0072659	FBgn0035272	mitochondrial ribosomal protein L46	XM_003394365.2	39S ribosomal protein L46, mitochondrial	LOC100648199
XP_003394417.1	FBpp0311210	FBgn0036165	charybde	XM_003394369.2	protein charybde-like	LOC100648738
XP_003394418.1	FBpp0083872	FBgn0039094	uncharacterized protein	XM_003394370.2	probable low-specificity L-threonine aldolase 2	LOC100648853
XP_003394419.1	FBpp0099896	FBgn0265434	zipper	XM_003394371.2	myosin heavy chain, non-muscle isoform X1	LOC100649130
XP_003394422.1	FBpp0087138	FBgn0033653	uncharacterized protein	XM_003394374.2	guanine nucleotide-binding protein subunit beta-like protein 1	LOC100649567
XP_003394428.1	FBpp0075106	FBgn0004556	Dead box protein 73D	XM_003394380.2	probable ATP-dependent RNA helicase Dbp73D	LOC100650596
XP_003394439.1	FBpp0077617	FBgn0015905	asteroid	XM_003394391.2	protein asteroid homolog 1-like isoform X1	LOC100652310
XP_003394441.1	FBpp0302670	FBgn0035639	krishah	XM_003394393.2	uracil phosphoribosyltransferase homolog	LOC100642361
XP_003394443.1	FBpp0086749	FBgn0033859	fandango	XM_003394395.2	pre-mRNA-splicing factor SYF1	LOC100642601
XP_003394449.1	FBpp0071189	FBgn0030037	Mitoguardin	XM_003394401.2	protein FAM73B	LOC100643315
XP_003394452.1	FBpp0076583	FBgn0035772	Sh3beta	XM_003394404.2	SH3 domain-binding glutamic acid-rich protein homolog isoform X1	LOC100643683
XP_003394455.1	FBpp0307147	FBgn0032881	uncharacterized protein	XM_003394407.2	alpha-methylacyl-CoA racemase isoform X1	LOC100644007
XP_003394458.1	FBpp0082111	FBgn0038065	Sorting nexin 3	XM_003394410.2	sorting nexin-12	LOC100644324
XP_003394459.1	FBpp0078410	FBgn0010399	NMDA receptor 1	XM_003394411.2	glutamate [NMDA] receptor subunit 1 isoform X2	LOC100644436
XP_003394460.1	FBpp0087139	FBgn0033657	Silnoon	XM_003394412.2	monocarboxylate transporter 12 isoform X1	LOC100644554
XP_003394463.1	FBpp0291726	FBgn0261608	Ribosomal protein L37A	XM_003394415.2	60S ribosomal protein L37a	LOC100644920
XP_003394465.1	FBpp0085408	FBgn0033028	uncharacterized protein	XM_003394417.2	monocarboxylate transporter 13	LOC100645159
XP_003394466.1	FBpp0072975	FBgn0266582	NADH dehydrogenase (ubiquinone) 30 kDa subunit	XM_003394418.2	NADH-ubiquinone oxidoreductase subunit 9	LOC100645281
XP_003394467.1	FBpp0091000	FBgn0067622	Like Sm protein 4	XM_003394419.2	COMM domain-containing protein 5-like	LOC100645403
XP_003394468.1	FBpp0304765	FBgn0031170	uncharacterized protein	XM_003394420.2	LOW QUALITY PROTEIN: ATP-binding cassette sub-family A member 5-like	LOC100645517
XP_003394472.1	FBpp0085775	FBgn0034418	uncharacterized protein	XM_003394424.2	ankyrin repeat domain-containing protein 13D isoform X4	LOC100645981
XP_003394474.1	FBpp0080988	FBgn0032883	RHAU helicase	XM_003394426.2	ATP-dependent RNA helicase DHX36	LOC100646219
XP_003394479.1	FBpp0075780	FBgn0036236	uncharacterized protein	XM_003394431.2	tubulin polyglutamylase complex subunit 2	LOC100646820
XP_003394481.1	FBpp0084240	FBgn0027090	Glutaminyl-tRNA synthetase	XM_003394433.2	probable glutamine--tRNA ligase isoform X2	LOC100647059
XP_003394483.1	FBpp0085659	FBgn0034454	uncharacterized protein	XM_003394435.2	parkin coregulated gene protein homolog isoform X2	LOC100647651
XP_003394484.1	FBpp0075820	FBgn0036204	Tim13	XM_003394436.2	mitochondrial import inner membrane translocase subunit Tim13-like	LOC100647766
XP_003394485.1	FBpp0290035	FBgn0030687	uncharacterized protein	XM_003394437.2	DNA-directed RNA polymerase III subunit RPC1	LOC100647891
XP_003394487.1	FBpp0080130	FBgn0012037	Angiotensin converting enzyme	XM_003394439.2	angiotensin-converting enzyme-like	LOC100648126
XP_003394496.1	FBpp0075303	FBgn0036501	uncharacterized protein	XM_003394448.2	sugar transporter SWEET1	LOC100649324
XP_003394498.1	FBpp0110261	FBgn0038295	Guanylyl cyclase at 88E	XM_003394450.2	soluble guanylate cyclase 88E	LOC100649568
XP_003394500.1	FBpp0070948	FBgn0029893	uncharacterized protein	XM_003394452.2	trichohyalin-like isoform X1	LOC100649802
XP_003394504.1	FBpp0293342	FBgn0027948	mini spindles	XM_003394456.2	cytoskeleton-associated protein 5	LOC100650270
XP_003394506.1	FBpp0290323	FBgn0260659	uncharacterized protein	XM_003394458.2	transmembrane protein 165	LOC100650516
XP_003394507.2	FBpp0306440	FBgn0037633	uncharacterized protein	XM_003394459.2	piggyBac transposable element-derived protein 4-like	LOC100650634
XP_003394508.2	FBpp0071849	FBgn0034748	uncharacterized protein	XM_003394460.2	alkylated DNA repair protein alkB homolog 8 isoform X2	LOC100650876
XP_003394510.1	FBpp0311688	FBgn0034974	uncharacterized protein	XM_003394462.2	mediator of DNA damage checkpoint protein 1	LOC100651121
XP_003394513.1	FBpp0311852	FBgn0085265	uncharacterized protein	XM_003394465.2	uncharacterized protein LOC100651479	LOC100651479
XP_003394514.1	FBpp0077129	FBgn0031604	Elongator complex protein 3	XM_003394466.2	probable elongator complex protein 3	LOC100651597
XP_003394515.1	FBpp0078566	FBgn0037252	uncharacterized protein	XM_003394467.2	dnaJ homolog dnj-5	LOC100651714
XP_003394516.1	FBpp0071738	FBgn0034726	Mesoderm-expressed 4	XM_003394468.2	LOW QUALITY PROTEIN: DNA polymerase epsilon subunit 4	LOC100651831
XP_003394518.1	FBpp0100144	FBgn0034519	uncharacterized protein	XM_003394470.2	UPF0693 protein C10orf32 homolog	LOC100652070
XP_003394524.1	FBpp0085880	FBgn0003067	Phosphoenolpyruvate carboxykinase	XM_003394476.2	phosphoenolpyruvate carboxykinase [GTP]	LOC100631088
XP_003394530.1	FBpp0078631	FBgn0031655	Marcal1	XM_003394482.2	SWI/SNF-related matrix-associated actin-dependent regulator of chromatin subfamily A-like protein 1 isoform X2	LOC100643316
XP_003394531.1	FBpp0307730	FBgn0037654	uncharacterized protein	XM_003394483.2	uncharacterized protein LOC100643439	LOC100643439
XP_003394532.2	FBpp0075275	FBgn0263601	mind bomb 1	XM_003394484.2	E3 ubiquitin-protein ligase MIB1	LOC100643758
XP_003394533.1	FBpp0088538	FBgn0032388	uncharacterized protein	XM_003394485.2	U4/U6.U5 tri-snRNP-associated protein 1	LOC100643882
XP_003394534.1	FBpp0076331	FBgn0035877	uncharacterized protein	XM_003394486.2	UPF0183 protein CG7083	LOC100644123
XP_003394537.1	FBpp0293897	FBgn0037802	Sirtuin 6	XM_003394489.2	NAD-dependent protein deacetylase Sirt6 isoform X1	LOC100644478
XP_003394539.1	FBpp0305971	FBgn0052105	LIM homeobox transcription factor 1 alpha	XM_003394491.2	LIM homeobox transcription factor 1-beta-like	LOC100644798
XP_003394540.1	FBpp0075929	FBgn0036116	uncharacterized protein	XM_003394492.2	proton-coupled amino acid transporter 4	LOC100644921
XP_003394549.1	FBpp0086953	FBgn0028683	spt4	XM_003394501.2	transcription elongation factor SPT4-A	LOC100645824
XP_003394551.1	FBpp0110314	FBgn0086711	moladietz	XM_003394503.2	dual oxidase maturation factor 1	LOC100646220
XP_003394553.1	FBpp0076820	FBgn0283472	Ribosomal protein S6 kinase	XM_003394505.2	LOW QUALITY PROTEIN: ribosomal protein S6 kinase beta-1-like	LOC100646461
XP_003394554.2	FBpp0289717	FBgn0035021	uncharacterized protein	XM_003394506.2	zinc finger CCHC domain-containing protein 8 homolog	LOC100646581
XP_003394559.1	FBpp0303003	FBgn0000318	clot	XM_003394511.2	thioredoxin domain-containing protein 17-like	LOC100647136
XP_003394562.1	FBpp0113012	FBgn0024909	TBP-associated factor 7	XM_003394514.2	transcription initiation factor TFIID subunit 7	LOC100647652
XP_003394574.1	FBpp0111589	FBgn0086913	Rab26	XM_003394526.2	ras-related protein Rab-37 isoform X1	LOC100649131
XP_003394575.1	FBpp0304667	FBgn0031010	uncharacterized protein	XM_003394527.2	monocarboxylate transporter 9	LOC100649325
XP_003394577.1	FBpp0078059	FBgn0003042	Polycomb	XM_003394529.2	polycomb group protein Pc	LOC100649569
XP_003394578.1	FBpp0113107	FBgn0284251	lethal (2) 05287	XM_003394530.2	WD repeat-containing protein 75	LOC100649764
XP_003394580.2	FBpp0085861	FBgn0027835	Dodeca-satellite-binding protein 1	XM_003394532.2	LOW QUALITY PROTEIN: vigilin	LOC100650030
XP_003394581.1	FBpp0110275	FBgn0083976	uncharacterized protein	XM_003394533.2	tRNA pseudouridine synthase-like 1 isoform X1	LOC100650145
XP_003394582.1	FBpp0072428	FBgn0025592	Glycerol kinase 1	XM_003394534.2	glycerol kinase	LOC100650271
XP_003394583.1	FBpp0077728	FBgn0031266	Splicing factor 3b subunit 1	XM_003394535.2	splicing factor 3B subunit 1	LOC100650395
XP_003394584.1	FBpp0079777	FBgn0011676	Nitric oxide synthase	XM_003394536.2	nitric oxide synthase, salivary gland	LOC100650517
XP_003394585.1	FBpp0080063	FBgn0032485	uncharacterized protein	XM_003394537.2	actin-binding protein IPP	LOC100650635
XP_003394586.1	FBpp0085489	FBgn0014028	Succinate dehydrogenase, subunit B (iron-sulfur)	XM_003394538.2	succinate dehydrogenase [ubiquinone] iron-sulfur subunit, mitochondrial	LOC100650758
XP_003394587.1	FBpp0112548	FBgn0058191	uncharacterized protein	XM_003394539.2	protein CNPPD1	LOC100650877
XP_003394590.1	FBpp0309701	FBgn0034639	uncharacterized protein	XM_003394542.2	uncharacterized protein LOC100651242 isoform X2	LOC100651242
XP_003394591.1	FBpp0293785	FBgn0032362	spatzle 4	XM_003394543.2	bromodomain-containing protein DDB_G0270170	LOC100651557
XP_003394592.1	FBpp0290631	FBgn0031294	IA-2 protein tyrosine phosphatase	XM_003394544.2	receptor-type tyrosine-protein phosphatase N2 isoform X2	LOC100651793
XP_003394594.1	FBpp0312381	FBgn0035483	Mitochondrial E3 ubiquitin protein ligase 1	XM_003394546.2	mitochondrial ubiquitin ligase activator of nfkb 1	LOC100652033
XP_003394596.1	FBpp0079780	FBgn0032298	uncharacterized protein	XM_003394548.2	ribosome biogenesis protein WDR12 homolog	LOC100652272
XP_003394597.1	FBpp0076875	FBgn0052423	alan shepard	XM_003394549.2	protein alan shepard isoform X5	LOC100642240
XP_003394599.1	FBpp0087073	FBgn0033713	uncharacterized protein	XM_003394551.2	protein HID1	LOC100642441
XP_003394604.1	FBpp0075590	FBgn0036360	uncharacterized protein	XM_003394556.2	uncharacterized protein LOC100642992	LOC100642992
XP_003394605.1	FBpp0082163	FBgn0038106	uncharacterized protein	XM_003394557.2	GTPase Era, mitochondrial	LOC100643114
XP_003394606.1	FBpp0111832	FBgn0025836	Rho GTPase activating protein at 1A	XM_003394558.2	active breakpoint cluster region-related protein isoform X2	LOC100643237
XP_003394611.1	FBpp0084903	FBgn0039696	R and B	XM_003394563.2	LOW QUALITY PROTEIN: armadillo repeat-containing protein 5	LOC100643883
XP_003394612.1	FBpp0081949	FBgn0003312	shadow	XM_003394564.2	cytochrome P450 315a1, mitochondrial	LOC100644009
XP_003394614.1	FBpp0077726	FBgn0031263	Translocator protein	XM_003394566.2	translocator protein	LOC100644246
XP_003394615.1	FBpp0075677	FBgn0260945	Autophagy-related 1	XM_003394567.2	serine/threonine-protein kinase unc-51	LOC100644361
XP_003394616.1	FBpp0302657	FBgn0030802	Density regulated protein	XM_003394568.2	density-regulated protein homolog	LOC100644479
XP_003394619.1	FBpp0086380	FBgn0034087	clueless	XM_003394571.2	clustered mitochondria protein homolog	LOC100644799
XP_003394620.1	FBpp0086548	FBgn0033994	uncharacterized protein	XM_003394572.2	LOW QUALITY PROTEIN: methyltransferase-like protein 16 homolog	LOC100644922
XP_003394622.1	FBpp0099912	FBgn0014163	failed axon connections	XM_003394574.2	failed axon connections isoform X2	LOC100645161
XP_003394624.1	FBpp0086627	FBgn0010638	Sec61 beta subunit	XM_003394576.2	protein transport protein Sec61 subunit beta	LOC100645405
XP_003394625.1	FBpp0070070	FBgn0004034	yellow	XM_003394577.1	protein yellow	LOC100645519
XP_003394626.1	FBpp0072458	FBgn0035148	uncharacterized protein	XM_003394578.2	uncharacterized protein C45G9.7	LOC100645625
XP_003394628.1	FBpp0077788	FBgn0003444	smoothened	XM_003394580.2	protein smoothened isoform X1	LOC100645866
XP_003394629.1	FBpp0309606	FBgn0024365	uncharacterized protein	XM_003394581.2	solute carrier family 12 member 8	LOC100645982
XP_003394630.1	FBpp0289146	FBgn0039977	uncharacterized protein	XM_003394582.2	survival of motor neuron-related-splicing factor 30 isoform X2	LOC100646101
XP_003394632.1	FBpp0087367	FBgn0033529	uncharacterized protein	XM_003394584.2	peflin	LOC100646287
XP_003394634.1	FBpp0310343	FBgn0031245	uncharacterized protein	XM_003394586.2	LOW QUALITY PROTEIN: androgen-dependent TFPI-regulating protein-like	LOC100646531
XP_003394638.1	FBpp0085713	FBgn0034442	uncharacterized protein	XM_003394590.2	cytochrome b5 reductase 4 isoform X1	LOC100647137
XP_003394639.2	FBpp0078746	FBgn0051646	Dpr-interacting protein theta	XM_003394591.2	neurotrimin-like	LOC100647254
XP_003394641.1	FBpp0070072	FBgn0004170	scute	XM_003394593.2	achaete-scute complex protein T3-like	LOC100647493
XP_003394645.1	FBpp0071046	FBgn0010292	by S6	XM_003394597.2	bystin	LOC100648087
XP_003394646.1	FBpp0076090	FBgn0011836	TBP-associated factor 2	XM_003394598.2	transcription initiation factor TFIID subunit 2	LOC100648200
XP_003394648.1	FBpp0080446	FBgn0284248	Cytochrome c proximal	XM_003394600.2	cytochrome c	LOC100648549
XP_003394653.1	FBpp0078673	FBgn0031668	uncharacterized protein	XM_003394605.2	zinc finger HIT domain-containing protein 1	LOC100649205
XP_003394656.1	FBpp0303245	FBgn0261046	Down syndrome cell adhesion molecule 3	XM_003394608.2	Down syndrome cell adhesion molecule-like protein Dscam2	LOC100649570
XP_003394661.1	FBpp0297069	FBgn0263930	division abnormally delayed	XM_003394613.2	division abnormally delayed protein	LOC100650315
XP_003394662.1	FBpp0076312	FBgn0020633	Minichromosome maintenance 7	XM_003394614.2	DNA replication licensing factor Mcm7	LOC100650433
XP_003394663.1	FBpp0073640	FBgn0030507	uncharacterized protein	XM_003394615.2	LOW QUALITY PROTEIN: ribonuclease H2 subunit B	LOC100650554
XP_003394664.1	FBpp0078379	FBgn0037360	uncharacterized protein	XM_003394616.2	gametogenetin-binding protein 2-like isoform X1	LOC100650677
XP_003394667.1	FBpp0088986	FBgn0000083	Annexin B9	XM_003394619.2	annexin B9-like	LOC100651153
XP_003394668.1	FBpp0078358	FBgn0037356	uncharacterized protein	XM_003394620.2	3-oxoacyl-[acyl-carrier-protein] synthase, mitochondrial isoform X1	LOC100651277
XP_003394674.1	FBpp0084171	FBgn0039260	Smg6	XM_003394626.2	telomerase-binding protein EST1A-like isoform X2	LOC100651950
XP_003394680.1	FBpp0111907	FBgn0030796	uncharacterized protein	XM_003394632.2	gamma-glutamyltranspeptidase 1-like isoform X2	LOC100642632
XP_003394685.1	FBpp0309930	FBgn0034877	levy	XM_003394637.2	cytochrome c oxidase subunit 6A1, mitochondrial-like	LOC100643317
XP_003394686.1	FBpp0308232	FBgn0265178	uncharacterized protein	XM_003394638.2	lipoyltransferase 1, mitochondrial isoform X2	LOC100643441
XP_003394687.1	FBpp0080314	FBgn0028518	uncharacterized protein	XM_003394639.2	slit homolog 1 protein-like	LOC100643565
XP_003394692.1	FBpp0303370	FBgn0085397	Fish-lips	XM_003394644.2	carboxypeptidase N subunit 2-like	LOC100644205
XP_003394694.1	FBpp0079616	FBgn0032250	hole-in-one	XM_003394646.2	CD2 antigen cytoplasmic tail-binding protein 2 homolog	LOC100644514
XP_003394698.1	FBpp0304969	FBgn0005633	flightin	XM_003394650.2	flightin	LOC100645162
XP_003394703.1	FBpp0308981	FBgn0033901	O-fucosyltransferase 1	XM_003394655.2	GDP-fucose protein O-fucosyltransferase 1	LOC100645707
XP_003394704.1	FBpp0087722	FBgn0021825	Dynactin 2, p50 subunit	XM_003394656.2	probable dynactin subunit 2	LOC100645825
XP_003394706.1	FBpp0303778	FBgn0039359	Ribosomal protein L27	XM_003394658.2	60S ribosomal protein L27	LOC100645940
XP_003394709.1	FBpp0309171	FBgn0021764	sidekick	XM_003394661.2	protein sidekick isoform X5	LOC100646338
XP_003394710.1	FBpp0086016	FBgn0034261	Hermansky-Pudlak Syndrome 4	XM_003394662.2	uncharacterized protein LOC100646462	LOC100646462
XP_003394711.1	FBpp0077883	FBgn0036992	uncharacterized protein	XM_003394663.2	4-hydroxyphenylpyruvate dioxygenase	LOC100646582
XP_003394714.1	FBpp0075319	FBgn0036515	aaRS-interacting multifunctional protein 2	XM_003394666.2	uncharacterized protein LOC100646897 isoform X2	LOC100646897
XP_003394720.1	FBpp0071081	FBgn0027280	lethal (1) G0193	XM_003394672.2	uncharacterized protein LOC100647415 isoform X1	LOC100647415
XP_003394721.1	FBpp0073624	FBgn0010198	Ribosomal protein S15Aa	XM_003394673.2	40S ribosomal protein S15Aa	LOC100647610
XP_003394728.1	FBpp0113074	FBgn0267336	Glucose transporter 4 enhancer factor	XM_003394680.2	zinc finger protein 395	LOC100648355
XP_003394729.1	FBpp0075923	FBgn0036110	Cuticular protein 67Fb	XM_003394681.2	endocuticle structural glycoprotein SgAbd-1	LOC100648472
XP_003394730.1	FBpp0289984	FBgn0029930	uncharacterized protein	XM_003394682.2	uncharacterized protein LOC100648592 isoform X1	LOC100648592
XP_003394732.1	FBpp0073316	FBgn0001491	lethal (1) 10Bb	XM_003394684.2	protein BUD31 homolog	LOC100648817
XP_003394734.1	FBpp0087035	FBgn0033731	Cuticular protein 49Ah	XM_003394686.2	endocuticle structural glycoprotein ABD-4	LOC100649052
XP_003394735.1	FBpp0073059	FBgn0035490	uncharacterized protein	XM_003394687.2	uncharacterized protein LOC100649166 isoform X1	LOC100649166
XP_003394746.1	FBpp0074004	FBgn0052579	uncharacterized protein	XM_003394698.2	XK-related protein 6-like	LOC100650721
XP_003394747.1	FBpp0086076	FBgn0024196	roadblock	XM_003394699.2	dynein light chain roadblock-type 2	LOC100650842
XP_003394748.1	FBpp0311682	FBgn0032431	uncharacterized protein	XM_003394700.2	uncharacterized protein C1orf194	LOC100650956
XP_003394749.1	FBpp0110242	FBgn0028931	uncharacterized protein	XM_003394701.2	zinc finger BED domain-containing protein 1-like	LOC100651073
XP_003394750.1	FBpp0077185	FBgn0031571	bark beetle	XM_003394702.2	uncharacterized protein LOC100651194	LOC100651194
XP_003394751.1	FBpp0083436	FBgn0266674	Secretory 15	XM_003394703.2	exocyst complex component 6 isoform X2	LOC100651319
XP_003394753.1	FBpp0306959	FBgn0020660	eukaryotic translation initiation factor 4B	XM_003394705.2	eukaryotic translation initiation factor 4B	LOC100651635
XP_003394756.1	FBpp0311825	FBgn0035630	uncharacterized protein	XM_003394708.2	proliferation-associated protein 2G4	LOC100651989
XP_003394757.1	FBpp0086711	FBgn0263697	Ubiquitin activating enzyme 3	XM_003394709.2	NEDD8-activating enzyme E1 catalytic subunit	LOC100652110
XP_003394762.1	FBpp0082513	FBgn0038307	mitochondrial ribosomal protein S10	XM_003394714.2	28S ribosomal protein S10, mitochondrial	LOC100642560
XP_003394764.1	FBpp0071283	FBgn0030092	frataxin	XM_003394716.2	frataxin, mitochondrial	LOC100642799
XP_003394768.1	FBpp0079211	FBgn0015299	Single stranded-binding protein c31A	XM_003394720.2	activated RNA polymerase II transcriptional coactivator p15	LOC100643358
XP_003394769.1	FBpp0083582	FBgn0038926	uncharacterized protein	XM_003394721.2	transmembrane protein 181 isoform X1	LOC100643479
XP_003394770.1	FBpp0083581	FBgn0038927	uncharacterized protein	XM_003394722.2	pre-mRNA-processing factor 17	LOC100643605
XP_003394773.1	FBpp0290254	FBgn0035998	uncharacterized protein	XM_003394725.2	LOW QUALITY PROTEIN: SAC3 domain-containing protein 1	LOC100643970
XP_003394774.1	FBpp0076599	FBgn0035754	Mediator complex subunit 4	XM_003394726.2	mediator of RNA polymerase II transcription subunit 4	LOC100644090
XP_003394777.1	FBpp0293061	FBgn0262601	Small ribonucleoprotein particle protein SmB	XM_003394729.2	small nuclear ribonucleoprotein-associated protein B isoform X1	LOC100644325
XP_003394780.1	FBpp0082973	FBgn0022943	cap binding protein 20	XM_003394732.2	nuclear cap-binding protein subunit 2 isoform X3	LOC100644714
XP_003394781.1	FBpp0080484	FBgn0022213	Chromosome segregation 1	XM_003394733.2	exportin-2	LOC100644840
XP_003394785.1	FBpp0080677	FBgn0032728	Transport and Golgi organization 6	XM_003394737.2	transport and Golgi organization protein 6 homolog	LOC100645438
XP_003394788.1	FBpp0310559	FBgn0261509	hattifattener	XM_003394740.2	vasorin	LOC100645748
XP_003394789.1	FBpp0309747	FBgn0034705	uncharacterized protein	XM_003394741.2	deleted in autism protein 1 homolog	LOC100645867
XP_003394795.1	FBpp0082877	FBgn0028992	sds22	XM_003394747.2	protein phosphatase 1 regulatory subunit 7-like isoform X1	LOC100646653
XP_003394796.1	FBpp0079148	FBgn0004177	microtubule star	XM_003394748.2	serine/threonine-protein phosphatase 2A catalytic subunit alpha isoform	LOC100646859
XP_003394798.1	FBpp0077885	FBgn0036990	mitochondrial ribosomal protein L15	XM_003394750.2	39S ribosomal protein L15, mitochondrial	LOC100647138
XP_003394799.1	FBpp0311572	FBgn0020618	Receptor of activated protein kinase C 1	XM_003394751.2	guanine nucleotide-binding protein subunit beta-like protein isoform X1	LOC100647255
XP_003394800.1	FBpp0077066	FBgn0285970	uncharacterized protein	XM_003394752.2	NFU1 iron-sulfur cluster scaffold homolog, mitochondrial-like	LOC100647373
XP_003394806.1	FBpp0307142	FBgn0027779	Vacuolar H[+]-ATPase SFD subunit	XM_003394758.2	V-type proton ATPase subunit H isoform X2	LOC100648051
XP_003394809.1	FBpp0294059	FBgn0250871	papillote	XM_003394761.2	uncharacterized protein LOC100648550	LOC100648550
XP_003394810.1	FBpp0111483	FBgn0085387	shaking B	XM_003394762.2	innexin shaking-B isoform X2	LOC100648671
XP_003394823.1	FBpp0077189	FBgn0004567	sloppy paired 2	XM_003394775.2	fork head domain transcription factor slp1-like	LOC100650555
XP_003394824.1	FBpp0083799	FBgn0039055	Ras association family member	XM_003394776.2	uncharacterized protein LOC100650678	LOC100650678
XP_003394834.1	FBpp0073398	FBgn0030330	Transport and Golgi organization 10	XM_003394786.2	BTB/POZ domain-containing protein 17 isoform X1	LOC100652111
XP_003394836.1	FBpp0309183	FBgn0023524	uncharacterized protein	XM_003394788.2	protein unc-93 homolog A	LOC100642199
XP_003394839.1	FBpp0071144	FBgn0030038	uncharacterized protein	XM_003394791.2	bleomycin hydrolase isoform X1	LOC100642561
XP_003394841.1	FBpp0071188	FBgn0030039	uncharacterized protein	XM_003394793.2	uncharacterized protein F58A4.6	LOC100642800
XP_003394843.1	FBpp0113087	FBgn0030087	uncharacterized protein	XM_003394795.2	probable phosphorylase b kinase regulatory subunit alpha isoform X2	LOC100643035
XP_003394844.1	FBpp0071287	FBgn0030087	uncharacterized protein	XM_003394796.2	probable phosphorylase b kinase regulatory subunit alpha isoform X1	LOC100643035
XP_003394847.1	FBpp0078635	FBgn0031660	mitochondrial ribosomal protein L28	XM_003394799.2	LOW QUALITY PROTEIN: 39S ribosomal protein L28, mitochondrial	LOC100643442
XP_003394851.1	FBpp0086063	FBgn0034243	Nucleostemin 2	XM_003394803.2	nucleolar GTP-binding protein 2	LOC100643924
XP_003394852.1	FBpp0076470	FBgn0035830	uncharacterized protein	XM_003394804.2	UBX domain-containing protein 1	LOC100644050
XP_003394857.1	FBpp0071748	FBgn0260866	defense repressor 1	XM_003394809.2	E3 ubiquitin-protein ligase MYLIP	LOC100644676
XP_003394858.1	FBpp0083214	FBgn0283536	Vacuolar H[+] ATPase 13kD subunit	XM_003394810.2	V-type proton ATPase subunit G	LOC100644800
XP_003394868.1	FBpp0311991	FBgn0030067	RNA-binding motif protein 13	XM_003394820.2	protein MAK16 homolog A	LOC100645984
XP_003394870.1	FBpp0074464	FBgn0030997	uncharacterized protein	XM_003394822.2	post-GPI attachment to proteins factor 2-like	LOC100646103
XP_003394873.1	FBpp0311704	FBgn0284253	Leucyl-tRNA synthetase	XM_003394825.2	LOW QUALITY PROTEIN: leucine--tRNA ligase, cytoplasmic	LOC100646533
XP_003394876.1	FBpp0080943	FBgn0032884	pomp	XM_003394828.2	proteasome maturation protein	LOC100646776
XP_003394880.1	FBpp0077879	FBgn0037000	Zinc transporter 77C	XM_003394832.2	zinc transporter 1	LOC100647094
XP_003394882.1	FBpp0079218	FBgn0032014	uncharacterized protein	XM_003394834.2	polyprenol reductase	LOC100647495
XP_003394884.1	FBpp0079233	FBgn0032015	Oligosaccharide transferase gamma subunit	XM_003394836.2	tumor suppressor candidate 3	LOC100647725
XP_003394892.1	FBpp0071697	FBgn0034709	Secreted Wg-interacting molecule	XM_003394844.2	tubulointerstitial nephritis antigen-like	LOC100648705
XP_003394895.1	FBpp0112467	FBgn0028697	Ribosomal protein L15	XM_003394847.2	60S ribosomal protein L15	LOC100648934
XP_003394896.1	FBpp0306661	FBgn0038369	Actin-related protein 2/3 complex, subunit 3A	XM_003394848.2	actin-related protein 2/3 complex subunit 3	LOC100649133
XP_003394898.1	FBpp0081529	FBgn0000723	FER tyrosine kinase	XM_003394850.2	tyrosine-protein kinase Fps85D isoform X4	LOC100649494
XP_003394899.1	FBpp0305490	FBgn0000723	FER tyrosine kinase	XM_003394851.2	tyrosine-protein kinase Fps85D isoform X1	LOC100649494
XP_003394903.1	FBpp0070414	FBgn0004655	wings apart-like	XM_003394855.2	LOW QUALITY PROTEIN: protein wings apart-like	LOC100649921
XP_003394904.1	FBpp0084874	FBgn0039726	eukaryotic translation initiation factor 2B subunit alpha	XM_003394856.2	translation initiation factor eIF-2B subunit alpha isoform X2	LOC100650032
XP_003394907.1	FBpp0312439	FBgn0261285	Phosphopantothenoylcysteine synthetase	XM_003394859.2	LOW QUALITY PROTEIN: uncharacterized protein C4B3.18	LOC100650397
XP_003394910.1	FBpp0081619	FBgn0037757	uncharacterized protein	XM_003394862.2	flocculation protein FLO11 isoform X3	LOC100650759
XP_003394912.1	FBpp0072135	FBgn0025352	thiolase	XM_003394864.2	trifunctional enzyme subunit beta, mitochondrial	LOC100651074
XP_003394914.2	FBpp0306592	FBgn0038662	Mitochondrial pyruvate carrier	XM_003394866.2	LOW QUALITY PROTEIN: mitochondrial pyruvate carrier 1	LOC100651320
XP_003394920.1	FBpp0080062	FBgn0032487	Ski6	XM_003394872.2	exosome complex component RRP41 isoform X1	LOC100652034
XP_003394924.1	FBpp0111545	FBgn0085419	Rad, Gem/Kir family member 2	XM_003394876.2	uncharacterized protein LOC100642322	LOC100642322
XP_003394926.1	FBpp0308452	FBgn0005638	slow border cells	XM_003394878.2	CCAAT/enhancer-binding protein	LOC100642562
XP_003394930.1	FBpp0087320	FBgn0029134	Proteasome beta5 subunit	XM_003394882.2	proteasome subunit beta type-5	LOC100643238
XP_003394931.1	FBpp0081861	FBgn0011774	Inverted repeat-binding protein	XM_003394883.2	LOW QUALITY PROTEIN: X-ray repair cross-complementing protein 6-like	LOC100643359
XP_003394934.1	FBpp0087252	FBgn0033624	uncharacterized protein	XM_003394886.2	death-associated protein 1	LOC100643729
XP_003394935.1	FBpp0079576	FBgn0260750	Multi-substrate lipid kinase	XM_003394887.2	acylglycerol kinase, mitochondrial	LOC100643925
XP_003394937.1	FBpp0080407	FBgn0015338	uncharacterized protein	XM_003394889.2	LOW QUALITY PROTEIN: transmembrane protein 147	LOC100644165
XP_003394941.1	FBpp0077694	FBgn0020305	dribble	XM_003394893.2	KRR1 small subunit processome component homolog	LOC100644598
XP_003394942.1	FBpp0099799	FBgn0031530	polypeptide GalNAc transferase 2	XM_003394894.2	polypeptide N-acetylgalactosaminyltransferase 2	LOC100644715
XP_003394960.1	FBpp0080123	FBgn0028509	Centaurin gamma 1A	XM_003394912.2	centaurin-gamma-1A isoform X2	LOC100647017
XP_003394961.1	FBpp0308615	FBgn0038504	Sur-8	XM_003394913.2	leucine-rich repeat protein soc-2 homolog	LOC100647139
XP_003394963.1	FBpp0082666	FBgn0038389	uncharacterized protein	XM_003394915.2	zinc finger CCHC domain-containing protein 10 isoform X1	LOC100647375
XP_003394967.1	FBpp0307739	FBgn0037340	uncharacterized protein	XM_003394919.2	coiled-coil domain-containing protein 115-like	LOC100647893
XP_003394968.1	FBpp0306838	FBgn0031590	uncharacterized protein	XM_003394920.2	cleft lip and palate transmembrane protein 1 homolog isoform X1	LOC100648014
XP_003394970.1	FBpp0086186	FBgn0025830	Integrator 8	XM_003394922.2	integrator complex subunit 8	LOC100648316
XP_003394971.1	FBpp0077302	FBgn0011648	Mothers against dpp	XM_003394923.2	LOW QUALITY PROTEIN: protein mothers against dpp	LOC100648431
XP_003394976.1	FBpp0072546	FBgn0283500	Sac1 phosphatase	XM_003394928.2	phosphatidylinositide phosphatase SAC1	LOC100648971
XP_003394977.1	FBpp0087402	FBgn0033526	Chromatin assembly factor 1, p105 subunit	XM_003394929.2	chromatin assembly factor 1 subunit B	LOC100649086
XP_003394979.1	FBpp0080654	FBgn0032713	uncharacterized protein	XM_003394931.2	UDP-glucuronosyltransferase 2B20	LOC100649407
XP_003394980.1	FBpp0290896	FBgn0051690	uncharacterized protein	XM_003394932.2	transmembrane and TPR repeat-containing protein CG4341-like	LOC100649529
XP_003394981.1	FBpp0073137	FBgn0035491	Dpy-30-like 2	XM_003394933.2	protein dpy-30 homolog	LOC100649652
XP_003394983.1	FBpp0080817	FBgn0032799	uncharacterized protein	XM_003394935.2	LOW QUALITY PROTEIN: probable dolichol-phosphate mannosyltransferase	LOC100649876
XP_003394984.1	FBpp0080789	FBgn0032800	uncharacterized protein	XM_003394936.2	centrosomal protein of 104 kDa	LOC100650072
XP_003394985.1	FBpp0070637	FBgn0026079	NOP2-Sun domain family, member 2	XM_003394937.2	LOW QUALITY PROTEIN: tRNA (cytosine(34)-C(5))-methyltransferase	LOC100650195
XP_003394989.1	FBpp0302956	FBgn0032451	spichthyin	XM_003394941.2	magnesium transporter NIPA2 isoform X1	LOC100650679
XP_003394992.1	FBpp0112504	FBgn0267976	Translocase of inner mitochondrial membrane 23	XM_003394944.2	mitochondrial import inner membrane translocase subunit Tim23 isoform X1	LOC100651123
XP_003394996.1	FBpp0308558	FBgn0027525	LTV1 ribosome biogenesis factor	XM_003394948.2	protein LTV1 homolog	LOC100651598
XP_003394999.1	FBpp0290185	FBgn0051140	uncharacterized protein	XM_003394951.2	diacylglycerol kinase theta isoform X8	LOC100651833
XP_003395000.1	FBpp0083884	FBgn0039132	Adaptor Protein complex 1, sigma subunit	XM_003394952.2	AP-1 complex subunit sigma-2 isoform X2	LOC100652035
XP_003395002.1	FBpp0082835	FBgn0020493	Daughters against dpp	XM_003394954.2	uncharacterized protein LOC100642241	LOC100642241
XP_003395003.1	FBpp0082817	FBgn0266917	Splicing factor 3a subunit 1	XM_003394955.2	splicing factor 3A subunit 1	LOC100642363
XP_003395006.1	FBpp0082813	FBgn0038463	uncharacterized protein	XM_003394958.2	xylulose kinase	LOC100642633
XP_003395007.1	FBpp0074982	FBgn0036726	QIL1	XM_003394959.2	uncharacterized protein LOC100642752	LOC100642752
XP_003395009.1	FBpp0099419	FBgn0054008	uncharacterized protein	XM_003394961.2	uncharacterized protein LOC100642993	LOC100642993
XP_003395018.1	FBpp0084505	FBgn0039481	Cuticular protein 97Eb	XM_003394970.2	global transcription regulator sge1	LOC100644125
XP_003395019.1	FBpp0085071	FBgn0003720	tailless	XM_003394971.2	nuclear receptor subfamily 2 group E member 1	LOC100644248
XP_003395021.1	FBpp0085072	FBgn0039805	Cuticular protein 100A	XM_003394973.2	procyclic form-specific polypeptide B1-alpha	LOC100644481
XP_003395022.1	FBpp0312355	FBgn0039808	uncharacterized protein	XM_003394974.2	endothelial zinc finger protein induced by tumor necrosis factor alpha	LOC100644599
XP_003395023.1	FBpp0086994	FBgn0033760	uncharacterized protein	XM_003394975.2	proton-coupled amino acid transporter 2	LOC100644716
XP_003395024.1	FBpp0072112	FBgn0283509	Peptidylglycine-alpha-hydroxylating monooxygenase	XM_003394976.2	peptidylglycine alpha-hydroxylating monooxygenase	LOC100644842
XP_003395028.1	FBpp0305475	FBgn0038256	uncharacterized protein	XM_003394980.2	progestin and adipoQ receptor family member 3	LOC100645318
XP_003395029.1	FBpp0089421	FBgn0026250	eukaryotic translation initiation factor 1A	XM_003394981.2	eukaryotic translation initiation factor 1A, X-chromosomal	LOC100645441
XP_003395033.2	FBpp0071846	FBgn0261596	Ribosomal protein S24	XM_003394985.2	40S ribosomal protein S24	LOC100645941
XP_003395034.1	FBpp0080471	FBgn0086673	uncharacterized protein	XM_003394986.2	uncharacterized protein LOC100646057	LOC100646057
XP_003395036.1	FBpp0082180	FBgn0038118	timeout	XM_003394988.2	protein timeless homolog	LOC100646408
XP_003395039.1	FBpp0075302	FBgn0036500	uncharacterized protein	XM_003394991.2	LOW QUALITY PROTEIN: DDB1- and CUL4-associated factor 13	LOC100646737
XP_003395042.1	FBpp0074649	FBgn0036909	uncharacterized protein	XM_003394994.2	coiled-coil domain-containing protein 58	LOC100647095
XP_003395046.1	FBpp0070964	FBgn0261284	boudin	XM_003394998.2	uncharacterized protein LOC100647496	LOC100647496
XP_003395049.1	FBpp0075399	FBgn0036486	Msh6	XM_003395001.2	probable DNA mismatch repair protein Msh6	LOC100647842
XP_003395052.1	FBpp0088282	FBgn0264607	Calcium/calmodulin-dependent protein kinase II	XM_003395004.2	calcium/calmodulin-dependent protein kinase type II alpha chain isoform X25	LOC100648089
XP_003395054.1	FBpp0099497	FBgn0264607	Calcium/calmodulin-dependent protein kinase II	XM_003395006.2	calcium/calmodulin-dependent protein kinase type II alpha chain isoform X20	LOC100648089
XP_003395058.1	FBpp0082953	FBgn0038546	uncharacterized protein	XM_003395010.2	inhibitor of growth protein 1	LOC100648743
XP_003395060.1	FBpp0077400	FBgn0031458	anterior pharynx defective 1	XM_003395012.2	LOW QUALITY PROTEIN: gamma-secretase subunit Aph-1	LOC100648972
XP_003395061.2	FBpp0297775	FBgn0263079	uncharacterized protein	XM_003395013.2	coiled-coil domain-containing protein 170	LOC100649167
XP_003395065.1	FBpp0082103	FBgn0038055	toys are us	XM_003395017.2	programmed cell death protein 2-like	LOC100649619
XP_003395068.1	FBpp0071052	FBgn0004404	Ribosomal protein S14b	XM_003395020.2	40S ribosomal protein S14	LOC100649726
XP_003395070.1	FBpp0079802	FBgn0020270	meiotic recombination 11	XM_003395022.2	double-strand break repair protein MRE11	LOC100650073
XP_003395073.1	FBpp0077674	FBgn0086130	DEAD box protein 21E2	XM_003395025.2	probable ATP-dependent RNA helicase DDX28	LOC100650637
XP_003395087.1	FBpp0072250	FBgn0016687	Nucleosome remodeling factor - 38kD	XM_003395039.2	inorganic pyrophosphatase	LOC100642602
XP_003395088.1	FBpp0079029	FBgn0031885	Menin 1	XM_003395040.2	menin	LOC100642722
XP_003395091.1	FBpp0081767	FBgn0011768	Formaldehyde dehydrogenase	XM_003395043.2	alcohol dehydrogenase class-3	LOC100643155
XP_003395093.1	FBpp0074714	FBgn0036893	Phosphatidylinositol glycan anchor biosynthesis class F	XM_003395045.2	phosphatidylinositol-glycan biosynthesis class F protein	LOC100643279
XP_003395094.1	FBpp0308249	FBgn0265185	uncharacterized protein	XM_003395046.2	uncharacterized protein LOC100643481	LOC100643481
XP_003395095.1	FBpp0073756	FBgn0030576	uncharacterized protein	XM_003395047.2	solute carrier family 46 member 3	LOC100643687
XP_003395098.1	FBpp0303260	FBgn0003169	punt	XM_003395050.2	activin receptor type-2B isoform X2	LOC100644052
XP_003395101.1	FBpp0083882	FBgn0039130	uncharacterized protein	XM_003395053.2	uncharacterized protein LOC100644395	LOC100644395
XP_003395102.1	FBpp0083769	FBgn0025781	Cell division cycle 16	XM_003395054.2	cell division cycle protein 16 homolog	LOC100644516
XP_003395103.1	FBpp0290706	FBgn0004882	oo18 RNA-binding protein	XM_003395055.2	cytoplasmic polyadenylation element-binding protein 1 isoform X1	LOC100644634
XP_003395104.1	FBpp0083768	FBgn0039068	uncharacterized protein	XM_003395056.2	peroxisomal membrane protein 11C	LOC100644754
XP_003395110.2	FBpp0081988	FBgn0037962	uncharacterized protein	XM_003395062.2	axonemal dynein light intermediate polypeptide 1	LOC100645367
XP_003395111.1	FBpp0084610	FBgn0086346	ALG-2 interacting protein X	XM_003395063.2	programmed cell death 6-interacting protein	LOC100645628
XP_003395112.1	FBpp0088044	FBgn0033169	uncharacterized protein	XM_003395064.2	nucleolar protein 9	LOC100645750
XP_003395113.1	FBpp0084917	FBgn0039734	tace	XM_003395065.2	ADAM 17-like protease	LOC100645870
XP_003395115.1	FBpp0083317	FBgn0038806	uncharacterized protein	XM_003395067.2	ovarian cancer-associated gene 2 protein homolog	LOC100646222
XP_003395116.1	FBpp0083354	FBgn0023212	Elongin B	XM_003395068.2	transcription elongation factor B polypeptide 2	LOC100646464
XP_003395129.1	FBpp0310250	FBgn0005593	Ribosomal protein L7	XM_003395081.2	60S ribosomal protein L7	LOC100647894
XP_003395131.1	FBpp0311059	FBgn0000337	cinnabar	XM_003395083.2	kynurenine 3-monooxygenase	LOC100648242
XP_003395132.1	FBpp0304880	FBgn0036291	uncharacterized protein	XM_003395084.2	kxDL motif-containing protein CG10681	LOC100648357
XP_003395135.1	FBpp0308260	FBgn0033214	uncharacterized protein	XM_003395087.2	2-acylglycerol O-acyltransferase 1-like	LOC100648706
XP_003395141.1	FBpp0075690	FBgn0264848	vihar	XM_003395093.2	ubiquitin-conjugating enzyme E2 C	LOC100649447
XP_003395152.1	FBpp0071994	FBgn0013548	lethal-(2)-denticleless	XM_003395104.2	protein lethal(2)denticleless	LOC100650921
XP_003395160.1	FBpp0073010	FBgn0004888	Succinyl coenzyme A synthetase alpha subunit	XM_003395112.2	succinyl-CoA ligase [ADP/GDP-forming] subunit alpha, mitochondrial	LOC100652037
XP_003395164.1	FBpp0077934	FBgn0037022	uncharacterized protein	XM_003395116.2	trafficking protein particle complex subunit 12	LOC100642323
XP_003395165.1	FBpp0080150	FBgn0028658	Adenosine deaminase, tRNA-specific 1	XM_003395117.2	LOW QUALITY PROTEIN: tRNA-specific adenosine deaminase 1	LOC100642445
XP_003395166.1	FBpp0084782	FBgn0039639	uncharacterized protein	XM_003395118.2	UDP-N-acetylglucosamine transferase subunit ALG13 homolog	LOC100642563
XP_003395168.1	FBpp0074650	FBgn0024889	karyopherin alpha1	XM_003395120.2	importin subunit alpha-7	LOC100642876
XP_003395169.1	FBpp0082056	FBgn0038039	uncharacterized protein	XM_003395121.2	palmitoyltransferase ZDHHC6	LOC100642994
XP_003395170.1	FBpp0072177	FBgn0003888	beta-Tubulin at 60D	XM_003395122.2	tubulin beta chain-like	LOC100643116
XP_003395172.1	FBpp0084758	FBgn0039648	uncharacterized protein	XM_003395124.2	putative defense protein 3	LOC100643319
XP_003395173.1	FBpp0289951	FBgn0265574	Cell division cycle 5	XM_003395125.2	cell division cycle 5-like protein	LOC100643443
XP_003395174.1	FBpp0084759	FBgn0014427	uncharacterized protein	XM_003395126.2	probable phosphoserine aminotransferase isoform X1	LOC100643567
XP_003395178.1	FBpp0085888	FBgn0266671	Secretory 6	XM_003395130.2	exocyst complex component 3	LOC100644053
XP_003395180.1	FBpp0085720	FBgn0284243	beta-Tubulin at 56D	XM_003395132.2	tubulin beta-1 chain	LOC100644287
XP_003395186.1	FBpp0084848	FBgn0019972	Death related ICE-like caspase	XM_003395138.2	LOW QUALITY PROTEIN: caspase-1-like	LOC100645000
XP_003395188.1	FBpp0083127	FBgn0015781	Pyrroline 5-carboyxlate reductase	XM_003395140.2	pyrroline-5-carboxylate reductase 2	LOC100645240
XP_003395189.1	FBpp0083131	FBgn0027784	Prp18	XM_003395141.2	pre-mRNA-splicing factor 18 isoform X1	LOC100645368
XP_003395190.1	FBpp0085156	FBgn0003268	rough deal	XM_003395142.2	LOW QUALITY PROTEIN: kinetochore-associated protein 1	LOC100645484
XP_003395192.1	FBpp0291628	FBgn0053260	uncharacterized protein	XM_003395144.2	tRNA-splicing endonuclease subunit Sen34	LOC100645709
XP_003395195.1	FBpp0083683	FBgn0003676	Chaperonin containing TCP1 subunit 1	XM_003395147.2	T-complex protein 1 subunit alpha	LOC100646058
XP_003395212.1	FBpp0074414	FBgn0030969	Ubiquitin specific protease 39	XM_003395164.2	U4/U6.U5 tri-snRNP-associated protein 2	LOC100648243
XP_003395217.2	FBpp0087901	FBgn0021814	Vacuolar protein sorting 28	XM_003395169.2	uncharacterized protein LOC100648707	LOC100648707
XP_003395230.1	FBpp0079685	FBgn0051721	Tripartite motif containing 9	XM_003395182.2	E3 ubiquitin-protein ligase TRIM9 isoform X2	LOC100650480
XP_003395244.1	FBpp0077703	FBgn0031284	Post-GPI attachment to proteins 2	XM_003395196.2	post-GPI attachment to proteins factor 2-like	LOC100652230
XP_003395254.1	FBpp0078886	FBgn0031811	uncharacterized protein	XM_003395206.2	uncharacterized protein LOC100643280	LOC100643280
XP_003395255.1	FBpp0306844	FBgn0031287	uncharacterized protein	XM_003395207.2	WW domain-binding protein 4	LOC100643401
XP_003395262.1	FBpp0306010	FBgn0036908	Torsin interacting protein	XM_003395214.2	uncharacterized protein LOC100644364 isoform X1	LOC100644364
XP_003395265.1	FBpp0088008	FBgn0050497	uncharacterized protein	XM_003395217.2	protein FAM46C	LOC100644717
XP_003395266.2	FBpp0304992	FBgn0035168	cep290	XM_003395218.2	centrosomal protein of 290 kDa-like	LOC100644843
XP_003395270.2	FBpp0306560	FBgn0038165	TWIK-related acid-sensitive K[+] channel 6	XM_003395222.2	two pore potassium channel protein sup-9	LOC100645319
XP_003395271.1	FBpp0307726	FBgn0032857	uncharacterized protein	XM_003395223.2	calmodulin-lysine N-methyltransferase	LOC100645442
XP_003395273.1	FBpp0077022	FBgn0031106	Syntaxin 16	XM_003395225.2	syntaxin-16	LOC100645672
XP_003395275.1	FBpp0080383	FBgn0028897	uncharacterized protein	XM_003395227.2	WD repeat domain-containing protein 83 isoform X2	LOC100645906
XP_003395276.1	FBpp0070860	FBgn0029853	uncharacterized protein	XM_003395228.2	josephin-2	LOC100646019
XP_003395283.1	FBpp0085952	FBgn0027836	Dgp-1	XM_003395235.2	GTP-binding protein 1	LOC100646778
XP_003395286.1	FBpp0087250	FBgn0021795	Translocon-associated protein delta	XM_003395238.2	translocon-associated protein subunit delta	LOC100647141
XP_003395292.1	FBpp0084525	FBgn0011289	Transcription factor IIA L	XM_003395244.2	transcription initiation factor IIA subunit 1 isoform X1	LOC100647895
XP_003395299.2	FBpp0290789	FBgn0037369	uncharacterized protein	XM_003395251.2	CCA tRNA nucleotidyltransferase 1, mitochondrial	LOC100648507
XP_003395302.1	FBpp0078349	FBgn0283535	Vacuolar H[+]-ATPase 26kD subunit	XM_003395254.2	V-type proton ATPase subunit E	LOC100648858
XP_003395304.1	FBpp0087146	FBgn0033668	expansion	XM_003395256.2	uncharacterized protein LOC100649054	LOC100649054
XP_003395306.1	FBpp0099990	FBgn0010265	Ribosomal protein S13	XM_003395258.2	40S ribosomal protein S13	LOC100649289
XP_003395308.1	FBpp0091036	FBgn0053774	uncharacterized protein	XM_003395260.2	dolichyl-diphosphooligosaccharide--protein glycosyltransferase subunit 4	LOC100649531
XP_003395309.1	FBpp0077148	FBgn0031602	uncharacterized protein	XM_003395261.2	uncharacterized protein LOC100649727	LOC100649727
XP_003395310.2	FBpp0293844	FBgn0262614	polychaetoid	XM_003395262.2	tight junction protein ZO-1 isoform X1	LOC100649923
XP_003395313.1	FBpp0084012	FBgn0039189	uncharacterized protein	XM_003395265.2	tRNA modification GTPase GTPBP3, mitochondrial isoform X1	LOC100650275
XP_003395315.1	FBpp0070113	FBgn0025635	uncharacterized protein	XM_003395267.2	histone H4 transcription factor	LOC100650520
XP_003395318.1	FBpp0081648	FBgn0037736	uncharacterized protein	XM_003395270.2	hemicentin-1	LOC100650879
XP_003395321.1	FBpp0073568	FBgn0030460	uncharacterized protein	XM_003395273.2	2-methoxy-6-polyprenyl-1,4-benzoquinol methylase, mitochondrial isoform X2	LOC100651246
XP_003395332.2	FBpp0077802	FBgn0283652	RNaseP protein p30	XM_003395284.2	LOW QUALITY PROTEIN: ribonuclease P protein subunit p30	LOC100642485
XP_003395333.1	FBpp0072081	FBgn0285952	eukaryotic translation elongation factor 5	XM_003395285.2	eukaryotic translation initiation factor 5A	LOC100642603
XP_003395336.1	FBpp0304020	FBgn0011570	capping protein beta	XM_003395288.2	F-actin-capping protein subunit beta isoform X2	LOC100642877
XP_003395337.1	FBpp0075176	FBgn0036623	uncharacterized protein	XM_003395289.2	1-acyl-sn-glycerol-3-phosphate acyltransferase gamma-like	LOC100642995
XP_003395341.1	FBpp0308844	FBgn0032632	uncharacterized protein	XM_003395293.2	protein phosphatase inhibitor 2-like isoform X1	LOC100643444
XP_003395348.2	FBpp0072070	FBgn0034957	uncharacterized protein	XM_003395300.2	radial spoke head protein 6 homolog A	LOC100644397
XP_003395354.1	FBpp0303770	FBgn0260399	greatwall	XM_003395306.2	serine/threonine-protein kinase greatwall	LOC100645119
XP_003395355.1	FBpp0084847	FBgn0262112	shroud	XM_003395307.2	estradiol 17-beta-dehydrogenase 2 isoform X2	LOC100645241
XP_003395358.1	FBpp0294007	FBgn0284244	lethal (2) k05911	XM_003395310.2	proclotting enzyme	LOC100645591
XP_003395363.1	FBpp0084466	FBgn0027889	ballchen	XM_003395315.2	serine/threonine-protein kinase VRK1-like	LOC100646410
XP_003395366.1	FBpp0081751	FBgn0037832	Desiccate	XM_003395318.2	uncharacterized protein LOC100646779	LOC100646779
XP_003395373.1	FBpp0290493	FBgn0259152	Caliban	XM_003395325.2	nuclear export mediator factor NEMF homolog	LOC100647613
XP_003395374.1	FBpp0072066	FBgn0005612	Sox box protein 14	XM_003395326.2	uncharacterized protein LOC100647727	LOC100647727
XP_003395377.1	FBpp0083121	FBgn0022338	deoxyribonucleoside kinase	XM_003395329.2	LOW QUALITY PROTEIN: deoxynucleoside kinase	LOC100648317
XP_003395379.1	FBpp0071766	FBgn0034743	Ribosomal protein S16	XM_003395331.2	40S ribosomal protein S16	LOC100648552
XP_003395388.1	FBpp0303453	FBgn0033579	uncharacterized protein	XM_003395340.2	dopamine D2-like receptor	LOC100649839
XP_003395393.1	FBpp0071463	FBgn0034580	Chitinase 8	XM_003395345.2	chitotriosidase-1	LOC100650437
XP_003395400.2	FBpp0081545	FBgn0037709	uncharacterized protein	XM_003395352.2	2-oxoisovalerate dehydrogenase subunit alpha, mitochondrial	LOC100651520
XP_003395404.1	FBpp0071462	FBgn0034579	mitochondrial ribosomal protein L54	XM_003395356.2	39S ribosomal protein L54, mitochondrial	LOC100651993
XP_003395407.1	FBpp0303320	FBgn0039286	distal antenna	XM_003395359.2	protein distal antenna-like	LOC100642203
XP_003395409.2	FBpp0308955	FBgn0028993	scarecrow	XM_003395361.2	homeobox protein Nkx-2.4-like	LOC100642447
XP_003395414.1	FBpp0086706	FBgn0033900	Cysteinyl-tRNA synthetase, mitochondrial	XM_003395366.2	probable cysteine--tRNA ligase, mitochondrial	LOC100643038
XP_003395415.2	FBpp0290686	FBgn0066101	Lipophorin receptor 1	XM_003395367.2	very low-density lipoprotein receptor-like	LOC100643157
XP_003395416.2	FBpp0078120	FBgn0037105	S1P	XM_003395368.2	LOW QUALITY PROTEIN: membrane-bound transcription factor site-1 protease	LOC100643281
XP_003395420.1	FBpp0111680	FBgn0085491	uncharacterized protein	XM_003395372.2	uncharacterized protein LOC100643886	LOC100643886
XP_003395422.1	FBpp0303098	FBgn0035715	uncharacterized protein	XM_003395374.2	IST1 homolog	LOC100644127
XP_003395426.1	FBpp0079699	FBgn0032290	uncharacterized protein	XM_003395378.2	protein RTF2 homolog	LOC100644601
XP_003395429.1	FBpp0078318	FBgn0037376	Histone acetyltransferase 1	XM_003395381.2	histone acetyltransferase type B catalytic subunit	LOC100644961
XP_003395430.1	FBpp0082705	FBgn0038401	uncharacterized protein	XM_003395382.2	growth hormone-regulated TBC protein 1	LOC100645076
XP_003395439.1	FBpp0099609	FBgn0061356	uncharacterized protein	XM_003395391.2	hydroxyacid oxidase 1	LOC100646060
XP_003395440.1	FBpp0072843	FBgn0035375	polypeptide GalNAc transferase 6	XM_003395392.2	N-acetylgalactosaminyltransferase 6-like	LOC100646177
XP_003395441.1	FBpp0297633	FBgn0013576	mustard	XM_003395393.2	nuclear receptor coactivator 7 isoform X1	LOC100646293
XP_003395443.1	FBpp0081380	FBgn0051450	mitochondrial ribosomal protein S18A	XM_003395395.2	28S ribosomal protein S18a, mitochondrial	LOC100646621
XP_003395444.1	FBpp0083630	FBgn0038950	uncharacterized protein	XM_003395396.2	zinc finger protein-like 1	LOC100646902
XP_003395447.1	FBpp0271877	FBgn0051410	Niemann-Pick type C-2e	XM_003395399.2	epididymal secretory protein E1-like	LOC100647216
XP_003395449.1	FBpp0074910	FBgn0036771	uncharacterized protein	XM_003395401.2	WD repeat-containing protein 92	LOC100647456
XP_003395450.1	FBpp0082445	FBgn0038235	uncharacterized protein	XM_003395402.2	ribosomal RNA processing protein 36 homolog	LOC100647574
XP_003395451.1	FBpp0290540	FBgn0259876	Chromosome associated protein G	XM_003395403.2	LOW QUALITY PROTEIN: condensin complex subunit 3	LOC100647896
XP_003395453.1	FBpp0311988	FBgn0024509	Secretory 13	XM_003395405.2	protein SEC13 homolog	LOC100648130
XP_003395463.2	FBpp0089177	FBgn0003460	sine oculis	XM_003395415.2	homeobox protein SIX1	LOC100649208
XP_003395467.1	FBpp0304032	FBgn0032243	Kinesin-like protein at 31E	XM_003395419.2	kinesin-like protein KIF21A isoform X2	LOC100649572
XP_003395472.1	FBpp0292800	FBgn0264495	grappa	XM_003395424.2	histone-lysine N-methyltransferase, H3 lysine-79 specific	LOC100650198
XP_003395478.1	FBpp0310445	FBgn0003612	Suppressor of variegation 2-10	XM_003395430.2	E3 SUMO-protein ligase PIAS2 isoform X1	LOC100650762
XP_003395479.1	FBpp0087353	FBgn0033539	G protein-coupled receptor kinase interacting ArfGAP	XM_003395431.2	LOW QUALITY PROTEIN: ARF GTPase-activating protein GIT2	LOC100651126
XP_003395481.2	FBpp0084662	FBgn0039588	mitochondrial translation initiation factor 2	XM_003395433.2	LOW QUALITY PROTEIN: translation initiation factor IF-2, mitochondrial	LOC100651367
XP_003395482.1	FBpp0088048	FBgn0033178	uncharacterized protein	XM_003395434.2	uncharacterized protein LOC100651483	LOC100651483
XP_003395483.1	FBpp0071851	FBgn0034745	uncharacterized protein	XM_003395435.2	cilia- and flagella-associated protein 57	LOC100651599
XP_003395484.1	FBpp0083919	FBgn0039141	spastin	XM_003395436.2	spastin isoform X1	LOC100651717
XP_003395486.1	FBpp0309346	FBgn0031114	cactin	XM_003395438.2	cactin	LOC100651951
XP_003395490.1	FBpp0080629	FBgn0032691	Ada2a-containing complex component 2	XM_003395442.2	cysteine-rich protein 2-binding protein	LOC100642365
XP_003395493.1	FBpp0301096	FBgn0035986	uncharacterized protein	XM_003395445.2	transcription factor mef2A	LOC100642688
XP_003395496.1	FBpp0083632	FBgn0038948	phosphatidylserine receptor	XM_003395448.2	bifunctional arginine demethylase and lysyl-hydroxylase PSR	LOC100643039
XP_003395497.1	FBpp0083681	FBgn0053099	uncharacterized protein	XM_003395449.2	gibberellin 20 oxidase 1 isoform X4	LOC100643158
XP_003395499.1	FBpp0072531	FBgn0035189	uncharacterized protein	XM_003395451.2	ester hydrolase C11orf54 homolog	LOC100643360
XP_003395500.1	FBpp0083977	FBgn0005649	Rox8	XM_003395452.2	nucleolysin TIAR	LOC100643482
XP_003395501.1	FBpp0080116	FBgn0027844	Carbonic anhydrase 1	XM_003395453.2	carbonic anhydrase 1	LOC100643607
XP_003395502.1	FBpp0071542	FBgn0034614	uncharacterized protein	XM_003395454.2	UPF0553 protein C9orf64 homolog	LOC100643730
XP_003395503.1	FBpp0084739	FBgn0039636	Autophagy-related 14	XM_003395455.2	LOW QUALITY PROTEIN: beclin 1-associated autophagy-related key regulator	LOC100643847
XP_003395506.1	FBpp0073017	FBgn0035471	Sc2	XM_003395458.2	very-long-chain enoyl-CoA reductase	LOC100644169
XP_003395507.1	FBpp0071461	FBgn0034577	capping protein alpha	XM_003395459.2	F-actin-capping protein subunit alpha	LOC100644289
XP_003395508.1	FBpp0081780	FBgn0037834	Arginine methyltransferase 1	XM_003395460.2	protein arginine N-methyltransferase 1 isoform X1	LOC100644398
XP_003395510.1	FBpp0079166	FBgn0013531	Mediator complex subunit 20	XM_003395462.2	mediator of RNA polymerase II transcription subunit 20	LOC100644602
XP_003395513.1	FBpp0082590	FBgn0051344	uncharacterized protein	XM_003395465.2	uncharacterized protein LOC100644884 isoform X1	LOC100644884
XP_003395514.1	FBpp0297900	FBgn0031322	uncharacterized protein	XM_003395466.2	dnaJ protein homolog 1-like	LOC100645002
XP_003395516.1	FBpp0087774	FBgn0022027	Vacuolar protein sorting 25	XM_003395468.2	vacuolar protein-sorting-associated protein 25	LOC100645242
XP_003395517.1	FBpp0084809	FBgn0086361	alphabet	XM_003395469.2	protein phosphatase 1B-like isoform X2	LOC100645370
XP_003395520.1	FBpp0083503	FBgn0285937	Rab1	XM_003395472.2	ras-related protein Rab-1A	LOC100645673
XP_003395522.1	FBpp0079399	FBgn0010314	Cyclin-dependent kinase subunit 30A	XM_003395474.2	cyclin-dependent kinases regulatory subunit	LOC100645907
XP_003395531.1	FBpp0086323	FBgn0034109	uncharacterized protein	XM_003395483.2	peptidyl-prolyl cis-trans isomerase-like 2	LOC100647575
XP_003395534.1	FBpp0082412	FBgn0038234	mitochondrial ribosomal protein L11	XM_003395486.2	LOW QUALITY PROTEIN: 39S ribosomal protein L11, mitochondrial	LOC100648017
XP_003395535.1	FBpp0304070	FBgn0266717	BIR repeat containing ubiquitin-conjugating enzyme	XM_003395487.2	baculoviral IAP repeat-containing protein 6 isoform X2	LOC100648203
XP_003395546.1	FBpp0084303	FBgn0039360	Cardiolipin synthase	XM_003395498.2	LOW QUALITY PROTEIN: probable cardiolipin synthase (CMP-forming)	LOC100649374
XP_003395561.1	FBpp0085216	FBgn0039876	uncharacterized protein	XM_003395513.2	JNK1/MAPK8-associated membrane protein	LOC100650958
XP_003395562.1	FBpp0084573	FBgn0027492	widerborst	XM_003395514.2	LOW QUALITY PROTEIN: serine/threonine-protein phosphatase 2A 56 kDa regulatory subunit epsilon isoform-like	LOC100651075
XP_003395565.1	FBpp0081519	FBgn0037697	Glutathione S transferase Z2	XM_003395517.2	probable maleylacetoacetate isomerase 2	LOC100651600
XP_003395567.1	FBpp0291835	FBgn0261552	pasilla	XM_003395519.2	RNA-binding protein Nova-1 isoform X1	LOC100651952
XP_003395568.1	FBpp0084157	FBgn0039280	Molybdenum cofactor synthesis 2	XM_003395520.2	molybdopterin synthase catalytic subunit	LOC100652072
XP_003395574.1	FBpp0084247	FBgn0039291	uncharacterized protein	XM_003395526.2	uncharacterized protein LOC100642566	LOC100642566
XP_003395576.1	FBpp0081523	FBgn0037690	TWIK-related acid-sensitive K[+] channel 7	XM_003395528.2	two pore potassium channel protein sup-9	LOC100642841
XP_003395581.1	FBpp0292318	FBgn0033122	uncharacterized protein	XM_003395533.2	protein enabled homolog	LOC100643403
XP_003395582.1	FBpp0084639	FBgn0039557	uncharacterized protein	XM_003395534.2	protein FAM50 homolog	LOC100643525
XP_003395583.1	FBpp0075261	FBgn0036536	uncharacterized protein	XM_003395535.2	uncharacterized protein C15orf41 homolog	LOC100643647
XP_003395584.1	FBpp0084420	FBgn0023179	amontillado	XM_003395536.2	LOW QUALITY PROTEIN: neuroendocrine convertase 2-like	LOC100643887
XP_003395590.1	FBpp0080510	FBgn0032620	uncharacterized protein	XM_003395542.2	nucleolin-like	LOC100644519
XP_003395591.1	FBpp0083056	FBgn0038630	uncharacterized protein	XM_003395543.2	testis-specific serine/threonine-protein kinase 1	LOC100644637
XP_003395593.1	FBpp0081385	FBgn0037610	uncharacterized protein	XM_003395545.2	putative transferase CAF17 homolog, mitochondrial	LOC100644885
XP_003395595.1	FBpp0081725	FBgn0037815	Rrp46	XM_003395547.2	exosome complex component RRP46	LOC100645077
XP_003395599.1	FBpp0081504	FBgn0037684	uncharacterized protein	XM_003395551.2	threo-3-hydroxyaspartate ammonia-lyase isoform X1	LOC100645443
XP_003395602.1	FBpp0076791	FBgn0029121	severas	XM_003395554.2	LOW QUALITY PROTEIN: CAAX prenyl protease 2	LOC100645944
XP_003395603.1	FBpp0110104	FBgn0083949	uncharacterized protein	XM_003395555.2	hemicentin-2-like	LOC100646061
XP_003395604.1	FBpp0081638	FBgn0037749	uncharacterized protein	XM_003395556.2	flavin reductase (NADPH)	LOC100646178
XP_003395607.1	FBpp0081612	FBgn0037747	uncharacterized protein	XM_003395559.2	N-acetyltransferase 6	LOC100646501
XP_003395612.1	FBpp0084827	FBgn0039687	N(alpha)-acetyltransferase 40	XM_003395564.2	N-alpha-acetyltransferase 40 isoform X1	LOC100647060
XP_003395616.1	FBpp0311385	FBgn0037739	uncharacterized protein	XM_003395568.2	uncharacterized protein C14orf119	LOC100647416
XP_003395617.1	FBpp0083975	FBgn0264325	Autophagy-related 6	XM_003395569.2	beclin-1-like protein isoform X1	LOC100647728
XP_003395619.1	FBpp0079307	FBgn0032048	Diuretic hormone 31	XM_003395571.2	diuretic hormone class 2 isoform X1	LOC100647964
XP_003395627.1	FBpp0312462	FBgn0261995	uncharacterized protein	XM_003395579.2	uridine diphosphate glucose pyrophosphatase-like	LOC100648860
XP_003395629.1	FBpp0293851	FBgn0038524	slalom	XM_003395581.2	adenosine 3-phospho 5-phosphosulfate transporter 1	LOC100649089
XP_003395636.1	FBpp0080679	FBgn0032732	uncharacterized protein	XM_003395588.2	membrane magnesium transporter 1	LOC100649924
XP_003395637.1	FBpp0297938	FBgn0025837	uncharacterized protein	XM_003395589.2	gamma-glutamyltranspeptidase 1-like	LOC100650075
XP_003395639.1	FBpp0080261	FBgn0004837	Suppressor of Hairless	XM_003395591.2	suppressor of hairless protein	LOC100650320
XP_003395640.1	FBpp0079610	FBgn0032246	uncharacterized protein	XM_003395592.2	WD repeat and FYVE domain-containing protein 2	LOC100650438
XP_003395644.1	FBpp0079156	FBgn0031975	Transglutaminase	XM_003395596.2	annulin isoform X1	LOC100650808
XP_003395646.1	FBpp0070791	FBgn0029822	uncharacterized protein	XM_003395598.2	broad-complex core protein isoforms 1/2/3/4/5-like isoform X4	LOC100651127
XP_003395652.1	FBpp0072227	FBgn0035039	aarF domain containing kinase	XM_003395604.2	uncharacterized aarF domain-containing protein kinase 1	LOC100651953
XP_003395653.2	FBpp0082539	FBgn0000533	easter	XM_003395605.2	uncharacterized protein LOC100652073	LOC100652073
XP_003395655.1	FBpp0081793	FBgn0037826	uncharacterized protein	XM_003395607.2	uncharacterized protein LOC100652276 isoform X1	LOC100652276
XP_003395656.1	FBpp0112092	FBgn0036804	SAGA associated factor 11kDa	XM_003395608.2	ataxin-7-like protein 3	LOC100642246
XP_003395658.1	FBpp0072119	FBgn0034933	uncharacterized protein	XM_003395610.2	digestive organ expansion factor homolog	LOC100642634
XP_003395659.1	FBpp0082923	FBgn0038533	uncharacterized protein	XM_003395611.2	transmembrane protein 192 isoform X1	LOC100642753
XP_003395662.1	FBpp0308349	FBgn0039451	uncharacterized protein	XM_003395614.2	WD repeat-containing protein 20 isoform X2	LOC100643075
XP_003395663.1	FBpp0297777	FBgn0263025	uncharacterized protein	XM_003395615.2	HSPB1-associated protein 1 isoform X1	LOC100643321
XP_003395667.1	FBpp0082350	FBgn0038198	Niemann-Pick type C-2b	XM_003395619.2	ecdysteroid-regulated 16 kDa protein	LOC100643802
XP_003395670.1	FBpp0311556	FBgn0259213	uncharacterized protein	XM_003395622.2	nephrin-like	LOC100644170
XP_003395672.1	FBpp0076447	FBgn0035849	estrogen-related receptor	XM_003395624.2	steroid hormone receptor ERR1 isoform X5	LOC100644400
XP_003395675.1	FBpp0113035	FBgn0005696	DNA polymerase alpha 73kD	XM_003395627.2	DNA polymerase alpha subunit B isoform X1	LOC100644719
XP_003395676.1	FBpp0081331	FBgn0037580	Dipeptidyl aminopeptidase III	XM_003395628.2	LOW QUALITY PROTEIN: dipeptidyl peptidase 3	LOC100644845
XP_003395684.1	FBpp0075845	FBgn0036199	bmcp	XM_003395636.2	LOW QUALITY PROTEIN: kidney mitochondrial carrier protein 1-like	LOC100645712
XP_003395685.1	FBpp0079625	FBgn0086347	Myosin 31DF	XM_003395637.2	myosin-IA	LOC100645830
XP_003395686.1	FBpp0072976	FBgn0035402	Ubiquitin specific protease 5	XM_003395638.2	ubiquitin carboxyl-terminal hydrolase 5	LOC100645945
XP_003395688.1	FBpp0082540	FBgn0038319	mitochondrial ribosomal protein L9	XM_003395640.2	LOW QUALITY PROTEIN: 39S ribosomal protein L9, mitochondrial	LOC100646140
XP_003395689.1	FBpp0311187	FBgn0033677	uncharacterized protein	XM_003395641.2	ADP-ribosylation factor-like protein 6-interacting protein 6	LOC100646256
XP_003395690.1	FBpp0071969	FBgn0050185	aaRS-interacting multifunctional protein 3	XM_003395642.2	eukaryotic translation elongation factor 1 epsilon-1	LOC100646378
XP_003395692.1	FBpp0086486	FBgn0034032	uncharacterized protein	XM_003395644.2	solute carrier family 35 member F5	LOC100646622
XP_003395697.1	FBpp0084161	FBgn0011336	Catalytic subunit 3B of the oligosaccharyltransferase complex	XM_003395649.2	dolichyl-diphosphooligosaccharide--protein glycosyltransferase subunit STT3B	LOC100647181
XP_003395699.1	FBpp0310472	FBgn0025674	Cyclin K	XM_003395651.2	cyclin-K	LOC100647417
XP_003395700.1	FBpp0071630	FBgn0034657	Lamin B receptor	XM_003395652.2	lamin-B receptor isoform X2	LOC100647654
XP_003395701.1	FBpp0311256	FBgn0035173	uncharacterized protein	XM_003395653.2	monocarboxylate transporter 3 isoform X3	LOC100647772
XP_003395707.1	FBpp0088020	FBgn0033199	uncharacterized protein	XM_003395659.2	lysM and putative peptidoglycan-binding domain-containing protein 3	LOC100648509
XP_003395708.1	FBpp0086707	FBgn0040751	uncharacterized protein	XM_003395660.2	cytochrome c oxidase assembly factor 5	LOC100648630
XP_003395709.1	FBpp0085751	FBgn0034408	serrano	XM_003395661.2	uncharacterized protein LOC100648821	LOC100648821
XP_003395712.1	FBpp0305783	FBgn0030066	uncharacterized protein	XM_003395664.2	uroporphyrinogen-III synthase	LOC100649134
XP_003395718.1	FBpp0079111	FBgn0031947	uncharacterized protein	XM_003395670.2	LOW QUALITY PROTEIN: bromodomain-containing protein 7	LOC100649806
XP_003395723.2	FBpp0076709	FBgn0024921	Transportin	XM_003395675.2	transportin-1	LOC100650400
XP_003395724.1	FBpp0290271	FBgn0085396	uncharacterized protein	XM_003395676.1	short stature homeobox protein 2-like	LOC100650522
XP_003395726.1	FBpp0303895	FBgn0264308	uncharacterized protein	XM_003395678.2	protein rolling stone-like isoform X1	LOC100650764
XP_003395729.1	FBpp0304633	FBgn0261999	uncharacterized protein	XM_003395681.2	voltage-dependent calcium channel subunit alpha-2/delta-3 isoform X2	LOC100651076
XP_003395732.1	FBpp0080024	FBgn0032486	mitochondrial translation release factor 1	XM_003395684.2	peptide chain release factor 1-like, mitochondrial	LOC100651440
XP_003395735.1	FBpp0309089	FBgn0003390	shifted	XM_003395687.2	protein shifted	LOC100651797
XP_003395737.1	FBpp0075267	FBgn0036549	uncharacterized protein	XM_003395689.2	SPRY domain-containing SOCS box protein 3-like	LOC100651994
XP_003395739.2	FBpp0071168	FBgn0027864	8-oxoguanine DNA glycosylase	XM_003395691.2	LOW QUALITY PROTEIN: N-glycosylase/DNA lyase	LOC100652192
XP_003395740.1	FBpp0070924	FBgn0029502	COQ7	XM_003395692.2	ubiquinone biosynthesis protein COQ7 homolog isoform X2	LOC100652312
XP_003395741.1	FBpp0306422	FBgn0038739	uncharacterized protein	XM_003395693.2	transmembrane protein 256 homolog isoform X1	LOC100642282
XP_003395742.1	FBpp0081948	FBgn0019624	Cytochrome c oxidase subunit 5A	XM_003395694.2	cytochrome c oxidase subunit 5A, mitochondrial	LOC100642401
XP_003395752.1	FBpp0306740	FBgn0261599	Ribosomal protein S29	XM_003395704.2	40S ribosomal protein S29 isoform X1	LOC100643570
XP_003395755.1	FBpp0308461	FBgn0015477	Receptor mediated endocytosis 8	XM_003395707.2	dnaJ homolog subfamily C member 13	LOC100643888
XP_003395762.1	FBpp0289636	FBgn0054034	uncharacterized protein	XM_003395714.2	omega-conotoxin-like protein 1	LOC100644886
XP_003395765.1	FBpp0293149	FBgn0004595	prospero	XM_003395717.2	homeobox protein prospero isoform X2	LOC100645194
XP_003395766.1	FBpp0303106	FBgn0000504	doublesex	XM_003395718.2	doublesex- and mab-3-related transcription factor A2 isoform X2	LOC100645322
XP_003395769.1	FBpp0080268	FBgn0259982	lethal (2) 35Cc	XM_003395721.2	protein UXT homolog	LOC100645558
XP_003395772.1	FBpp0292351	FBgn0038156	uncharacterized protein	XM_003395724.2	hemicentin-2-like isoform X1	LOC100645946
XP_003395774.1	FBpp0073033	FBgn0035473	maggie	XM_003395726.2	mitochondrial import receptor subunit TOM22 homolog	LOC100646379
XP_003395779.1	FBpp0083673	FBgn0024558	Diphthamide methyltransferase	XM_003395731.2	diphthine synthase	LOC100646946
XP_003395781.1	FBpp0080822	FBgn0032793	uncharacterized protein	XM_003395733.2	cytoplasmic tRNA 2-thiolation protein 2	LOC100647182
XP_003395786.1	FBpp0087055	FBgn0033748	vismay	XM_003395738.2	uncharacterized protein LOC100647615 isoform X1	LOC100647615
XP_003395791.1	FBpp0071303	FBgn0264691	Lst8	XM_003395743.2	target of rapamycin complex subunit lst8	LOC100648246
XP_003395794.1	FBpp0081841	FBgn0037882	uncharacterized protein	XM_003395746.2	dnaJ homolog subfamily C member 17	LOC100648595
XP_003395796.1	FBpp0082462	FBgn0038275	uncharacterized protein	XM_003395748.2	LOW QUALITY PROTEIN: RRP15-like protein	LOC100648822
XP_003395797.1	FBpp0081758	FBgn0037838	uncharacterized protein	XM_003395749.2	tubulin polyglutamylase TTLL6	LOC100648938
XP_003395799.1	FBpp0081356	FBgn0010173	Replication Protein A 70	XM_003395751.2	replication protein A 70 kDa DNA-binding subunit isoform X1	LOC100649172
XP_003395801.1	FBpp0071470	FBgn0034583	uncharacterized protein	XM_003395753.2	uncharacterized protein LOC100649410	LOC100649410
XP_003395802.1	FBpp0086051	FBgn0034259	P32	XM_003395754.2	complement component 1 Q subcomponent-binding protein, mitochondrial	LOC100649532
XP_003395804.1	FBpp0304216	FBgn0015793	Rab19	XM_003395756.2	putative Rab-43-like protein ENSP00000330714	LOC100649729
XP_003395805.1	FBpp0309065	FBgn0010611	HMG Coenzyme A synthase	XM_003395757.2	hydroxymethylglutaryl-CoA synthase 1	LOC100649840
XP_003395807.1	FBpp0077079	FBgn0031640	Monensin sensitivity 1	XM_003395759.2	vacuolar fusion protein MON1 homolog A	LOC100650152
XP_003395808.1	FBpp0087663	FBgn0050342	pre-mRNA processing factor 38	XM_003395760.2	pre-mRNA-splicing factor 38A	LOC100650278
XP_003395809.2	FBpp0082177	FBgn0260962	piccolo	XM_003395761.2	DNA damage-binding protein 1	LOC100650523
XP_003395810.1	FBpp0081756	FBgn0017577	Minichromosome maintenance 5	XM_003395762.2	LOW QUALITY PROTEIN: DNA replication licensing factor Mcm5	LOC100650765
XP_003395815.1	FBpp0082427	FBgn0038251	Hexamethylene bisacetamide inducible	XM_003395767.2	protein HEXIM1	LOC100651323
XP_003395818.1	FBpp0081834	FBgn0037891	uncharacterized protein	XM_003395770.2	dihydrolipoyllysine-residue succinyltransferase component of 2-oxoglutarate dehydrogenase complex, mitochondrial	LOC100651798
XP_003395819.1	FBpp0083906	FBgn0015282	Regulatory particle triple-A ATPase 2	XM_003395771.2	26S protease regulatory subunit 4	LOC100651918
XP_003395821.1	FBpp0083880	FBgn0047114	uncharacterized protein	XM_003395773.2	uncharacterized protein YAE1	LOC100652159
XP_003395823.1	FBpp0085204	FBgn0027620	ATP-dependent chromatin assembly factor large subunit	XM_003395775.2	bromodomain adjacent to zinc finger domain protein 1A isoform X2	LOC100652277
XP_003395824.1	FBpp0071940	FBgn0250838	reduction of Rh1	XM_003395776.2	uncharacterized protein LOC100642326 isoform X2	LOC100642326
XP_003395831.1	FBpp0303328	FBgn0039690	uncharacterized protein	XM_003395783.2	probable glucosamine 6-phosphate N-acetyltransferase	LOC100642996
XP_003395832.1	FBpp0077353	FBgn0031493	Splicing factor 3b subunit 2	XM_003395784.2	LOW QUALITY PROTEIN: splicing factor 3B subunit 2	LOC100643117
XP_003395835.1	FBpp0078383	FBgn0027951	Metastasis associated 1-like	XM_003395787.2	metastasis-associated protein MTA3-like	LOC100643361
XP_003395836.1	FBpp0083324	FBgn0001169	Hairless	XM_003395788.2	uncharacterized protein LOC100643571	LOC100643571
XP_003395847.1	FBpp0304602	FBgn0031868	Rat1 5'-3' exoribonuclease	XM_003395799.2	5-3 exoribonuclease 2 homolog	LOC100644887
XP_003395848.1	FBpp0080384	FBgn0040079	pkaap	XM_003395800.2	A-kinase anchor protein 10, mitochondrial isoform X1	LOC100645003
XP_003395850.1	FBpp0110439	FBgn0044510	mitochondrial ribosomal protein S5	XM_003395802.2	putative 28S ribosomal protein S5, mitochondrial	LOC100645243
XP_003395852.1	FBpp0307922	FBgn0034462	uncharacterized protein	XM_003395804.2	uncharacterized protein LOC100645487	LOC100645487
XP_003395854.1	FBpp0071599	FBgn0034647	poor Imd response upon knock-in	XM_003395806.2	uncharacterized protein LOC100645713	LOC100645713
XP_003395860.1	FBpp0075046	FBgn0036696	uncharacterized protein	XM_003395812.2	ribonuclease P/MRP protein subunit POP5-like	LOC100646412
XP_003395862.1	FBpp0309239	FBgn0034266	uncharacterized protein	XM_003395814.2	ataxin-10	LOC100646826
XP_003395864.1	FBpp0086446	FBgn0003130	Pox neuro	XM_003395816.2	paired box pox-neuro protein	LOC100647063
XP_003395866.1	FBpp0085266	FBgn0000559	eukaryotic translation elongation factor 2	XM_003395818.2	LOW QUALITY PROTEIN: translation elongation factor 2	LOC100647296
XP_003395870.1	FBpp0310043	FBgn0031730	uncharacterized protein	XM_003395822.2	cyclin-dependent kinase-like 4 isoform X1	LOC100647930
XP_003395871.1	FBpp0306390	FBgn0264785	HIF prolyl hydroxylase	XM_003395823.2	egl nine homolog 1-like	LOC100648132
XP_003395872.1	FBpp0076789	FBgn0035644	DNA polymerase epsilon 58kD subunit	XM_003395824.2	LOW QUALITY PROTEIN: DNA polymerase epsilon subunit 2	LOC100648247
XP_003395875.1	FBpp0082314	FBgn0038166	uncharacterized protein	XM_003395827.2	26S proteasome non-ATPase regulatory subunit 9-like	LOC100648631
XP_003395877.1	FBpp0071013	FBgn0029948	Chemosensory protein A 7a	XM_003395829.2	uncharacterized protein LOC100648823	LOC100648823
XP_003395884.1	FBpp0075916	FBgn0061469	Ubiquitin protein ligase E3A	XM_003395836.2	ubiquitin-protein ligase E3A isoform X1	LOC100650076
XP_003395885.1	FBpp0291257	FBgn0014037	Su(Tpl)	XM_003395837.2	RNA polymerase II elongation factor Ell	LOC100650279
XP_003395893.1	FBpp0078022	FBgn0037094	uncharacterized protein	XM_003395845.2	WD repeat-containing protein 26	LOC100651157
XP_003395895.1	FBpp0303134	FBgn0267435	chaoptin	XM_003395847.2	chaoptin	LOC100651402
XP_003395896.1	FBpp0110172	FBgn0010612	ATP synthase, subunit G	XM_003395848.2	ATP synthase subunit g, mitochondrial-like	LOC100651521
XP_003395898.2	FBpp0080286	FBgn0283659	tRNA-histidine guanylyltransferase	XM_003395850.2	probable tRNA(His) guanylyltransferase	LOC100651919
XP_003395900.1	FBpp0113051	FBgn0020381	Death related ced-3/Nedd2-like caspase	XM_003395852.2	caspase-8	LOC100652115
XP_003395903.1	FBpp0087520	FBgn0033476	oysgedart	XM_003395855.2	lysophospholipid acyltransferase 1	LOC100642450
XP_003395910.1	FBpp0308219	FBgn0265174	Phosphatidylinositol glycan anchor biosynthesis class V	XM_003395862.2	GPI mannosyltransferase 2-like isoform X1	LOC100643283
XP_003395919.1	FBpp0293529	FBgn0052369	uncharacterized protein	XM_003395871.2	LON peptidase N-terminal domain and RING finger protein 3	LOC100644521
XP_003395924.1	FBpp0071620	FBgn0010470	FK506-binding protein 14	XM_003395876.2	FK506-binding protein 2 isoform X2	LOC100645079
XP_003395925.1	FBpp0088649	FBgn0043070	Misexpression suppressor of KSR 2	XM_003395877.2	protein NDRG3 isoform X7	LOC100645195
XP_003395930.1	FBpp0076172	FBgn0035980	mitochondrial ribosome recycling factor 1	XM_003395882.2	LOW QUALITY PROTEIN: ribosome-recycling factor, mitochondrial	LOC100645872
XP_003395933.1	FBpp0099543	FBgn0035538	Dopamine/Ecdysteroid receptor	XM_003395885.2	beta-2 adrenergic receptor	LOC100646223
XP_003395936.1	FBpp0112052	FBgn0035541	uncharacterized protein	XM_003395888.2	protein LLP homolog	LOC100646465
XP_003395937.2	FBpp0077964	FBgn0004865	Ecdysone-induced protein 78C	XM_003395889.2	ecdysone-induced protein 78C isoform X3	LOC100646780
XP_003395939.1	FBpp0271926	FBgn0023096	beethoven	XM_003395891.2	cytoplasmic dynein 2 heavy chain 1	LOC100647022
XP_003395943.1	FBpp0100163	FBgn0065108	pickpocket 16	XM_003395895.2	sodium channel protein Nach-like	LOC100647729
XP_003395950.1	FBpp0073147	FBgn0035539	slowdown	XM_003395902.2	uncharacterized protein LOC100648555	LOC100648555
XP_003395954.1	FBpp0289206	FBgn0259678	spaghetti-squash activator	XM_003395906.2	calcium-dependent protein kinase 11-like isoform X1	LOC100649174
XP_003395955.1	FBpp0071222	FBgn0052707	Anaphase Promoting Complex subunit 4	XM_003395907.2	anaphase-promoting complex subunit 4	LOC100649293
XP_003395957.1	FBpp0071226	FBgn0030086	Chaperonin containing TCP1 subunit 2	XM_003395909.2	T-complex protein 1 subunit beta	LOC100649498
XP_003395960.1	FBpp0072642	FBgn0035248	uncharacterized protein	XM_003395912.2	transmembrane protein 60	LOC100649841
XP_003395963.1	FBpp0071490	FBgn0011674	inscuteable	XM_003395915.2	protein inscuteable homolog	LOC100650153
XP_003395964.1	FBpp0072955	FBgn0035425	uncharacterized protein	XM_003395916.2	probable protein phosphatase 2C T23F11.1 isoform X2	LOC100650403
XP_003395968.1	FBpp0085367	FBgn0002774	maleless	XM_003395920.2	dosage compensation regulator isoform X1	LOC100650843
XP_003395978.1	FBpp0082788	FBgn0015019	Chaperonin containing TCP1 subunit 3	XM_003395930.2	T-complex protein 1 subunit gamma	LOC100652074
XP_003395980.1	FBpp0310233	FBgn0027359	Tim8	XM_003395932.2	mitochondrial import inner membrane translocase subunit Tim8	LOC100652278
XP_003395982.1	FBpp0074490	FBgn0031023	uncharacterized protein	XM_003395934.2	uncharacterized protein LOC100642366	LOC100642366
XP_003395984.1	FBpp0290060	FBgn0029955	uncharacterized protein	XM_003395936.2	uncharacterized protein LOC100642604	LOC100642604
XP_003395987.1	FBpp0310753	FBgn0038286	uncharacterized protein	XM_003395939.2	protein fem-1 homolog CG6966 isoform X1	LOC100642959
XP_003395989.1	FBpp0303194	FBgn0259824	Huntingtin-interacting protein 14	XM_003395941.2	LOW QUALITY PROTEIN: palmitoyltransferase ZDHHC17	LOC100643197
XP_003395990.1	FBpp0071172	FBgn0030054	Chromatin assembly factor 1, p180 subunit	XM_003395942.2	chromatin assembly factor 1 subunit A	LOC100643323
XP_003395991.1	FBpp0070703	FBgn0025679	Kruppel-like factor 15	XM_003395943.2	Krueppel-like factor 14 isoform X1	LOC100643447
XP_003395998.1	FBpp0088370	FBgn0259481	Mob2	XM_003395950.2	MOB kinase activator-like 2 isoform X2	LOC100644292
XP_003395999.1	FBpp0077931	FBgn0037023	uncharacterized protein	XM_003395951.2	uncharacterized protein LOC100644402	LOC100644402
XP_003396000.2	FBpp0306094	FBgn0264711	uncharacterized protein	XM_003395952.2	ankyrin repeat and BTB/POZ domain-containing protein BTBD11 isoform X1	LOC100644604
XP_003396006.1	FBpp0306207	FBgn0001099	gonadal	XM_003395958.2	gonadal protein gdl	LOC100644924
XP_003396007.1	FBpp0075277	FBgn0263600	DNA-polymerase-delta	XM_003395959.2	DNA polymerase delta catalytic subunit isoform X2	LOC100645285
XP_003396009.1	FBpp0075272	FBgn0000115	ADP ribosylation factor-like 1	XM_003395961.2	ADP-ribosylation factor-like protein 1	LOC100645488
XP_003396012.1	FBpp0082104	FBgn0038057	uncharacterized protein	XM_003395964.2	DNA-directed RNA polymerase III subunit RPC3	LOC100645833
XP_003396013.1	FBpp0311887	FBgn0031020	N(alpha)-acetyltransferase 15/16	XM_003395965.2	N-alpha-acetyltransferase 15, NatA auxiliary subunit	LOC100645948
XP_003396015.1	FBpp0074545	FBgn0026430	Gamma-tubulin ring protein 84	XM_003395967.2	LOW QUALITY PROTEIN: gamma-tubulin complex component 2-like	LOC100646180
XP_003396016.1	FBpp0074598	FBgn0036959	uncharacterized protein	XM_003395968.2	deoxycytidylate deaminase	LOC100646296
XP_003396019.1	FBpp0083352	FBgn0014029	Septin 2	XM_003395971.2	septin-2	LOC100646657
XP_003396021.1	FBpp0070855	FBgn0029003	mab-21	XM_003395973.2	protein mab-21	LOC100646904
XP_003396025.1	FBpp0290560	FBgn0086704	slow termination of phototransduction	XM_003395977.2	uncharacterized protein LOC100647576	LOC100647576
XP_003396026.1	FBpp0084819	FBgn0013972	Guanylyl cyclase alpha-subunit at 99B	XM_003395978.2	head-specific guanylate cyclase	LOC100647693
XP_003396031.1	FBpp0075791	FBgn0036239	Pop2	XM_003395983.2	CCR4-NOT transcription complex subunit 7	LOC100648248
XP_003396032.1	FBpp0312172	FBgn0031562	uncharacterized protein	XM_003395984.2	kunitz-type serine protease inhibitor Bt-KTI	LOC100631053
XP_003396034.1	FBpp0307647	FBgn0026761	Trap1	XM_003395986.2	heat shock protein 75 kDa, mitochondrial	LOC100648632
XP_003396035.1	FBpp0086722	FBgn0002643	mastermind	XM_003395987.2	neurogenic protein mastermind isoform X3	LOC100648747
XP_003396039.1	FBpp0308592	FBgn0019650	twin of eyeless	XM_003395991.2	paired box protein Pax-6	LOC100649412
XP_003396044.1	FBpp0073962	FBgn0026076	Ubiquitin like 3	XM_003395996.2	ubiquitin-like protein 3	LOC100649959
XP_003396046.1	FBpp0070572	FBgn0029676	Hsc/Hsp70-interacting protein related	XM_003395998.2	putative protein FAM10A4	LOC100650201
XP_003396050.1	FBpp0074855	FBgn0036812	nufip	XM_003396002.2	nuclear fragile X mental retardation-interacting protein 1 isoform X1	LOC100650683
XP_003396052.1	FBpp0297131	FBgn0015268	Nucleosome assembly protein 1	XM_003396004.2	nucleosome assembly protein 1-like 1 isoform X2	LOC100650925
XP_003396056.1	FBpp0070080	FBgn0004648	silver	XM_003396008.2	LOW QUALITY PROTEIN: carboxypeptidase D-like	LOC100651403
XP_003396057.1	FBpp0311354	FBgn0030685	GTPase regulator associated with FAK	XM_003396009.2	rho GTPase-activating protein 26 isoform X1	LOC100651522
XP_003396063.1	FBpp0072351	FBgn0001325	Kruppel	XM_003396015.2	LOW QUALITY PROTEIN: protein krueppel	LOC100642205
XP_003396065.1	FBpp0289999	FBgn0035529	Ferredoxin 2	XM_003396017.2	adrenodoxin	LOC100642451
XP_003396066.1	FBpp0086640	FBgn0019938	RNA polymerase I subunit	XM_003396018.2	LOW QUALITY PROTEIN: DNA-directed RNA polymerase I subunit RPA1	LOC100642568
XP_003396069.1	FBpp0071893	FBgn0034814	uncharacterized protein	XM_003396021.2	zinc finger protein 277	LOC100642926
XP_003396071.1	FBpp0081373	FBgn0086679	pink	XM_003396023.2	uncharacterized protein LOC100643161	LOC100643161
XP_003396075.1	FBpp0072004	FBgn0011297	lethal (2) neighbor of tid	XM_003396027.2	lethal(2)neighbour of Tid protein	LOC100643648
XP_003396083.1	FBpp0081879	FBgn0037899	Ribosomal protein L24-like	XM_003396035.2	probable ribosome biogenesis protein RLP24	LOC100644722
XP_003396092.1	FBpp0305359	FBgn0264542	heavyweight	XM_003396044.2	putative mediator of RNA polymerase II transcription subunit 26	LOC100645988
XP_003396094.1	FBpp0111676	FBgn0085487	uncharacterized protein	XM_003396046.2	chymotrypsin-2-like	LOC100646224
XP_003396100.1	FBpp0311191	FBgn0004581	benign gonial cell neoplasm	XM_003396052.2	probable ATP-dependent RNA helicase YTHDC2 isoform X1	LOC100646905
XP_003396102.1	FBpp0070723	FBgn0263237	Cyclin-dependent kinase 7	XM_003396054.2	cyclin-dependent kinase 7	LOC100647145
XP_003396106.1	FBpp0086833	FBgn0033836	uncharacterized protein	XM_003396058.2	LOW QUALITY PROTEIN: N-acetylglucosamine-6-sulfatase-like	LOC100647617
XP_003396107.1	FBpp0309909	FBgn0010323	Goosecoid	XM_003396059.1	homeobox protein goosecoid	LOC100647730
XP_003396109.1	FBpp0075628	FBgn0266709	Zinc finger MYND-type containing 10	XM_003396061.2	zinc finger MYND domain-containing protein 10 isoform X1	LOC100647967
XP_003396112.1	FBpp0302954	FBgn0036641	survival motor neuron	XM_003396064.2	survival motor neuron protein 1	LOC100648277
XP_003396114.1	FBpp0077629	FBgn0031315	uncharacterized protein	XM_003396066.2	male-enhanced antigen 1	LOC100648511
XP_003396116.1	FBpp0079648	FBgn0011703	Ribonucleoside diphosphate reductase large subunit	XM_003396068.2	ribonucleoside-diphosphate reductase large subunit	LOC100648861
XP_003396117.1	FBpp0304902	FBgn0043458	uncharacterized protein	XM_003396069.2	protein zer-1 homolog	LOC100648976
XP_003396118.1	FBpp0076507	FBgn0268063	larval translucida	XM_003396070.2	insulin-like growth factor-binding protein complex acid labile subunit	LOC100649210
XP_003396121.1	FBpp0081350	FBgn0037569	tex	XM_003396073.2	THO complex subunit 3	LOC100649575
XP_003396127.1	FBpp0082997	FBgn0038607	hemingway	XM_003396079.2	uncharacterized protein LOC100650361	LOC100650361
XP_003396132.2	FBpp0304967	FBgn0261574	kugelei	XM_003396084.2	fat-like cadherin-related tumor suppressor homolog isoform X1	LOC100650960
XP_003396138.1	FBpp0082031	FBgn0038000	uncharacterized protein	XM_003396090.2	uncharacterized protein LOC100651920	LOC100651920
XP_003396149.1	FBpp0079662	FBgn0032209	hand	XM_003396101.2	heart- and neural crest derivatives-expressed protein 1	LOC100643078
XP_003396151.1	FBpp0074499	FBgn0031034	uncharacterized protein	XM_003396103.2	nose resistant to fluoxetine protein 6-like isoform X1	LOC100643324
XP_003396155.1	FBpp0077278	FBgn0031531	uncharacterized protein	XM_003396107.2	uncharacterized protein LOC100643764	LOC100643764
XP_003396156.1	FBpp0088961	FBgn0015721	king tubby	XM_003396108.2	protein king tubby isoform X1	LOC100643890
XP_003396159.1	FBpp0309477	FBgn0031057	Ubiquilin	XM_003396111.2	ubiquilin-4	LOC100644252
XP_003396162.1	FBpp0078648	FBgn0031676	senju	XM_003396114.2	CMP-sialic acid transporter 1 isoform X1	LOC100644677
XP_003396165.1	FBpp0079894	FBgn0032397	Translocase of outer membrane 70	XM_003396117.2	mitochondrial import receptor subunit TOM70	LOC100645004
XP_003396166.1	FBpp0298338	FBgn0263113	Coiled-coil and C2 domain containing 2A	XM_003396118.2	coiled-coil and C2 domain-containing protein 2A-like	LOC100645122
XP_003396168.1	FBpp0080017	FBgn0032477	uncharacterized protein	XM_003396120.2	UDP-N-acetylglucosamine--dolichyl-phosphate N-acetylglucosaminephosphotransferase isoform X1	LOC100645372
XP_003396171.1	FBpp0080068	FBgn0051849	uncharacterized protein	XM_003396123.2	beta-1,4-mannosyl-glycoprotein 4-beta-N-acetylglucosaminyltransferase	LOC100645675
XP_003396174.1	FBpp0087322	FBgn0033557	uncharacterized protein	XM_003396126.2	periodic tryptophan protein 2 homolog	LOC100646021
XP_003396175.1	FBpp0308560	FBgn0033558	uncharacterized protein	XM_003396127.2	glycine receptor subunit alpha-1 isoform X2	LOC100646142
XP_003396177.1	FBpp0085486	FBgn0262736	Vacuolar H[+] ATPase 16kD subunit 1	XM_003396129.2	V-type proton ATPase 16 kDa proteolipid subunit	LOC100646343
XP_003396181.1	FBpp0301792	FBgn0033494	KCNQ potassium channel	XM_003396133.2	potassium voltage-gated channel subfamily KQT member 1	LOC100646827
XP_003396183.1	FBpp0081202	FBgn0053202	defective proboscis extension response 11	XM_003396135.2	neurotrimin-like	LOC100647217
XP_003396185.1	FBpp0302676	FBgn0039920	uncharacterized protein	XM_003396137.2	RNA-binding protein MEX3B	LOC100647577
XP_003396186.1	FBpp0081546	FBgn0027950	Methyl-CpG binding domain protein-like	XM_003396138.2	methyl-CpG-binding domain protein 2 isoform X3	LOC100647694
XP_003396189.1	FBpp0292077	FBgn0001139	groucho	XM_003396141.2	protein groucho-1-like	LOC100647968
XP_003396197.2	FBpp0087278	FBgn0033605	uncharacterized protein	XM_003396149.2	trafficking protein particle complex subunit 2-like protein	LOC100648897
XP_003396198.1	FBpp0076533	FBgn0035805	uncharacterized protein	XM_003396150.2	transmembrane protein 70 homolog, mitochondrial	LOC100649018
XP_003396199.1	FBpp0304243	FBgn0036900	uncharacterized protein	XM_003396151.2	uncharacterized protein LOC100649135	LOC100649135
XP_003396203.1	FBpp0074927	FBgn0036760	uncharacterized protein	XM_003396155.2	LOW QUALITY PROTEIN: phosphoglycolate phosphatase-like	LOC100649691
XP_003396208.2	FBpp0309847	FBgn0030485	uncharacterized protein	XM_003396160.2	fatty acid hydroxylase domain-containing protein 2 isoform X1	LOC100650281
XP_003396209.1	FBpp0074437	FBgn0030991	uncharacterized protein	XM_003396161.2	uncharacterized protein LOC100650483	LOC100650483
XP_003396210.1	FBpp0290209	FBgn0051974	uncharacterized protein	XM_003396162.2	uncharacterized protein LOC100650600	LOC100650600
XP_003396211.2	FBpp0070773	FBgn0029798	uncharacterized protein	XM_003396163.2	LOW QUALITY PROTEIN: regulator of telomere elongation helicase 1 homolog	LOC100650725
XP_003396212.1	FBpp0292316	FBgn0031842	Transport and Golgi organization 1	XM_003396164.2	transport and Golgi organization protein 1 isoform X1	LOC100650845
XP_003396215.1	FBpp0077503	FBgn0031392	Apoptosis inducing factor	XM_003396167.2	apoptosis-inducing factor 1, mitochondrial	LOC100651200
XP_003396220.1	FBpp0077125	FBgn0031601	Dim1	XM_003396172.2	thioredoxin-like protein 4A	LOC100651879
XP_003396224.1	FBpp0293581	FBgn0039172	Spase 22/23-subunit	XM_003396176.2	signal peptidase complex subunit 3	LOC100642206
XP_003396227.1	FBpp0080052	FBgn0022069	Nnp-1	XM_003396179.2	LOW QUALITY PROTEIN: ribosomal RNA processing protein 1 homolog	LOC100642691
XP_003396228.1	FBpp0306802	FBgn0043841	virus-induced RNA 1	XM_003396180.2	icarapin-like	LOC100642807
XP_003396232.1	FBpp0305782	FBgn0011586	enhancer of rudimentary	XM_003396184.2	enhancer of rudimentary homolog	LOC100643325
XP_003396233.1	FBpp0087760	FBgn0003074	Phosphoglucose isomerase	XM_003396185.2	glucose-6-phosphate isomerase	LOC100643448
XP_003396234.1	FBpp0086267	FBgn0034141	uncharacterized protein	XM_003396186.2	dolichol kinase	LOC100643573
XP_003396235.1	FBpp0081097	FBgn0028400	Synaptotagmin 4	XM_003396187.2	synaptotagmin-4	LOC100643693
XP_003396240.1	FBpp0311283	FBgn0036030	uncharacterized protein	XM_003396192.2	ribose-phosphate pyrophosphokinase 1 isoform X1	LOC100644253
XP_003396242.1	FBpp0308586	FBgn0003514	spaghetti squash	XM_003396194.2	myosin regulatory light chain sqh	LOC100644439
XP_003396247.1	FBpp0070770	FBgn0000394	crossveinless	XM_003396199.2	twisted gastrulation protein homolog 1-B-like	LOC100644802
XP_003396250.1	FBpp0077073	FBgn0031628	uncharacterized protein	XM_003396202.2	U2 small nuclear ribonucleoprotein auxiliary factor 35 kDa subunit-related protein 1	LOC100645560
XP_003396251.1	FBpp0308296	FBgn0038700	uncharacterized protein	XM_003396203.2	putative serine protease K12H4.7	LOC100645676
XP_003396255.1	FBpp0302656	FBgn0030803	uncharacterized protein	XM_003396207.2	uncharacterized protein LOC100646143	LOC100646143
XP_003396259.1	FBpp0076124	FBgn0015321	Ubiquitin conjugating enzyme 4	XM_003396211.2	ubiquitin-conjugating enzyme E2-22 kDa isoform X1	LOC100646708
XP_003396262.1	FBpp0078732	FBgn0051915	uncharacterized protein	XM_003396214.2	glycosyltransferase 25 family member isoform X1	LOC100647026
XP_003396264.1	FBpp0076460	FBgn0262716	Actin-related protein 3	XM_003396216.2	actin-related protein 3	LOC100647262
XP_003396267.1	FBpp0072826	FBgn0035358	uncharacterized protein	XM_003396219.2	uncharacterized protein LOC100647618	LOC100647618
XP_003396272.1	FBpp0290840	FBgn0035374	mitochondrial ribosomal protein S35	XM_003396224.2	28S ribosomal protein S35, mitochondrial isoform X2	LOC100648092
XP_003396273.1	FBpp0074278	FBgn0283469	Vacuolar protein sorting 4	XM_003396225.2	vacuolar protein sorting-associated protein 4B	LOC100648278
XP_003396274.1	FBpp0298274	FBgn0029958	Pyruvate dehydrogenase phosphatase	XM_003396226.2	pyruvate dehydrogenase [acetyl-transferring]-phosphatase 1, mitochondrial	LOC100648395
XP_003396281.1	FBpp0071270	FBgn0086367	tan	XM_003396233.2	uncharacterized protein LOC100649211	LOC100649211
XP_003396282.1	FBpp0070260	FBgn0001189	halfway	XM_003396234.2	protein halfway isoform X4	LOC100649331
XP_003396287.1	FBpp0303939	FBgn0035959	uncharacterized protein	XM_003396239.2	F-box only protein 33	LOC100649881
XP_003396295.1	FBpp0088113	FBgn0003090	prickle	XM_003396247.2	prickle-like protein 3 isoform X2	LOC100650810
XP_003396296.1	FBpp0087950	FBgn0033244	uncharacterized protein	XM_003396248.2	PX domain-containing protein kinase-like protein isoform X1	LOC100651080
XP_003396298.1	FBpp0303613	FBgn0031816	Ring finger and CHY zinc finger domain containing 1	XM_003396250.2	RING finger and CHY zinc finger domain-containing protein 1 isoform X3	LOC100651326
XP_003396305.1	FBpp0078516	FBgn0026417	Hus1-like	XM_003396257.2	checkpoint protein HUS1 isoform X1	LOC100652235
XP_003396306.1	FBpp0087350	FBgn0024956	Menage a trois 1	XM_003396258.2	CDK-activating kinase assembly factor MAT1	LOC100642207
XP_003396313.1	FBpp0072743	FBgn0002183	dre4	XM_003396265.2	FACT complex subunit spt16 isoform X1	LOC100643118
XP_003396316.1	FBpp0084722	FBgn0024273	WASp	XM_003396268.2	neural Wiskott-Aldrich syndrome protein-like	LOC100643483
XP_003396322.1	FBpp0079753	FBgn0015756	Ribosomal protein L9	XM_003396274.2	60S ribosomal protein L9 isoform X2	LOC100644293
XP_003396331.1	FBpp0075581	FBgn0260049	flare	XM_003396283.2	actin-interacting protein 1 isoform X2	LOC100645373
XP_003396334.2	FBpp0311972	FBgn0037483	uncharacterized protein	XM_003396286.2	synaptonemal complex protein 1	LOC100645677
XP_003396337.1	FBpp0088820	FBgn0021761	Nucleoporin 154kD	XM_003396289.2	nuclear pore complex protein Nup155	LOC100646023
XP_003396341.1	FBpp0303600	FBgn0036621	roquin	XM_003396293.2	roquin-2	LOC100646505
XP_003396342.2	FBpp0075714	FBgn0052103	uncharacterized protein	XM_003396294.2	LOW QUALITY PROTEIN: calcium-binding mitochondrial carrier protein SCaMC-2	LOC100646623
XP_003396347.1	FBpp0073235	FBgn0030239	uncharacterized protein	XM_003396299.2	6-phosphogluconolactonase	LOC100647184
XP_003396351.1	FBpp0080660	FBgn0032719	uncharacterized protein	XM_003396303.2	uncharacterized protein LOC100647656 isoform X1	LOC100647656
XP_003396355.2	FBpp0084820	FBgn0039683	doublesex-Mab related 99B	XM_003396307.2	doublesex- and mab-3-related transcription factor A2	LOC100648249
XP_003396356.1	FBpp0070623	FBgn0040907	mitochondrial ribosomal protein L33	XM_003396308.2	39S ribosomal protein L33, mitochondrial	LOC100648361
XP_003396357.1	FBpp0309018	FBgn0000996	double parked	XM_003396309.2	DNA replication factor Cdt1	LOC100648475
XP_003396359.1	FBpp0087311	FBgn0033544	uncharacterized protein	XM_003396311.2	ubiquitin-conjugating enzyme E2 W	LOC100648710
XP_003396360.1	FBpp0309558	FBgn0030481	uncharacterized protein	XM_003396312.2	mpv17-like protein 2	LOC100648824
XP_003396371.1	FBpp0289185	FBgn0010348	ADP ribosylation factor at 79F	XM_003396323.2	ADP-ribosylation factor 1	LOC100649927
XP_003396373.1	FBpp0304148	FBgn0003463	short gastrulation	XM_003396325.2	dorsal-ventral patterning protein Sog isoform X1	LOC100650440
XP_003396383.1	FBpp0074664	FBgn0036919	Grasp65	XM_003396335.2	Golgi reassembly-stacking protein 2	LOC100651640
XP_003396389.1	FBpp0291576	FBgn0029094	anti-silencing factor 1	XM_003396341.2	histone chaperone asf1	LOC100642283
XP_003396391.1	FBpp0307645	FBgn0266518	DNA polymerase interacting tpr containing protein of 47kD	XM_003396343.2	tetratricopeptide repeat protein 4	LOC100642518
XP_003396392.1	FBpp0078584	FBgn0037249	eukaryotic translation initiation factor 3 subunit a	XM_003396344.2	eukaryotic translation initiation factor 3 subunit A	LOC100642726
XP_003396396.1	FBpp0083456	FBgn0038874	ETHR	XM_003396348.2	LOW QUALITY PROTEIN: growth hormone secretagogue receptor type 1	LOC100643200
XP_003396399.1	FBpp0303898	FBgn0264302	uncharacterized protein	XM_003396351.2	uncharacterized protein LOC100643694	LOC100643694
XP_003396405.1	FBpp0070812	FBgn0029789	Post-GPI attachment to proteins 1	XM_003396357.2	GPI inositol-deacylase isoform X1	LOC100644440
XP_003396411.1	FBpp0113022	FBgn0053276	Ubiquitin-related modifier 1	XM_003396363.2	ubiquitin-related modifier 1	LOC100645164
XP_003396413.1	FBpp0073209	FBgn0035583	uncharacterized protein	XM_003396365.2	uncharacterized protein LOC100645408	LOC100645408
XP_003396415.2	FBpp0072221	FBgn0035031	uncharacterized protein	XM_003396367.2	uncharacterized protein LOC100645753	LOC100645753
XP_003396419.1	FBpp0088515	FBgn0034275	uncharacterized protein	XM_003396371.2	sodium-independent sulfate anion transporter-like isoform X2	LOC100646107
XP_003396425.2	FBpp0086978	FBgn0033773	Mos oncogene	XM_003396377.2	serine/threonine-protein kinase mos	LOC100647027
XP_003396429.1	FBpp0271946	FBgn0036259	uncharacterized protein	XM_003396381.2	uncharacterized protein LOC100647501	LOC100647501
XP_003396433.2	FBpp0306018	FBgn0004379	Kinesin-like protein at 67A	XM_003396385.2	kinesin-like protein KIF18A	LOC100647970
XP_003396456.1	FBpp0312413	FBgn0050273	uncharacterized protein	XM_003396408.2	lipopolysaccharide-induced tumor necrosis factor-alpha factor homolog	LOC100650643
XP_003396461.1	FBpp0304369	FBgn0035675	uncharacterized protein	XM_003396413.2	U6 snRNA-associated Sm-like protein LSm5	LOC100651159
XP_003396463.1	FBpp0082912	FBgn0038536	uncharacterized protein	XM_003396415.2	nurim homolog	LOC100651641
XP_003396466.1	FBpp0074285	FBgn0021765	scully	XM_003396418.2	3-hydroxyacyl-CoA dehydrogenase type-2	LOC100652075
XP_003396468.1	FBpp0075697	FBgn0036301	uncharacterized protein	XM_003396420.2	kelch domain-containing protein 4-like isoform X1	LOC100652313
XP_003396471.1	FBpp0077230	FBgn0015376	cutlet	XM_003396423.2	chromosome transmission fidelity protein 18 homolog isoform X1	LOC100642927
XP_003396473.1	FBpp0079000	FBgn0042092	uncharacterized protein	XM_003396425.2	uncharacterized protein PFB0315w	LOC100643241
XP_003396474.1	FBpp0074330	FBgn0030915	uncharacterized protein	XM_003396426.2	nitric oxide synthase-interacting protein homolog	LOC100643363
XP_003396480.1	FBpp0309144	FBgn0061200	Nucleoporin 153kD	XM_003396432.2	LOW QUALITY PROTEIN: nuclear pore complex protein Nup153	LOC100644254
XP_003396482.1	FBpp0303428	FBgn0030617	uncharacterized protein	XM_003396434.2	uncharacterized protein LOC100644559	LOC100644559
XP_003396491.1	FBpp0076722	FBgn0002526	Laminin A	XM_003396443.2	laminin subunit alpha	LOC100645678
XP_003396493.1	FBpp0305750	FBgn0283649	early girl	XM_003396445.2	E3 ubiquitin-protein ligase NRDP1 isoform X2	LOC100645911
XP_003396494.1	FBpp0073084	FBgn0035517	uncharacterized protein	XM_003396446.2	mannose-P-dolichol utilization defect 1 protein homolog	LOC100646024
XP_003396495.1	FBpp0309999	FBgn0011695	Ejaculatory bulb protein III	XM_003396447.2	ejaculatory bulb-specific protein 3	LOC100646145
XP_003396511.1	FBpp0289518	FBgn0035976	Peptidoglycan recognition protein LC	XM_003396463.2	peptidoglycan-recognition protein LC-like	LOC100648322
XP_003396513.1	FBpp0297147	FBgn0034140	Limostatin	XM_003396465.2	uncharacterized protein LOC100648557	LOC100648557
XP_003396516.1	FBpp0072780	FBgn0041709	yellow-g	XM_003396468.1	major royal jelly protein 1	LOC100648898
XP_003396517.1	FBpp0072761	FBgn0035328	yellow-g2	XM_003396469.1	protein yellow	LOC100649020
XP_003396547.2	FBpp0077335	FBgn0031494	uncharacterized protein	XM_003396499.2	histidine protein methyltransferase 1 homolog	LOC100642928
XP_003396558.2	FBpp0110289	FBgn0030808	Rho GTPase activating protein at 15B	XM_003396510.2	uncharacterized protein LOC100644485	LOC100644485
XP_003396560.1	FBpp0076738	FBgn0052409	uncharacterized protein	XM_003396512.2	ribosome biogenesis regulatory protein homolog	LOC100644724
XP_003396562.1	FBpp0305560	FBgn0035756	unc-13-4A	XM_003396514.2	BAI1-associated protein 3 isoform X2	LOC100644965
XP_003396567.1	FBpp0076785	FBgn0035649	uncharacterized protein	XM_003396519.2	xenotropic and polytropic retrovirus receptor 1-like isoform X1	LOC100645562
XP_003396568.1	FBpp0070581	FBgn0028491	uncharacterized protein	XM_003396520.2	peptide transporter family 1 isoform X1	LOC100645679
XP_003396570.1	FBpp0075838	FBgn0036188	uncharacterized protein	XM_003396522.2	DNA-directed RNA polymerase III subunit RPC8 isoform X1	LOC100645912
XP_003396572.1	FBpp0080827	FBgn0032816	Nuclear factor Y-box B	XM_003396524.2	nuclear transcription factor Y subunit B-1	LOC100646146
XP_003396576.1	FBpp0087999	FBgn0050493	uncharacterized protein	XM_003396528.2	ubiquinone biosynthesis protein COQ9, mitochondrial isoform X1	LOC100646710
XP_003396578.1	FBpp0310375	FBgn0032688	uncharacterized protein	XM_003396530.2	uncharacterized protein LOC100646949 isoform X2	LOC100646949
XP_003396579.1	FBpp0080659	FBgn0015808	Sterol carrier protein X-related thiolase	XM_003396531.2	non-specific lipid-transfer protein	LOC100647066
XP_003396582.1	FBpp0312419	FBgn0034389	Multiple C2 domain and transmembrane region protein	XM_003396534.2	multiple C2 and transmembrane domain-containing protein 1 isoform X2	LOC100647382
XP_003396583.1	FBpp0085795	FBgn0034391	uncharacterized protein	XM_003396535.2	uncharacterized protein LOC100647502	LOC100647502
XP_003396588.1	FBpp0082507	FBgn0038300	Mau2 sister chromatid cohesion factor	XM_003396540.2	MAU2 chromatid cohesion factor homolog	LOC100648021
XP_003396589.1	FBpp0073949	FBgn0030718	NADH dehydrogenase (ubiquinone) 20 kDa subunit	XM_003396541.2	probable NADH dehydrogenase [ubiquinone] iron-sulfur protein 7, mitochondrial	LOC100648250
XP_003396591.1	FBpp0306034	FBgn0035132	methuselah-like 10	XM_003396543.2	G-protein coupled receptor Mth2-like	LOC100648476
XP_003396596.1	FBpp0074834	FBgn0036827	uncharacterized protein	XM_003396548.2	corepressor interacting with RBPJ 1	LOC100649061
XP_003396597.1	FBpp0070373	FBgn0003116	prune	XM_003396549.2	protein prune homolog isoform X1	LOC100649176
XP_003396598.1	FBpp0079582	FBgn0032222	uncharacterized protein	XM_003396550.2	protoheme IX farnesyltransferase, mitochondrial	LOC100649295
XP_003396599.1	FBpp0086969	FBgn0003326	scabrous	XM_003396551.2	protein scabrous-like	LOC100649413
XP_003396600.1	FBpp0078814	FBgn0031768	uncharacterized protein	XM_003396552.2	sesquipedalian-1-like	LOC100649535
XP_003396601.1	FBpp0298344	FBgn0052174	uncharacterized protein	XM_003396553.2	ubiquinone biosynthesis protein COQ4 homolog, mitochondrial-like isoform X2	LOC100649656
XP_003396602.1	FBpp0076609	FBgn0045759	biniou	XM_003396554.2	forkhead box protein A4-A-like	LOC100649771
XP_003396603.2	FBpp0312453	FBgn0001078	ftz transcription factor 1	XM_003396555.2	nuclear hormone receptor FTZ-F1 isoform X3	LOC100649882
XP_003396606.1	FBpp0078066	FBgn0027945	pumpless	XM_003396558.2	glycine cleavage system H protein, mitochondrial	LOC100650324
XP_003396608.1	FBpp0088810	FBgn0015925	capsuleen	XM_003396560.2	protein arginine N-methyltransferase 5	LOC100650563
XP_003396609.1	FBpp0074949	FBgn0036745	uncharacterized protein	XM_003396561.2	15 kDa selenoprotein	LOC100650767
XP_003396616.1	FBpp0073775	FBgn0030603	uncharacterized protein	XM_003396568.2	uncharacterized protein LOC100651682 isoform X1	LOC100651682
XP_003396617.2	FBpp0305553	FBgn0013469	klumpfuss	XM_003396569.2	chorion transcription factor Cf2	LOC100651803
XP_003396621.1	FBpp0071744	FBgn0034734	uncharacterized protein	XM_003396573.2	small subunit processome component 20 homolog	LOC100652280
XP_003396622.1	FBpp0100008	FBgn0052576	uncharacterized protein	XM_003396574.2	vesicle transport protein GOT1B	LOC100642249
XP_003396627.1	FBpp0070620	FBgn0029706	uncharacterized protein	XM_003396579.2	pyruvate dehydrogenase phosphatase regulatory subunit, mitochondrial	LOC100642881
XP_003396630.1	FBpp0111291	FBgn0085212	uncharacterized protein	XM_003396582.2	putative RNA polymerase II subunit B1 CTD phosphatase RPAP2 isoform X1	LOC100643242
XP_003396632.1	FBpp0072462	FBgn0035144	Kahuli	XM_003396584.2	zinc finger protein 668	LOC100643485
XP_003396639.1	FBpp0291675	FBgn0036896	wallenda	XM_003396591.2	mitogen-activated protein kinase kinase kinase 13 isoform X2	LOC100644256
XP_003396642.1	FBpp0075207	FBgn0010280	TBP-associated factor 4	XM_003396594.2	transcription initiation factor TFIID subunit 4 isoform X3	LOC100644560
XP_003396644.1	FBpp0086484	FBgn0024754	Flotillin 1	XM_003396596.2	flotillin-1 isoform X2	LOC100644760
XP_003396646.1	FBpp0311195	FBgn0034638	uncharacterized protein	XM_003396598.2	uncharacterized protein LOC100644966	LOC100644966
XP_003396658.1	FBpp0072646	FBgn0035254	uncharacterized protein	XM_003396610.2	uncharacterized protein C9orf78	LOC100646225
XP_003396661.1	FBpp0292633	FBgn0025702	Serine-arginine protein kinase at 79D	XM_003396613.2	LOW QUALITY PROTEIN: SRSF protein kinase 3-like	LOC100646783
XP_003396664.1	FBpp0301053	FBgn0263352	Upstream of N-ras	XM_003396616.2	LOW QUALITY PROTEIN: cold shock domain-containing protein E1	LOC100647098
XP_003396666.1	FBpp0072278	FBgn0035057	uncharacterized protein	XM_003396618.2	suppressor APC domain-containing protein 2 isoform X1	LOC100647337
XP_003396667.1	FBpp0072534	FBgn0035187	Tryptophan hydroxylase	XM_003396619.2	tryptophan 5-hydroxylase 1	LOC100647460
XP_003396668.1	FBpp0074694	FBgn0036910	Cyp305a1	XM_003396620.2	probable cytochrome P450 305a1 isoform X1	LOC100647578
XP_003396673.1	FBpp0087998	FBgn0033209	uncharacterized protein	XM_003396625.2	uncharacterized protein C20orf24 homolog	LOC100648164
XP_003396679.1	FBpp0079473	FBgn0032160	uncharacterized protein	XM_003396631.2	enoyl-CoA delta isomerase 1, mitochondrial-like isoform X1	LOC100648826
XP_003396681.1	FBpp0076189	FBgn0035995	uncharacterized protein	XM_003396633.2	TOM1-like protein 2 isoform X1	LOC100649062
XP_003396682.1	FBpp0076545	FBgn0261111	Birt-Hogg-Dube	XM_003396634.2	folliculin	LOC100649177
XP_003396689.1	FBpp0075833	FBgn0036184	PCI domain-containing protein 2	XM_003396641.2	LOW QUALITY PROTEIN: PCI domain-containing protein 2	LOC100650039
XP_003396690.2	FBpp0075088	FBgn0036666	Tumor susceptibility gene 101	XM_003396642.2	LOW QUALITY PROTEIN: tumor susceptibility gene 101 protein	LOC100650157
XP_003396691.1	FBpp0086344	FBgn0034059	uncharacterized protein	XM_003396643.2	transmembrane protein 208	LOC100650404
XP_003396698.1	FBpp0310102	FBgn0050421	Ubiquitin specific protease 15/31	XM_003396650.2	ubiquitin carboxyl-terminal hydrolase 31-like	LOC100651203
XP_003396702.2	FBpp0071921	FBgn0034856	yellow-d2	XM_003396654.2	uncharacterized protein LOC100651683	LOC100651683
XP_003396704.1	FBpp0088184	FBgn0039896	yellow-h	XM_003396656.2	protein yellow-like isoform X2	LOC100651923
XP_003396705.1	FBpp0290414	FBgn0034069	uncharacterized protein	XM_003396657.2	uncharacterized protein LOC100652041	LOC100652041
XP_003396706.1	FBpp0082774	FBgn0038420	uncharacterized protein	XM_003396658.2	uncharacterized protein LOC100652162	LOC100652162
XP_003396709.1	FBpp0311891	FBgn0030968	uncharacterized protein	XM_003396661.2	L-xylulose reductase	LOC100642454
XP_003396713.1	FBpp0305559	FBgn0024542	Neosin	XM_003396665.2	probable serine/threonine-protein kinase roco9 isoform X2	LOC100643044
XP_003396716.1	FBpp0074236	FBgn0030870	uncharacterized protein	XM_003396668.2	uncharacterized protein LOC100643407 isoform X1	LOC100643407
XP_003396717.1	FBpp0082917	FBgn0051251	uncharacterized protein	XM_003396669.2	nudC domain-containing protein 3	LOC100643529
XP_003396719.1	FBpp0076858	FBgn0035603	Prefoldin 4	XM_003396671.2	prefoldin subunit 4	LOC100643766
XP_003396724.1	FBpp0309301	FBgn0040931	uncharacterized protein	XM_003396676.2	uncharacterized protein LOC100644442	LOC100644442
XP_003396728.1	FBpp0071288	FBgn0030081	uncharacterized protein	XM_003396680.2	U3 small nucleolar RNA-associated protein 6 homolog	LOC100644888
XP_003396729.1	FBpp0071873	FBgn0034816	uncharacterized protein	XM_003396681.2	tektin-2 isoform X1	LOC100645005
XP_003396731.1	FBpp0309487	FBgn0030854	uncharacterized protein	XM_003396683.2	chromobox protein homolog 5-like	LOC100645247
XP_003396732.1	FBpp0075353	FBgn0036505	uncharacterized protein	XM_003396684.2	BAG family molecular chaperone regulator 2	LOC100645375
XP_003396734.1	FBpp0072505	FBgn0035154	uncharacterized protein	XM_003396686.2	retinoid-inducible serine carboxypeptidase-like	LOC100645595
XP_003396735.1	FBpp0071794	FBgn0011211	bellwether	XM_003396687.2	ATP synthase subunit alpha, mitochondrial	LOC100645715
XP_003396739.1	FBpp0304059	FBgn0032216	Ubiquitin specific protease 14	XM_003396691.2	ubiquitin carboxyl-terminal hydrolase 14	LOC100646109
XP_003396742.1	FBpp0074076	FBgn0030752	uncharacterized protein	XM_003396694.2	cell cycle control protein 50A isoform X1	LOC100646416
XP_003396745.1	FBpp0305835	FBgn0026777	Rad23	XM_003396697.2	UV excision repair protein RAD23 homolog B	LOC100646741
XP_003396750.1	FBpp0099388	FBgn0053977	uncharacterized protein	XM_003396702.2	dolichol-phosphate mannosyltransferase subunit 3	LOC100647219
XP_003396751.1	FBpp0078685	FBgn0031661	GDP-mannose 4,6-dehydratase	XM_003396703.2	GDP-mannose 4,6 dehydratase isoform X2	LOC100647338
XP_003396752.1	FBpp0087062	FBgn0033738	Deubiquitinating apoptotic inhibitor	XM_003396704.2	LOW QUALITY PROTEIN: ubiquitin carboxyl-terminal hydrolase 35	LOC100647461
XP_003396759.1	FBpp0075641	FBgn0015919	caupolican	XM_003396711.2	homeobox protein caupolican-like isoform X1	LOC100648208
XP_003396764.1	FBpp0087676	FBgn0033401	uncharacterized protein	XM_003396716.2	conserved oligomeric Golgi complex subunit 6	LOC100648864
XP_003396770.1	FBpp0304375	FBgn0001258	Ecdysone-inducible gene L3	XM_003396722.2	L-lactate dehydrogenase-like isoform X2	LOC100649579
XP_003396773.1	FBpp0076718	FBgn0035696	Bestrophin 2	XM_003396725.2	uncharacterized protein LOC100649883 isoform X1	LOC100649883
XP_003396778.1	FBpp0073149	FBgn0035540	Syntaxin 17	XM_003396730.2	syntaxin-17 isoform X1	LOC100650645
XP_003396781.1	FBpp0073085	FBgn0035519	uncharacterized protein	XM_003396733.2	abhydrolase domain-containing protein 16A	LOC100651007
XP_003396783.2	FBpp0111998	FBgn0034128	uncharacterized protein	XM_003396735.2	uncharacterized protein LOC100651249	LOC100651249
XP_003396786.2	FBpp0088790	FBgn0035802	Puratrophin-1-like	XM_003396738.2	LOW QUALITY PROTEIN: uncharacterized protein LOC100651955	LOC100651955
XP_003396790.1	FBpp0090954	FBgn0053523	uncharacterized protein	XM_003396742.2	motile sperm domain-containing protein 2-like	LOC100642285
XP_003396791.1	FBpp0070298	FBgn0014411	Vacuolar protein sorting 26	XM_003396743.2	vacuolar protein sorting-associated protein 26B-like	LOC100642403
XP_003396793.1	FBpp0087957	FBgn0050380	uncharacterized protein	XM_003396745.2	uncharacterized protein LOC100642638	LOC100642638
XP_003396794.1	FBpp0075119	FBgn0002284	Proteasome beta6 subunit	XM_003396746.2	proteasome subunit beta type-1	LOC100642757
XP_003396800.1	FBpp0075151	FBgn0262732	multiprotein bridging factor 1	XM_003396752.2	endothelial differentiation-related factor 1 homolog	LOC100643652
XP_003396802.1	FBpp0075012	FBgn0036702	uncharacterized protein	XM_003396754.2	LOW QUALITY PROTEIN: AFG3-like protein 2	LOC100643893
XP_003396809.1	FBpp0311613	FBgn0034753	uncharacterized protein	XM_003396761.2	LOW QUALITY PROTEIN: peptidyl-prolyl cis-trans isomerase 5	LOC100644681
XP_003396815.1	FBpp0311633	FBgn0033936	Achilles	XM_003396767.2	la-related protein 6	LOC100645376
XP_003396818.1	FBpp0071897	FBgn0034808	uncharacterized protein	XM_003396770.2	uncharacterized protein LOC100645716	LOC100645716
XP_003396821.2	FBpp0293355	FBgn0262508	uncharacterized protein	XM_003396773.2	uncharacterized protein LOC100646026 isoform X1	LOC100646026
XP_003396822.1	FBpp0079066	FBgn0031905	gudu	XM_003396774.2	armadillo repeat-containing protein 4 isoform X2	LOC100646147
XP_003396833.1	FBpp0082701	FBgn0027657	globin 1	XM_003396785.2	cytoglobin-2-like	LOC100647462
XP_003396835.1	FBpp0085222	FBgn0261479	nero	XM_003396787.2	deoxyhypusine hydroxylase	LOC100647775
XP_003396836.1	FBpp0080143	FBgn0260407	mitochondrial ribosomal protein S23	XM_003396788.2	probable 28S ribosomal protein S23, mitochondrial	LOC100647901
XP_003396838.1	FBpp0306702	FBgn0038816	Leucine-rich repeat kinase	XM_003396790.2	leucine-rich repeat serine/threonine-protein kinase 1	LOC100648136
XP_003396839.1	FBpp0085954	FBgn0034310	Nucleoporin 75kD	XM_003396791.2	nuclear pore complex protein Nup85	LOC100648251
XP_003396846.1	FBpp0086558	FBgn0033983	Alkyldihydroxyacetonephosphate synthase	XM_003396798.2	alkyldihydroxyacetonephosphate synthase	LOC100649138
XP_003396850.1	FBpp0072246	FBgn0035032	ATP synthase, subunit F	XM_003396802.2	putative ATP synthase subunit f, mitochondrial	LOC100649625
XP_003396851.1	FBpp0076374	FBgn0017430	Negative elongation factor E	XM_003396803.2	negative elongation factor E	LOC100649733
XP_003396852.1	FBpp0072515	FBgn0035179	uncharacterized protein	XM_003396804.2	protein FAM69C	LOC100649844
XP_003396861.1	FBpp0289142	FBgn0035101	p130CAS	XM_003396813.2	breast cancer anti-estrogen resistance protein 1	LOC100651250
XP_003396863.1	FBpp0088516	FBgn0022740	HLH54F	XM_003396815.2	transcription factor 21	LOC100651487
XP_003396865.1	FBpp0072583	FBgn0261243	Puromycin sensitive aminopeptidase	XM_003396817.2	puromycin-sensitive aminopeptidase isoform X1	LOC100651719
XP_003396866.1	FBpp0304372	FBgn0035677	uncharacterized protein	XM_003396818.2	protein SCAI	LOC100651837
XP_003396868.1	FBpp0110147	FBgn0052699	Lysophosphatidylcholine acyltransferase	XM_003396820.2	1-acylglycerophosphocholine O-acyltransferase 1 isoform X1	LOC100652042
XP_003396869.1	FBpp0291754	FBgn0005640	Ecdysone-induced protein 63E	XM_003396821.2	cyclin-dependent kinase 14 isoform X2	LOC100652163
XP_003396871.1	FBpp0072477	FBgn0000575	extra macrochaetae	XM_003396823.2	DNA-binding protein inhibitor ID-2	LOC100642250
XP_003396873.1	FBpp0112979	FBgn0029663	uncharacterized protein	XM_003396825.2	sodium-dependent neutral amino acid transporter B(0)AT3	LOC100642490
XP_003396875.1	FBpp0081096	FBgn0037492	uncharacterized protein	XM_003396827.2	DTW domain-containing protein 2	LOC100642727
XP_003396880.1	FBpp0070476	FBgn0024998	uncharacterized protein	XM_003396832.2	WW domain-binding protein 11	LOC100643531
XP_003396883.1	FBpp0076826	FBgn0035632	Bifunctional Phosphopantetheine adenylyltransferase - Dephospho-CoA kinase	XM_003396835.2	bifunctional coenzyme A synthase	LOC100643894
XP_003396885.1	FBpp0076763	FBgn0005658	Ets at 65A	XM_003396837.2	DNA-binding protein D-ETS-3	LOC100644136
XP_003396886.1	FBpp0291733	FBgn0053558	missing-in-metastasis	XM_003396838.2	metastasis suppressor protein 1 isoform X1	LOC100644258
XP_003396887.1	FBpp0291245	FBgn0053558	missing-in-metastasis	XM_003396839.2	MTSS1-like protein isoform X2	LOC100644258
XP_003396889.1	FBpp0304417	FBgn0035121	Tudor staphylococcal nuclease	XM_003396841.2	LOW QUALITY PROTEIN: staphylococcal nuclease domain-containing protein 1	LOC100644562
XP_003396890.1	FBpp0082148	FBgn0038058	uncharacterized protein	XM_003396842.2	protein VAC14 homolog	LOC100644682
XP_003396892.1	FBpp0089169	FBgn0029687	VAMP-associated protein 33kDa	XM_003396844.2	vesicle-associated membrane protein/synaptobrevin-binding protein	LOC100644928
XP_003396894.1	FBpp0078361	FBgn0037359	Mediator complex subunit 27	XM_003396846.2	mediator of RNA polymerase II transcription subunit 27	LOC100645165
XP_003396906.1	FBpp0076666	FBgn0005626	pale	XM_003396858.2	tyrosine 3-monooxygenase isoform X1	LOC100646624
XP_003396909.1	FBpp0077962	FBgn0028427	Integrin linked kinase	XM_003396861.2	integrin-linked protein kinase	LOC100646980
XP_003396914.1	FBpp0311157	FBgn0027587	uncharacterized protein	XM_003396866.2	serine/threonine-protein kinase PRP4 homolog	LOC100648054
XP_003396915.1	FBpp0112127	FBgn0037819	uncharacterized protein	XM_003396867.2	phytanoyl-CoA dioxygenase domain-containing protein 1 homolog	LOC100648165
XP_003396921.1	FBpp0113050	FBgn0034053	Cyp4aa1	XM_003396873.2	probable cytochrome P450 4aa1	LOC100648944
XP_003396924.1	FBpp0303974	FBgn0035989	uncharacterized protein	XM_003396876.2	alpha-tubulin N-acetyltransferase-like isoform X2	LOC100649139
XP_003396925.1	FBpp0079567	FBgn0051717	uncharacterized protein	XM_003396877.2	presqualene diphosphate phosphatase	LOC100649381
XP_003396927.1	FBpp0110163	FBgn0035987	uncharacterized protein	XM_003396879.2	cleavage and polyadenylation specificity factor subunit 5	LOC100649626
XP_003396937.1	FBpp0071848	FBgn0019949	Cyclin-dependent kinase 9	XM_003396889.2	cyclin-dependent kinase 9 isoform X1	LOC100650770
XP_003396939.1	FBpp0304016	FBgn0028919	uncharacterized protein	XM_003396891.2	UPF0428 protein CXorf56 homolog	LOC100651161
XP_003396941.1	FBpp0306217	FBgn0036257	Rho GTPase activating protein at 68F	XM_003396893.2	rho GTPase-activating protein 1	LOC100651371
XP_003396943.1	FBpp0289181	FBgn0039966	Rab21	XM_003396895.2	ras-related protein Rab-21	LOC100651568
XP_003396944.1	FBpp0309837	FBgn0266000	uncharacterized protein	XM_003396896.2	uncharacterized protein LOC100651684	LOC100651684
XP_003396950.1	FBpp0073018	FBgn0041147	imaginal discs arrested	XM_003396902.2	anaphase-promoting complex subunit 5	LOC100642251
XP_003396952.2	FBpp0293441	FBgn0033628	uncharacterized protein	XM_003396904.2	uncharacterized protein LOC100642491 isoform X2	LOC100642491
XP_003396956.1	FBpp0099657	FBgn0043002	Chromatin accessibility complex 14kD protein	XM_003396908.2	DNA polymerase epsilon subunit 3	LOC100642846
XP_003396957.1	FBpp0072460	FBgn0016715	Rhythmically expressed gene 2	XM_003396909.2	rhythmically expressed gene 2 protein-like	LOC100643045
XP_003396960.2	FBpp0072554	FBgn0035199	triforce	XM_003396912.2	uncharacterized protein LOC100643365	LOC100643365
XP_003396964.1	FBpp0072806	FBgn0035355	uncharacterized protein	XM_003396916.2	acyl-coenzyme A thioesterase 13-like	LOC100643808
XP_003396967.1	FBpp0077834	FBgn0036974	eukaryotic translation release factor 1	XM_003396919.2	LOW QUALITY PROTEIN: eukaryotic peptide chain release factor subunit 1	LOC100644294
XP_003396969.1	FBpp0290946	FBgn0262527	non-specific lethal 1	XM_003396921.2	LOW QUALITY PROTEIN: KAT8 regulatory NSL complex subunit 1	LOC100644607
XP_003396970.1	FBpp0072658	FBgn0027903	uncharacterized protein	XM_003396922.2	DNA polymerase delta small subunit-like	LOC100644725
XP_003396973.1	FBpp0077450	FBgn0031428	uncharacterized protein	XM_003396925.2	glycerate kinase-like	LOC100645084
XP_003396975.1	FBpp0312327	FBgn0264922	smt3	XM_003396927.2	small ubiquitin-related modifier 3	LOC100645327
XP_003396979.1	FBpp0080663	FBgn0053120	uncharacterized protein	XM_003396931.2	uncharacterized protein LOC100645755	LOC100645755
XP_003396984.1	FBpp0077888	FBgn0036988	uncharacterized protein	XM_003396936.2	transmembrane protein 104 homolog isoform X1	LOC100646346
XP_003396986.1	FBpp0077911	FBgn0037024	tenzing norgay	XM_003396938.2	hydroxyacylglutathione hydrolase, mitochondrial isoform X1	LOC100646589
XP_003396988.1	FBpp0074818	FBgn0052202	uncharacterized protein	XM_003396940.2	non-histone protein 10	LOC100646785
XP_003396990.1	FBpp0100125	FBgn0000042	Actin 5C	XM_003396942.2	actin-5C	LOC100646910
XP_003396994.1	FBpp0074522	FBgn0031059	uncharacterized protein	XM_003396946.2	uncharacterized protein LOC100647340	LOC100647340
XP_003397002.1	FBpp0080386	FBgn0001992	Cyp303a1	XM_003396954.2	probable cytochrome P450 303a1	LOC100648323
XP_003397004.1	FBpp0084119	FBgn0015591	Allatostatin A	XM_003396956.2	allatostatins	LOC100648558
XP_003397010.1	FBpp0289335	FBgn0052441	uncharacterized protein	XM_003396962.2	ER membrane protein complex subunit 10	LOC100649536
XP_003397014.1	FBpp0311619	FBgn0026089	uncharacterized protein	XM_003396966.2	ribosomal protein 63, mitochondrial	LOC100649962
XP_003397021.1	FBpp0293444	FBgn0261649	tincar	XM_003396973.2	protein tincar isoform X1	LOC100650887
XP_003397023.1	FBpp0083005	FBgn0004618	glass	XM_003396975.2	protein glass-like isoform X2	LOC100651204
XP_003397024.1	FBpp0307945	FBgn0038428	uncharacterized protein	XM_003396976.2	tetratricopeptide repeat protein 1	LOC100651329
XP_003397026.1	FBpp0290236	FBgn0054039	uncharacterized protein	XM_003396978.2	COMM domain-containing protein 4	LOC100651569
XP_003397030.1	FBpp0081900	FBgn0037933	Heme oxygenase	XM_003396982.2	heme oxygenase	LOC100651999
XP_003397035.1	FBpp0086387	FBgn0034084	uncharacterized protein	XM_003396987.2	coiled-coil domain-containing protein 94 isoform X1	LOC100642520
XP_003397039.1	FBpp0307960	FBgn0039861	partner of drosha	XM_003396991.2	microprocessor complex subunit DGCR8	LOC100642999
XP_003397044.1	FBpp0086703	FBgn0033911	Vesicular GABA Transporter	XM_003396996.2	vesicular inhibitory amino acid transporter	LOC100643695
XP_003397046.1	FBpp0086664	FBgn0033916	Ubiquitin specific protease 20/33	XM_003396998.2	ubiquitin carboxyl-terminal hydrolase 20	LOC100643936
XP_003397048.1	FBpp0083371	FBgn0019936	Ribosomal protein S20	XM_003397000.2	40S ribosomal protein S20	LOC100644175
XP_003397050.2	FBpp0086223	FBgn0025832	Flap endonuclease 1	XM_003397002.2	flap endonuclease 1 isoform X1	LOC100644405
XP_003397054.1	FBpp0080092	FBgn0023407	B4	XM_003397006.2	uncharacterized protein LOC100644889	LOC100644889
XP_003397059.1	FBpp0305722	FBgn0031357	mitochondrial ribosomal protein L48	XM_003397011.2	39S ribosomal protein L48, mitochondrial isoform X1	LOC100645493
XP_003397060.1	FBpp0112144	FBgn0038199	CCHamide-1	XM_003397012.1	uncharacterized protein LOC100645597	LOC100645597
XP_003397075.2	FBpp0110448	FBgn0039965	uncharacterized protein	XM_003397027.2	uncharacterized protein LOC100647299	LOC100647299
XP_003397078.1	FBpp0072874	FBgn0266918	uncharacterized protein	XM_003397030.2	cysteine and histidine-rich protein 1 homolog	LOC100647659
XP_003397082.1	FBpp0074044	FBgn0030745	uncharacterized protein	XM_003397034.2	trimeric intracellular cation channel type B	LOC100648166
XP_003397084.1	FBpp0080111	FBgn0024846	p38b MAP kinase	XM_003397036.2	LOW QUALITY PROTEIN: mitogen-activated protein kinase 14B-like	LOC100648398
XP_003397085.1	FBpp0079578	FBgn0032217	uncharacterized protein	XM_003397037.2	nicalin	LOC100648515
XP_003397088.1	FBpp0088029	FBgn0033191	uncharacterized protein	XM_003397040.2	ATPase ASNA1 homolog	LOC100648865
XP_003397091.1	FBpp0083076	FBgn0044871	Golgi SNARE, 28 kDa	XM_003397043.2	Golgi SNAP receptor complex member 1 isoform X1	LOC100649214
XP_003397092.1	FBpp0082389	FBgn0011474	PR/SET domain containing protein 7	XM_003397044.2	histone-lysine N-methyltransferase pr-set7	LOC100649334
XP_003397096.1	FBpp0077938	FBgn0037017	uncharacterized protein	XM_003397048.2	Down syndrome critical region protein 3 homolog	LOC100649773
XP_003397098.1	FBpp0084140	FBgn0039270	Poly-glutamine tract binding protein 1	XM_003397050.2	polyglutamine-binding protein 1	LOC100650082
XP_003397099.1	FBpp0308220	FBgn0265194	Transient receptor potential cation channel, subfamily M	XM_003397051.2	transient receptor potential cation channel trpm isoform X5	LOC100650204
XP_003397105.1	FBpp0304086	FBgn0027539	lilipod	XM_003397057.2	protein LMBR1L isoform X1	LOC100651041
XP_003397107.2	FBpp0085563	FBgn0061362	uncharacterized protein	XM_003397059.2	DNA-directed RNA polymerase III subunit RPC10-like isoform X2	LOC100651285
XP_003397108.1	FBpp0085562	FBgn0061361	uncharacterized protein	XM_003397060.2	yrdC domain-containing protein, mitochondrial-like isoform X1	LOC100651285
XP_003397109.1	FBpp0076867	FBgn0035593	uncharacterized protein	XM_003397061.2	ubiquitin thioesterase OTU1	LOC100651488
XP_003397111.1	FBpp0089204	FBgn0004167	karst	XM_003397063.2	spectrin beta chain, non-erythrocytic 5 isoform X2	LOC100651603
XP_003397119.1	FBpp0072626	FBgn0035233	Peroxin 10	XM_003397071.2	peroxisome biogenesis factor 10	LOC100642521
XP_003397120.1	FBpp0309188	FBgn0027506	Egg-derived tyrosine phosphatase	XM_003397072.2	myotubularin-related protein 14	LOC100642640
XP_003397127.1	FBpp0297100	FBgn0033076	uncharacterized protein	XM_003397079.2	uncharacterized protein LOC100643696	LOC100643696
XP_003397129.1	FBpp0087865	FBgn0021995	Rs1	XM_003397081.2	probable ATP-dependent RNA helicase DDX27	LOC100643937
XP_003397134.1	FBpp0080661	FBgn0003896	tailup	XM_003397086.2	insulin gene enhancer protein ISL-1	LOC100644486
XP_003397140.1	FBpp0072195	FBgn0034972	uncharacterized protein	XM_003397092.2	fatty acyl-CoA hydrolase precursor, medium chain	LOC100645199
XP_003397146.1	FBpp0100006	FBgn0036799	uncharacterized protein	XM_003397098.2	uncharacterized protein CG13380	LOC100645914
XP_003397147.1	FBpp0072545	FBgn0035192	uncharacterized protein	XM_003397099.2	uncharacterized protein LOC100646029	LOC100646029
XP_003397149.1	FBpp0078363	FBgn0046222	WD repeat domain 33	XM_003397101.2	uncharacterized protein LOC100646419	LOC100646419
XP_003397153.1	FBpp0310565	FBgn0031054	Ssu72 CTD phosphatase	XM_003397105.2	RNA polymerase II subunit A C-terminal domain phosphatase SSU72	LOC100646864
XP_003397158.1	FBpp0290579	FBgn0036125	Iodotyrosine deiodinase	XM_003397110.2	iodotyrosine dehalogenase 1	LOC100647581
XP_003397162.2	FBpp0083124	FBgn0038673	uncharacterized protein	XM_003397114.2	LOW QUALITY PROTEIN: UPF0488 protein CG14286	LOC100648056
XP_003397163.1	FBpp0084110	FBgn0051357	uncharacterized protein	XM_003397115.2	macrophage erythroblast attacher	LOC100648167
XP_003397165.1	FBpp0076693	FBgn0002926	nudel	XM_003397117.2	serine protease nudel	LOC100648399
XP_003397166.1	FBpp0297915	FBgn0031879	uninflatable	XM_003397118.2	sushi, von Willebrand factor type A, EGF and pentraxin domain-containing protein 1 isoform X1	LOC100648516
XP_003397170.1	FBpp0303497	FBgn0025686	amnionless	XM_003397122.2	protein amnionless-like	LOC100649022
XP_003397173.1	FBpp0304313	FBgn0014417	uncharacterized protein	XM_003397125.2	alpha-N-acetylglucosaminidase	LOC100649382
XP_003397175.1	FBpp0303979	FBgn0030348	uncharacterized protein	XM_003397127.2	4-nitrophenylphosphatase-like	LOC100649627
XP_003397179.1	FBpp0307452	FBgn0031498	uncharacterized protein	XM_003397131.2	uncharacterized protein LOC100650040	LOC100650040
XP_003397180.1	FBpp0070299	FBgn0023514	uncharacterized protein	XM_003397132.2	WD repeat-containing protein 18	LOC100650158
XP_003397181.1	FBpp0084880	FBgn0039722	Capability	XM_003397133.2	uncharacterized protein LOC100650284 isoform X1	LOC100650284
XP_003397184.1	FBpp0305826	FBgn0016126	Calcium/calmodulin-dependent protein kinase I	XM_003397136.2	calcium/calmodulin-dependent protein kinase type 1 isoform X2	LOC100650648
XP_003397185.1	FBpp0083419	FBgn0038862	Ubiquitin specific protease 8	XM_003397137.2	ubiquitin carboxyl-terminal hydrolase 8	LOC100650929
XP_003397187.1	FBpp0072425	FBgn0035110	thoc7	XM_003397139.2	THO complex subunit 7 homolog	LOC100651163
XP_003397196.1	FBpp0072933	FBgn0035439	uncharacterized protein	XM_003397148.2	uncharacterized protein LOC100652315	LOC100652315
XP_003397204.1	FBpp0088555	FBgn0036900	uncharacterized protein	XM_003397156.2	uncharacterized protein LOC100643083	LOC100643083
XP_003397205.1	FBpp0084585	FBgn0039537	uncharacterized protein	XM_003397157.2	hydroxysteroid dehydrogenase-like protein 2	LOC100643204
XP_003397212.1	FBpp0271920	FBgn0031752	uncharacterized protein	XM_003397164.2	serine/threonine-protein kinase 11-interacting protein isoform X2	LOC100644064
XP_003397214.1	FBpp0084503	FBgn0039486	caix	XM_003397166.2	putative carbonic anhydrase 3	LOC100644445
XP_003397215.1	FBpp0301727	FBgn0033194	Vacuolar protein sorting 13	XM_003397167.2	vacuolar protein sorting-associated protein 13C isoform X6	LOC100644563
XP_003397221.1	FBpp0307570	FBgn0042693	well-rounded	XM_003397173.2	serine/threonine-protein phosphatase 2A 56 kDa regulatory subunit gamma isoform-like isoform X2	LOC100645329
XP_003397228.1	FBpp0082985	FBgn0262559	Malate dehydrogenase 2	XM_003397180.2	malate dehydrogenase, mitochondrial	LOC100646150
XP_003397229.1	FBpp0077650	FBgn0031309	Transcription factor B4	XM_003397181.2	general transcription factor IIH subunit 3	LOC100646262
XP_003397230.1	FBpp0071277	FBgn0030096	Zpr1	XM_003397182.2	zinc finger protein ZPR1	LOC100646383
XP_003397231.1	FBpp0081449	FBgn0028708	Mst85C	XM_003397183.2	bromodomain-containing protein DDB_G0280777-like isoform X1	LOC100646507
XP_003397233.1	FBpp0076142	FBgn0040475	SH3 and PX domain containing 1	XM_003397185.2	sorting nexin lst-4	LOC100646744
XP_003397236.1	FBpp0083564	FBgn0038903	RpI12	XM_003397188.2	DNA-directed RNA polymerase I subunit RPA12	LOC100647102
XP_003397237.1	FBpp0086875	FBgn0043010	F-box synaptic protein	XM_003397189.2	F-box/SPRY domain-containing protein 1 isoform X2	LOC100647300
XP_003397239.1	FBpp0085362	FBgn0033054	uncharacterized protein	XM_003397191.2	transmembrane protein 164	LOC100647423
XP_003397240.2	FBpp0290817	FBgn0026179	schizo	XM_003397192.2	IQ motif and SEC7 domain-containing protein 2	LOC100647622
XP_003397253.1	FBpp0078667	FBgn0022023	eukaryotic translation initiation factor 3 subunit h	XM_003397205.2	eukaryotic translation initiation factor 3 subunit H	LOC100649261
XP_003397260.1	FBpp0070927	FBgn0029903	pod1	XM_003397212.2	coronin-7 isoform X2	LOC100650041
XP_003397262.1	FBpp0088180	FBgn0039907	legless	XM_003397214.2	protein BCL9 homolog isoform X1	LOC100650244
XP_003397263.1	FBpp0071285	FBgn0004856	Bx42	XM_003397215.2	LOW QUALITY PROTEIN: puff-specific protein Bx42	LOC100650365
XP_003397264.1	FBpp0309718	FBgn0031690	uncharacterized protein	XM_003397216.2	TBC1 domain family member 19	LOC100650485
XP_003397265.1	FBpp0087148	FBgn0026573	ADD domain-containing protein 1	XM_003397217.2	uncharacterized protein LOC100650603 isoform X1	LOC100650603
XP_003397266.1	FBpp0070817	FBgn0029783	Sirtuin 4	XM_003397218.2	NAD-dependent protein deacetylase Sirt4 isoform X1	LOC100650727
XP_003397270.1	FBpp0073856	FBgn0030648	uncharacterized protein	XM_003397222.2	arginine/serine-rich coiled-coil protein 2	LOC100651205
XP_003397274.1	FBpp0079641	FBgn0004106	Cyclin-dependent kinase 1	XM_003397226.2	cyclin-dependent kinase 1	LOC100651604
XP_003397279.1	FBpp0073902	FBgn0027329	Chaperonin containing TCP1 subunit 6	XM_003397231.2	T-complex protein 1 subunit zeta	LOC100652196
XP_003397281.1	FBpp0289836	FBgn0000179	bifid	XM_003397233.2	optomotor-blind protein	LOC100642252
XP_003397283.1	FBpp0074509	FBgn0031040	uncharacterized protein	XM_003397235.2	coiled-coil domain-containing protein 86	LOC100642608
XP_003397284.1	FBpp0298343	FBgn0039417	uncharacterized protein	XM_003397236.2	protein HGH1 homolog	LOC100642729
XP_003397287.2	FBpp0079305	FBgn0032051	uncharacterized protein	XM_003397239.2	LOW QUALITY PROTEIN: U3 small nucleolar ribonucleoprotein protein MPP10	LOC100643084
XP_003397289.2	FBpp0110410	FBgn0026401	Nipped-B	XM_003397241.2	LOW QUALITY PROTEIN: nipped-B-like protein	LOC100643330
XP_003397291.1	FBpp0084027	FBgn0039203	uncharacterized protein	XM_003397243.2	protein takeout-like	LOC100643577
XP_003397295.1	FBpp0302560	FBgn0001255	Ecdysone-inducible gene E3	XM_003397247.2	uncharacterized protein LOC100644137	LOC100644137
XP_003397296.1	FBpp0085192	FBgn0039868	uncharacterized protein	XM_003397248.2	nucleolar protein 16	LOC100644260
XP_003397298.1	FBpp0312516	FBgn0010926	lethal (3) 07882	XM_003397250.2	nucleolar protein 14 homolog	LOC100644487
XP_003397300.1	FBpp0113027	FBgn0032132	uncharacterized protein	XM_003397252.2	esterase E4-like	LOC100644683
XP_003397304.1	FBpp0085716	FBgn0040273	Spt5	XM_003397256.2	transcription elongation factor SPT5	LOC100645250
XP_003397307.1	FBpp0083452	FBgn0038870	O-GlcNAcase	XM_003397259.2	protein O-GlcNAcase	LOC100645450
XP_003397310.1	FBpp0288548	FBgn0263397	I[[h]] channel	XM_003397262.2	potassium/sodium hyperpolarization-activated cyclic nucleotide-gated channel 2 isoform X2	LOC100645915
XP_003397311.1	FBpp0083372	FBgn0051223	uncharacterized protein	XM_003397263.2	LOW QUALITY PROTEIN: zinc finger HIT domain-containing protein 2	LOC100646030
XP_003397313.1	FBpp0309795	FBgn0025839	NADH dehydrogenase (ubiquinone) B14.5 A subunit	XM_003397265.2	NADH dehydrogenase [ubiquinone] 1 alpha subcomplex subunit 7-like	LOC100646263
XP_003397314.1	FBpp0289052	FBgn0259223	uncharacterized protein	XM_003397266.2	cuticle protein 21.3-like	LOC100646384
XP_003397317.1	FBpp0074888	FBgn0002901	mutagen-sensitive 304	XM_003397269.2	uncharacterized protein LOC100646866 isoform X2	LOC100646866
XP_003397318.1	FBpp0077156	FBgn0014033	Scavenger receptor class C, type I	XM_003397270.2	uncharacterized protein LOC100646983	LOC100646983
XP_003397319.2	FBpp0305279	FBgn0086677	jelly belly	XM_003397271.2	uncharacterized protein LOC100647103 isoform X2	LOC100647103
XP_003397320.1	FBpp0088252	FBgn0087002	apolipophorin	XM_003397272.2	apolipophorins	LOC100647222
XP_003397328.1	FBpp0310551	FBgn0029979	maheshvara	XM_003397280.2	DEAD-box ATP-dependent RNA helicase 20	LOC100648096
XP_003397331.1	FBpp0070281	FBgn0025382	Rab27	XM_003397283.2	ras-related protein Rab-27A	LOC100648638
XP_003397335.1	FBpp0311200	FBgn0085398	pickpocket 9	XM_003397287.2	pickpocket protein 11-like	LOC100649095
XP_003397346.1	FBpp0085133	FBgn0039832	uncharacterized protein	XM_003397298.2	uncharacterized protein LOC100650773	LOC100650773
XP_003397348.1	FBpp0081128	FBgn0037473	uncharacterized protein	XM_003397300.2	ELMO domain-containing protein 2	LOC100651009
XP_003397349.1	FBpp0082159	FBgn0038095	Cyp304a1	XM_003397301.2	probable cytochrome P450 304a1	LOC100651206
XP_003397350.1	FBpp0081185	FBgn0262801	twisted bristles roughened eye	XM_003397302.2	signal peptidase complex catalytic subunit SEC11A	LOC100651331
XP_003397351.1	FBpp0297920	FBgn0020510	Abelson interacting protein	XM_003397303.2	abl interactor 2 isoform X1	LOC100651448
XP_003397352.1	FBpp0308012	FBgn0020510	Abelson interacting protein	XM_003397304.2	abl interactor 2 isoform X2	LOC100651448
XP_003397355.1	FBpp0072100	FBgn0013764	Chip	XM_003397307.2	LIM domain-binding protein 2 isoform X4	LOC100651883
XP_003397359.1	FBpp0070823	FBgn0029824	uncharacterized protein	XM_003397311.2	uncharacterized protein LOC100642212 isoform X2	LOC100642212
XP_003397363.1	FBpp0307025	FBgn0002962	nanos	XM_003397315.2	uncharacterized protein LOC100642642	LOC100642642
XP_003397365.1	FBpp0303735	FBgn0040344	uncharacterized protein	XM_003397317.2	leucine-zipper-like transcriptional regulator 1	LOC100642886
XP_003397366.1	FBpp0084875	FBgn0051040	Cog7	XM_003397318.2	conserved oligomeric Golgi complex subunit 7	LOC100643085
XP_003397371.1	FBpp0292592	FBgn0028341	Protein tyrosine phosphatase Meg2	XM_003397323.2	tyrosine-protein phosphatase non-receptor type 9	LOC100643769
XP_003397376.1	FBpp0075698	FBgn0036299	Transferrin 2	XM_003397328.2	melanotransferrin	LOC100644446
XP_003397379.2	FBpp0073439	FBgn0030342	uncharacterized protein	XM_003397331.2	LOW QUALITY PROTEIN: nudC domain-containing protein 1	LOC100644930
XP_003397380.1	FBpp0303578	FBgn0264089	slit	XM_003397332.2	protein slit isoform X1	LOC100645051
XP_003397382.1	FBpp0082993	FBgn0038592	uncharacterized protein	XM_003397334.1	uncharacterized protein LOC100645289	LOC100645289
XP_003397384.1	FBpp0077762	FBgn0031216	Zizimin-related	XM_003397336.2	dedicator of cytokinesis protein 7	LOC100645525
XP_003397388.1	FBpp0087680	FBgn0026326	Mitotic arrest-deficient 1	XM_003397340.2	mitotic spindle assembly checkpoint protein MAD1	LOC100645992
XP_003397389.1	FBpp0079406	FBgn0012036	Aldehyde dehydrogenase	XM_003397341.2	aldehyde dehydrogenase, mitochondrial	LOC100646181
XP_003397397.1	FBpp0077340	FBgn0031500	uncharacterized protein	XM_003397349.2	reticulon-4-interacting protein 1, mitochondrial isoform X1	LOC100647266
XP_003397399.1	FBpp0074666	FBgn0004852	Adenylyl cyclase 76E	XM_003397351.2	adenylate cyclase type 2	LOC100647623
XP_003397401.1	FBpp0073093	FBgn0041630	Hexosaminidase 1	XM_003397353.2	chitooligosaccharidolytic beta-N-acetylglucosaminidase	LOC100647854
XP_003397403.1	FBpp0078155	FBgn0037162	uncharacterized protein	XM_003397355.2	cilia- and flagella-associated protein 45-like isoform X2	LOC100648097
XP_003397406.1	FBpp0070202	FBgn0024362	N(alpha)-acetyltransferase 30 A	XM_003397358.2	N-alpha-acetyltransferase 30-like	LOC100648442
XP_003397407.1	FBpp0311986	FBgn0039713	Ribosomal protein S8	XM_003397359.2	40S ribosomal protein S8	LOC100648560
XP_003397410.1	FBpp0085978	FBgn0015522	olf186-M	XM_003397362.2	uncharacterized protein LOC100648903 isoform X2	LOC100648903
XP_003397411.1	FBpp0075859	FBgn0036196	uncharacterized protein	XM_003397363.2	F-box only protein 32 isoform X1	LOC100649024
XP_003397417.1	FBpp0099426	FBgn0054015	uncharacterized protein	XM_003397369.2	histidine triad nucleotide-binding protein 3-like	LOC100649735
XP_003397420.1	FBpp0078855	FBgn0031765	uncharacterized protein	XM_003397372.2	beta-1,3-glucosyltransferase	LOC100650083
XP_003397426.1	FBpp0308822	FBgn0250869	uncharacterized protein	XM_003397378.2	uncharacterized protein LOC100650814	LOC100650814
XP_003397428.1	FBpp0290924	FBgn0032305	uncharacterized protein	XM_003397380.2	leukocyte receptor cluster member 8 homolog isoform X2	LOC100651207
XP_003397429.1	FBpp0289755	FBgn0259243	Protein kinase, cAMP-dependent, regulatory subunit type 1	XM_003397381.2	cAMP-dependent protein kinase type I regulatory subunit isoform X1	LOC100651332
XP_003397430.1	FBpp0075246	FBgn0266724	TRAPP subunit 20	XM_003397382.2	probable trafficking protein particle complex subunit 2	LOC100651449
XP_003397432.1	FBpp0311550	FBgn0034432	uncharacterized protein	XM_003397384.2	very long-chain specific acyl-CoA dehydrogenase, mitochondrial	LOC100651720
XP_003397433.1	FBpp0080320	FBgn0028507	uncharacterized protein	XM_003397385.2	leucine carboxyl methyltransferase 1	LOC100651839
XP_003397435.1	FBpp0072072	FBgn0283494	Adenylate kinase 2	XM_003397387.2	adenylate kinase	LOC100652241
XP_003397436.1	FBpp0290569	FBgn0033260	Cullin 4	XM_003397388.2	cullin-4A	LOC100642213
XP_003397438.1	FBpp0304409	FBgn0283724	girdin	XM_003397390.2	daple-like protein	LOC100642456
XP_003397443.2	FBpp0087918	FBgn0033229	uncharacterized protein	XM_003397395.2	uncharacterized protein LOC100643001	LOC100643001
XP_003397446.1	FBpp0312049	FBgn0037672	salivary gland-expressed bHLH	XM_003397398.2	achaete-scute complex protein T8	LOC100643488
XP_003397448.1	FBpp0076359	FBgn0017579	Ribosomal protein L14	XM_003397400.2	60S ribosomal protein L14 isoform X1	LOC100643733
XP_003397453.2	FBpp0293290	FBgn0034086	uncharacterized protein	XM_003397405.2	LOW QUALITY PROTEIN: PRKR-interacting protein 1 homolog	LOC100644297
XP_003397455.1	FBpp0291768	FBgn0020304	drongo	XM_003397407.2	arf-GAP domain and FG repeat-containing protein 1	LOC100644525
XP_003397456.1	FBpp0077678	FBgn0010583	dreadlocks	XM_003397408.2	cytoplasmic protein NCK1	LOC100644764
XP_003397457.1	FBpp0307178	FBgn0031995	uncharacterized protein	XM_003397409.2	probable phosphorylase b kinase regulatory subunit beta isoform X1	LOC100644891
XP_003397458.1	FBpp0077396	FBgn0031452	Cwc25	XM_003397410.2	pre-mRNA-splicing factor CWC25 homolog isoform X1	LOC100645008
XP_003397460.1	FBpp0072708	FBgn0035232	uncharacterized protein	XM_003397412.2	RING finger protein 10 isoform X1	LOC100645201
XP_003397461.1	FBpp0310004	FBgn0034956	uncharacterized protein	XM_003397413.2	synaptic vesicle 2-related protein isoform X1	LOC100645330
XP_003397462.1	FBpp0082519	FBgn0266599	Heat shock protein cognate 4	XM_003397414.2	heat shock 70 kDa protein cognate 4	LOC100645451
XP_003397466.1	FBpp0086271	FBgn0034136	Dopamine transporter	XM_003397418.2	sodium-dependent noradrenaline transporter	LOC100645993
XP_003397467.1	FBpp0075989	FBgn0036096	uncharacterized protein	XM_003397419.2	LOW QUALITY PROTEIN: ankyrin repeat and MYND domain-containing protein 2	LOC100646111
XP_003397472.1	FBpp0310141	FBgn0029819	Ubiquitin specific protease 30	XM_003397424.2	ubiquitin carboxyl-terminal hydrolase 30 homolog	LOC100646867
XP_003397473.1	FBpp0070876	FBgn0000524	deltex	XM_003397425.2	LOW QUALITY PROTEIN: protein deltex	LOC100646984
XP_003397478.1	FBpp0080486	FBgn0000406	Cytochrome b5-related	XM_003397430.2	LOW QUALITY PROTEIN: cytochrome b5-related protein-like	LOC100647539
XP_003397479.1	FBpp0078402	FBgn0037342	uncharacterized protein	XM_003397431.2	RNA-binding protein 42	LOC100647660
XP_003397482.1	FBpp0080489	FBgn0015391	gluon	XM_003397434.2	LOW QUALITY PROTEIN: structural maintenance of chromosomes protein 4	LOC100648098
XP_003397486.1	FBpp0310512	FBgn0036927	gamma-aminobutyric acid transaminase	XM_003397438.2	4-aminobutyrate aminotransferase, mitochondrial	LOC100648639
XP_003397492.1	FBpp0081584	FBgn0027338	karyopherin alpha3	XM_003397444.2	importin subunit alpha-3 isoform X2	LOC100649297
XP_003397496.1	FBpp0087859	FBgn0033259	uncharacterized protein	XM_003397448.2	CSC1-like protein 2	LOC100649774
XP_003397500.1	FBpp0073365	FBgn0030318	rhomboid-4	XM_003397452.2	rhomboid-related protein 2 isoform X3	LOC100650000
XP_003397501.1	FBpp0085498	FBgn0050158	uncharacterized protein	XM_003397453.2	GTP-binding protein Di-Ras2	LOC100650286
XP_003397507.1	FBpp0078731	FBgn0051648	uncharacterized protein	XM_003397459.2	cytochrome c oxidase assembly protein COX11, mitochondrial	LOC100651251
XP_003397508.1	FBpp0073500	FBgn0030395	Meckel syndrome, type 1	XM_003397460.2	Meckel syndrome type 1 protein isoform X1	LOC100651372
XP_003397515.1	FBpp0084006	FBgn0039197	uncharacterized protein	XM_003397467.1	uncharacterized protein LOC100652197	LOC100652197
XP_003397516.1	FBpp0292615	FBgn0039193	uncharacterized protein	XM_003397468.1	uncharacterized protein LOC100652316	LOC100652316
XP_003397517.1	FBpp0086399	FBgn0034066	uncharacterized protein	XM_003397469.2	ER membrane protein complex subunit 7	LOC100642287
XP_003397538.1	FBpp0308734	FBgn0030452	Major Facilitator Superfamily Transporter 10	XM_003397490.2	sialin	LOC100644892
XP_003397540.1	FBpp0078415	FBgn0037330	mitochondrial ribosomal protein L44	XM_003397492.2	39S ribosomal protein L44, mitochondrial isoform X1	LOC100645128
XP_003397544.1	FBpp0293538	FBgn0037299	Vacuolar protein sorting 37B	XM_003397496.2	vacuolar protein sorting-associated protein 37B	LOC100645721
XP_003397548.1	FBpp0308667	FBgn0033692	washout	XM_003397500.2	WAS protein family homolog 1-like	LOC100646112
XP_003397552.1	FBpp0310802	FBgn0266438	Phosphatidylinositol glycan anchor biosynthesis class Z	XM_003397504.2	GPI mannosyltransferase 4	LOC100646590
XP_003397553.1	FBpp0309448	FBgn0053129	uncharacterized protein	XM_003397505.2	transmembrane protein 214-A	LOC100646711
XP_003397554.2	FBpp0307720	FBgn0033117	uncharacterized protein	XM_003397506.2	putative deoxyribonuclease TATDN1	LOC100646830
XP_003397557.1	FBpp0307854	FBgn0000352	costa	XM_003397509.2	kinesin-like protein costa	LOC100647187
XP_003397559.1	FBpp0084023	FBgn0000039	nicotinic Acetylcholine Receptor alpha2	XM_003397511.2	acetylcholine receptor subunit alpha-L1 isoform X2	LOC100647301
XP_003397561.2	FBpp0306936	FBgn0000036	nicotinic Acetylcholine Receptor alpha1	XM_003397513.2	acetylcholine receptor subunit alpha-like 1	LOC100647624
XP_003397567.2	FBpp0111659	FBgn0085472	uncharacterized protein	XM_003397519.2	uncharacterized protein LOC100648284	LOC100648284
XP_003397568.1	FBpp0074079	FBgn0030746	uncharacterized protein	XM_003397520.2	LOW QUALITY PROTEIN: probable phospholipid-transporting ATPase IF	LOC100648402
XP_003397573.1	FBpp0074212	FBgn0040877	uncharacterized protein	XM_003397525.2	uncharacterized protein LOC100649025	LOC100649025
XP_003397580.1	FBpp0073491	FBgn0030403	uncharacterized protein	XM_003397532.2	LOW QUALITY PROTEIN: ATP-binding cassette sub-family B member 8, mitochondrial	LOC100649886
XP_003397582.1	FBpp0072590	FBgn0011204	cueball	XM_003397534.2	protein cueball	LOC100650119
XP_003397583.1	FBpp0080284	FBgn0001977	Cytokine induced apoptosis inhibitor 1	XM_003397535.2	LOW QUALITY PROTEIN: anamorsin homolog	LOC100650245
XP_003397584.1	FBpp0082172	FBgn0003308	rosy	XM_003397536.2	xanthine dehydrogenase isoform X1	LOC100650366
XP_003397588.2	FBpp0085129	FBgn0039836	uncharacterized protein	XM_003397540.2	LOW QUALITY PROTEIN: methionyl-tRNA formyltransferase, mitochondrial	LOC100650847
XP_003397594.1	FBpp0304013	FBgn0051739	Aspartyl-tRNA synthetase, mitochondrial	XM_003397546.2	aspartate--tRNA ligase, mitochondrial isoform X1	LOC100651645
XP_003397599.1	FBpp0084087	FBgn0039241	uncharacterized protein	XM_003397551.2	bifunctional purine biosynthesis protein PURH	LOC100642336
XP_003397600.1	FBpp0083059	FBgn0038629	uncharacterized protein	XM_003397552.2	uncharacterized protein LOC100642524	LOC100642524
XP_003397601.1	FBpp0288638	FBgn0038632	uncharacterized protein	XM_003397553.2	uncharacterized protein LOC100642644	LOC100642644
XP_003397603.1	FBpp0085170	FBgn0039849	uncharacterized protein	XM_003397555.2	methylthioribose-1-phosphate isomerase isoform X1	LOC100643207
XP_003397607.1	FBpp0086882	FBgn0005654	Origin recognition complex subunit 3	XM_003397559.2	origin recognition complex subunit 3	LOC100643655
XP_003397612.1	FBpp0075456	FBgn0036436	uncharacterized protein	XM_003397564.2	trypsin-1	LOC100644177
XP_003397613.1	FBpp0076723	FBgn0035692	Splicing factor 3b subunit 6	XM_003397565.2	splicing factor 3B subunit 6-like protein	LOC100644298
XP_003397614.1	FBpp0301202	FBgn0039272	uncharacterized protein	XM_003397566.2	trypsin-1-like	LOC100644408
XP_003397616.1	FBpp0071658	FBgn0042098	uncharacterized protein	XM_003397568.2	trypsin-1-like	LOC100644644
XP_003397617.1	FBpp0110262	FBgn0038435	Guanylyl cyclase at 89Da	XM_003397569.2	soluble guanylate cyclase 89Da-like	LOC100644766
XP_003397620.1	FBpp0308313	FBgn0038498	beaten path IIa	XM_003397572.2	uncharacterized protein LOC100645202	LOC100645202
XP_003397625.1	FBpp0308289	FBgn0039705	Autophagy-related 16	XM_003397577.2	autophagy-related protein 16-1	LOC100645758
XP_003397626.1	FBpp0084851	FBgn0039704	neyo	XM_003397578.2	uncharacterized protein LOC100645878	LOC100645878
XP_003397628.1	FBpp0290701	FBgn0038976	Prefoldin 5	XM_003397580.2	prefoldin subunit 5	LOC100646113
XP_003397629.1	FBpp0081285	FBgn0037546	muscarinic Acetylcholine Receptor, B-type	XM_003397581.2	probable muscarinic acetylcholine receptor gar-1	LOC100646264
XP_003397635.2	FBpp0077735	FBgn0021874	Notchless	XM_003397587.2	LOW QUALITY PROTEIN: notchless protein homolog 1	LOC100647105
XP_003397638.1	FBpp0099823	FBgn0029888	NADH dehydrogenase (ubiquinone) ASHI subunit	XM_003397590.2	NADH dehydrogenase [ubiquinone] 1 beta subcomplex subunit 8, mitochondrial	LOC100647466
XP_003397643.1	FBpp0070093	FBgn0266572	ellipsoid body open	XM_003397595.2	LOW QUALITY PROTEIN: exportin-6-B	LOC100648058
XP_003397645.1	FBpp0293289	FBgn0015754	Lissencephaly-1	XM_003397597.2	lissencephaly-1 homolog	LOC100648285
XP_003397648.1	FBpp0309384	FBgn0030731	peroxisomal Multifunctional enzyme type 2	XM_003397600.2	LOW QUALITY PROTEIN: peroxisomal multifunctional enzyme type 2-like	LOC100648641
XP_003397650.1	FBpp0084162	FBgn0039269	veli	XM_003397602.2	protein lin-7 homolog C	LOC100648754
XP_003397651.1	FBpp0072489	FBgn0028999	nervous fingers 1	XM_003397603.1	zinc finger protein 286A-like	LOC100649064
XP_003397661.1	FBpp0076256	FBgn0043806	uncharacterized protein	XM_003397613.2	uncharacterized protein LOC100650084	LOC100650084
XP_003397663.1	FBpp0082069	FBgn0000455	Dipeptidase C	XM_003397615.2	xaa-Pro dipeptidase	LOC100650327
XP_003397666.1	FBpp0078941	FBgn0031850	Thrombospondin	XM_003397618.2	cartilage oligomeric matrix protein	LOC100650650
XP_003397670.1	FBpp0076894	FBgn0015379	dodo	XM_003397622.2	putative peptidyl-prolyl cis-trans isomerase dodo	LOC100651164
XP_003397675.1	FBpp0308991	FBgn0033912	Ribosomal protein S23	XM_003397627.2	40S ribosomal protein S23	LOC100651763
XP_003397676.1	FBpp0074653	FBgn0001324	kohtalo	XM_003397628.2	LOW QUALITY PROTEIN: mediator of RNA polymerase II transcription subunit 12-like	LOC100651885
XP_003397680.1	FBpp0070994	FBgn0027106	Innexin 7	XM_003397632.2	innexin inx7	LOC100642288
XP_003397681.1	FBpp0084183	FBgn0039293	uncharacterized protein	XM_003397633.2	alpha-1,2-mannosyltransferase ALG9 isoform X1	LOC100642493
XP_003397683.1	FBpp0301607	FBgn0004646	optic ganglion reduced	XM_003397635.2	innexin inx1	LOC100642730
XP_003397687.1	FBpp0085558	FBgn0034542	Fem-1	XM_003397639.2	protein fem-1 homolog B	LOC100643164
XP_003397695.1	FBpp0087356	FBgn0033520	Peroxiredoxin 2540-1	XM_003397647.2	peroxiredoxin-6-like	LOC100644139
XP_003397697.1	FBpp0290226	FBgn0083986	uncharacterized protein	XM_003397649.2	complex III assembly factor LYRM7 isoform X1	LOC100644261
XP_003397698.1	FBpp0084744	FBgn0028671	Vacuolar H[+] ATPase 100kD subunit 1	XM_003397650.2	V-type proton ATPase 116 kDa subunit a isoform 1 isoform X2	LOC100644609
XP_003397703.1	FBpp0084040	FBgn0000139	absent, small, or homeotic discs 2	XM_003397655.2	set1/Ash2 histone methyltransferase complex subunit ASH2	LOC100645379
XP_003397704.1	FBpp0084043	FBgn0051126	uncharacterized protein	XM_003397656.2	bolA-like protein DDB_G0274169	LOC100645495
XP_003397705.1	FBpp0312336	FBgn0053511	uncharacterized protein	XM_003397657.2	uncharacterized protein LOC100645600	LOC100645600
XP_003397714.1	FBpp0070181	FBgn0040346	uncharacterized protein	XM_003397666.2	GPN-loop GTPase 1	LOC100646831
XP_003397719.1	FBpp0303349	FBgn0052813	uncharacterized protein	XM_003397671.2	uncharacterized protein LOC100647384	LOC100647384
XP_003397721.1	FBpp0293622	FBgn0000414	Disabled	XM_003397673.2	protein disabled	LOC100647625
XP_003397729.1	FBpp0305621	FBgn0035295	Centrobin	XM_003397681.2	microtubule organizer protein 1-like isoform X1	LOC100648680
XP_003397736.1	FBpp0081087	FBgn0037478	uncharacterized protein	XM_003397688.2	GPN-loop GTPase 3	LOC100649385
XP_003397740.1	FBpp0084460	FBgn0003267	rough	XM_003397692.1	homeobox protein rough	LOC100649933
XP_003397743.1	FBpp0305226	FBgn0032906	Replication protein A2	XM_003397695.2	replication protein A 32 kDa subunit-like	LOC100650287
XP_003397747.1	FBpp0086965	FBgn0026741	mitochondrial ribosomal protein L18	XM_003397699.2	39S ribosomal protein L18, mitochondrial	LOC100650775
XP_003397752.1	FBpp0293054	FBgn0032240	uncharacterized protein	XM_003397704.2	U6 snRNA-associated Sm-like protein LSm4	LOC100651490
XP_003397758.1	FBpp0078846	FBgn0031773	F-box and WD repeat domain containing 5	XM_003397710.2	F-box/WD repeat-containing protein 5	LOC100652284
XP_003397761.2	FBpp0076635	FBgn0002775	male-specific lethal 3	XM_003397713.2	male-specific lethal 3 homolog isoform X2	LOC100642372
XP_003397762.1	FBpp0310843	FBgn0038405	uncharacterized protein	XM_003397714.2	uncharacterized protein LOC100642572	LOC100642572
XP_003397768.1	FBpp0305206	FBgn0261446	uncharacterized protein	XM_003397720.2	D-beta-hydroxybutyrate dehydrogenase, mitochondrial	LOC100643411
XP_003397771.1	FBpp0080335	FBgn0010382	Cyclin E	XM_003397723.2	G1/S-specific cyclin-E1	LOC100643771
XP_003397773.1	FBpp0310196	FBgn0262738	no receptor potential A	XM_003397725.2	1-phosphatidylinositol 4,5-bisphosphate phosphodiesterase-like	LOC100644023
XP_003397783.1	FBpp0074790	FBgn0036834	uncharacterized protein	XM_003397735.1	organic solute transporter alpha-like protein	LOC100645290
XP_003397812.1	FBpp0312096	FBgn0015797	Rab6	XM_003397764.2	ras-related protein Rab6 isoform X2	LOC100648829
XP_003397822.1	FBpp0077492	FBgn0031381	Niemann-Pick type C-2a	XM_003397774.2	protein NPC2 homolog	LOC100649847
XP_003397827.1	FBpp0309598	FBgn0024366	uncharacterized protein	XM_003397779.2	cell wall protein RBR3	LOC100650606
XP_003397828.1	FBpp0070200	FBgn0004650	female sterile (1) Nasrat	XM_003397780.2	uncharacterized protein LOC100650730	LOC100650730
XP_003397837.1	FBpp0083022	FBgn0038593	Vacuolar protein sorting 39	XM_003397789.2	vam6/Vps39-like protein	LOC100651841
XP_003397839.1	FBpp0070863	FBgn0029858	mulder	XM_003397791.2	mitochondrial ribonuclease P protein 3	LOC100652080
XP_003397842.1	FBpp0304359	FBgn0036319	Equilibrative nucleoside transporter 3	XM_003397794.2	equilibrative nucleoside transporter 4	LOC100642289
XP_003397845.1	FBpp0304357	FBgn0036318	WW domain binding protein 2	XM_003397797.2	WW domain-binding protein 2 isoform X2	LOC100642645
XP_003397846.1	FBpp0304250	FBgn0035211	uncharacterized protein	XM_003397798.2	uncharacterized protein LOC100642764	LOC100642764
XP_003397850.1	FBpp0307596	FBgn0263598	Vacuolar H[+] ATPase 68 kDa subunit 2	XM_003397802.2	V-type proton ATPase catalytic subunit A	LOC100643332
XP_003397851.1	FBpp0078921	FBgn0031836	uncharacterized protein	XM_003397803.2	HD domain-containing protein 2	LOC100643454
XP_003397853.1	FBpp0082537	FBgn0038315	uncharacterized protein	XM_003397805.1	C-type lectin domain family 12 member B	LOC100643736
XP_003397854.1	FBpp0291505	FBgn0039294	Cadherin 96Cb	XM_003397806.2	protocadherin-like wing polarity protein stan	LOC100643852
XP_003397855.1	FBpp0289576	FBgn0036143	uncharacterized protein	XM_003397807.1	protein FAM188B2	LOC100643976
XP_003397856.1	FBpp0077839	FBgn0024887	kin17	XM_003397808.2	DNA/RNA-binding protein KIN17	LOC100644094
XP_003397859.1	FBpp0070659	FBgn0011277	Helix loop helix protein 4C	XM_003397811.1	helix-loop-helix protein 1	LOC100644528
XP_003397861.2	FBpp0303036	FBgn0034301	uncharacterized protein	XM_003397813.2	uncharacterized protein LOC100644767	LOC100644767
XP_003397865.1	FBpp0085639	FBgn0043532	Odorant-binding protein 56i	XM_003397817.2	uncharacterized protein LOC100645203	LOC100645203
XP_003397870.1	FBpp0311261	FBgn0050157	uncharacterized protein	XM_003397822.2	ufm1-specific protease 1	LOC100645760
XP_003397872.1	FBpp0087499	FBgn0001291	Jun-related antigen	XM_003397824.2	transcription factor AP-1	LOC100645950
XP_003397876.1	FBpp0072857	FBgn0035392	uncharacterized protein	XM_003397828.2	putative glycerol kinase 5	LOC100646422
XP_003397885.1	FBpp0079083	FBgn0011283	Odorant-binding protein 28a	XM_003397837.2	uncharacterized protein LOC100647540	LOC100647540
XP_003397886.1	FBpp0305246	FBgn0041604	dally-like	XM_003397838.2	glypican-4 isoform X1	LOC100647740
XP_003397887.1	FBpp0076526	FBgn0035812	uncharacterized protein	XM_003397839.2	LOW QUALITY PROTEIN: tonsoku-like protein	LOC100647859
XP_003397888.1	FBpp0072679	FBgn0035264	Outer segment 4	XM_003397840.2	WD repeat-containing protein 35	LOC100647979
XP_003397890.1	FBpp0310302	FBgn0002524	lace	XM_003397842.2	serine palmitoyltransferase 2	LOC100648215
XP_003397892.1	FBpp0079332	FBgn0260861	TRAPP subunit 23	XM_003397844.2	trafficking protein particle complex subunit 4	LOC100648444
XP_003397895.1	FBpp0112117	FBgn0037549	uncharacterized protein	XM_003397847.2	probable ATP-dependent RNA helicase DDX43	LOC100648790
XP_003397909.1	FBpp0085406	FBgn0050438	uncharacterized protein	XM_003397861.2	UDP-glucuronosyltransferase	LOC100650445
XP_003397918.2	FBpp0079787	FBgn0041246	Gustatory receptor 32a	XM_003397870.2	putative gustatory receptor 28b	LOC100651886
XP_003397931.1	FBpp0306150	FBgn0030878	uncharacterized protein	XM_003397883.2	zinc finger protein 622	LOC100643579
XP_003397933.1	FBpp0086468	FBgn0022097	Vacuolar H[+] ATPase 36kD subunit 1	XM_003397885.2	V-type proton ATPase subunit D	LOC100643813
XP_003397934.1	FBpp0073231	FBgn0005775	Connectin	XM_003397886.2	connectin isoform X2	LOC100643941
XP_003397935.2	FBpp0076242	FBgn0035945	uncharacterized protein	XM_003397887.2	LOW QUALITY PROTEIN: myotubularin-related protein 9	LOC100644065
XP_003397936.1	FBpp0089414	FBgn0065035	AlkB	XM_003397888.2	alkylated DNA repair protein alkB homolog 1	LOC100644178
XP_003397937.1	FBpp0070234	FBgn0028550	Activating transcription factor 3	XM_003397889.2	transcription factor pcr1 isoform X1	LOC100644299
XP_003397938.1	FBpp0311240	FBgn0031049	Sec61 gamma subunit	XM_003397890.2	protein transport protein Sec61 subunit gamma	LOC100644410
XP_003397942.1	FBpp0307587	FBgn0037234	uncharacterized protein	XM_003397894.2	uncharacterized protein LOC100644895 isoform X1	LOC100644895
XP_003397948.1	FBpp0089041	FBgn0023175	Proteasome alpha7 subunit	XM_003397900.2	proteasome subunit alpha type-3	LOC100645639
XP_003397951.1	FBpp0078627	FBgn0037217	uncharacterized protein	XM_003397903.2	uncharacterized protein LOC100645997	LOC100645997
XP_003397955.1	FBpp0084899	FBgn0039702	Vacuolar protein sorting 16B	XM_003397907.2	spermatogenesis-defective protein 39 homolog	LOC100646545
XP_003397956.2	FBpp0310371	FBgn0267486	Protein tyrosine phosphatase 36E	XM_003397908.2	receptor-type tyrosine-protein phosphatase kappa isoform X1	LOC100646666
XP_003397967.1	FBpp0071117	FBgn0020653	Thioredoxin reductase-1	XM_003397919.2	thioredoxin reductase 2, mitochondrial isoform X4	LOC100648102
XP_003397970.1	FBpp0071293	FBgn0026149	BCL7-like	XM_003397922.2	B-cell CLL/lymphoma 7 protein family member B isoform X1	LOC100648445
XP_003397972.1	FBpp0304299	FBgn0033029	CCR4-NOT transcription complex subunit 3	XM_003397924.2	CCR4-NOT transcription complex subunit 3	LOC100648868
XP_003397973.1	FBpp0080997	FBgn0032919	uncharacterized protein	XM_003397925.2	probable ATP-dependent RNA helicase DDX47	LOC100648984
XP_003397974.1	FBpp0309730	FBgn0050290	Phosphopantothenoylcysteine decarboxylase	XM_003397926.2	phosphopantothenoylcysteine decarboxylase	LOC100649096
XP_003397977.1	FBpp0309024	FBgn0034033	uncharacterized protein	XM_003397929.2	zinc finger HIT domain-containing protein 3	LOC100649416
XP_003397979.1	FBpp0074895	FBgn0036783	Chemosensory protein A 75a	XM_003397931.2	uncharacterized protein LOC100649660	LOC100649660
XP_003397981.1	FBpp0079409	FBgn0011232	scattered	XM_003397933.2	vacuolar protein sorting-associated protein 54 isoform X1	LOC100649964
XP_003397982.1	FBpp0079410	FBgn0032119	uncharacterized protein	XM_003397934.2	cytoplasmic dynein 2 light intermediate chain 1 isoform X1	LOC100650086
XP_003397983.1	FBpp0078187	FBgn0010830	lethal (3) 04053	XM_003397935.2	uncharacterized protein LOC100650208	LOC100650208
XP_003397984.1	FBpp0112408	FBgn0040038	kelch like family member 10	XM_003397936.1	kelch-like protein 10	LOC100650329
XP_003397986.1	FBpp0306707	FBgn0001208	Henna	XM_003397938.2	protein henna isoform X1	LOC100650566
XP_003397987.1	FBpp0304055	FBgn0032219	uncharacterized protein	XM_003397939.2	mitochondrial basic amino acids transporter-like	LOC100650690
XP_003397990.1	FBpp0311517	FBgn0260798	G protein-coupled receptor kinase 1	XM_003397942.2	G protein-coupled receptor kinase 1 isoform X1	LOC100651375
XP_003397993.1	FBpp0290828	FBgn0029157	slingshot	XM_003397945.2	protein phosphatase Slingshot isoform X2	LOC100651687
XP_003397994.1	FBpp0076652	FBgn0035714	uncharacterized protein	XM_003397946.2	ribosome maturation protein SBDS	LOC100651808
XP_003397996.2	FBpp0078116	FBgn0037116	Amyotrophic lateral sclerosis 2	XM_003397948.2	LOW QUALITY PROTEIN: alsin	LOC100652045
XP_003397997.1	FBpp0077720	FBgn0031256	shriveled	XM_003397949.2	dnaJ homolog subfamily B member 11	LOC100652165
XP_003398002.1	FBpp0071484	FBgn0034563	uncharacterized protein	XM_003397954.2	uncharacterized protein LOC100642574	LOC100642574
XP_003398003.1	FBpp0077889	FBgn0036987	uncharacterized protein	XM_003397955.2	uncharacterized protein C7orf26 homolog	LOC100642696
XP_003398008.1	FBpp0078482	FBgn0037290	uncharacterized protein	XM_003397960.2	circadian clock-controlled protein	LOC100643289
XP_003398012.1	FBpp0072974	FBgn0035407	ASCIZ zinc finger protein	XM_003397964.2	uncharacterized protein LOC100643772	LOC100643772
XP_003398015.2	FBpp0078857	FBgn0031764	uncharacterized protein	XM_003397967.2	ribosomal RNA-processing protein 7 homolog A isoform X1	LOC100644141
XP_003398018.1	FBpp0081820	FBgn0037874	Translationally controlled tumor protein	XM_003397970.2	translationally-controlled tumor protein homolog	LOC100644566
XP_003398019.1	FBpp0080906	FBgn0011638	La autoantigen-like	XM_003397971.2	la protein homolog	LOC100644686
XP_003398024.2	FBpp0073336	FBgn0010391	GTP-binding protein	XM_003397976.2	LOW QUALITY PROTEIN: signal recognition particle receptor subunit alpha homolog	LOC100645380
XP_003398025.1	FBpp0307227	FBgn0038755	Heparan sulfate 6-O-sulfotransferase	XM_003397977.2	heparan-sulfate 6-O-sulfotransferase 1-B	LOC100645496
XP_003398026.1	FBpp0082963	FBgn0038564	uncharacterized protein	XM_003397978.2	SPRY domain-containing protein 7	LOC100645601
XP_003398030.1	FBpp0082691	FBgn0038395	uncharacterized protein	XM_003397982.2	protein takeout-like	LOC100646065
XP_003398033.1	FBpp0112349	FBgn0052451	Secretory Pathway Calcium atpase	XM_003397985.2	calcium-transporting ATPase type 2C member 1 isoform X2	LOC100646424
XP_003398035.1	FBpp0078489	FBgn0037288	uncharacterized protein	XM_003397987.2	circadian clock-controlled protein-like	LOC100646667
XP_003398036.1	FBpp0078488	FBgn0250839	uncharacterized protein	XM_003397988.2	protein takeout-like	LOC100646789
XP_003398038.1	FBpp0083515	FBgn0038893	archease	XM_003397990.2	protein archease-like	LOC100647033
XP_003398040.1	FBpp0311412	FBgn0011766	E2F transcription factor 1	XM_003397992.2	transcription factor E2F2 isoform X2	LOC100647151
XP_003398042.1	FBpp0071381	FBgn0000711	flapwing	XM_003397994.2	serine/threonine-protein phosphatase PP1-beta catalytic subunit isoform X2	LOC100647345
XP_003398051.1	FBpp0290228	FBgn0085190	uncharacterized protein	XM_003398003.2	acylphosphatase-1-like	LOC100648791
XP_003398057.1	FBpp0080765	FBgn0024245	doughnut on 2	XM_003398009.2	tyrosine-protein kinase Drl-like	LOC100649457
XP_003398059.1	FBpp0072038	FBgn0011236	ken and barbie	XM_003398011.2	transcription factor Ken 2 isoform X1	LOC100649697
XP_003398063.1	FBpp0087605	FBgn0033426	uncharacterized protein	XM_003398015.2	5-nucleotidase domain-containing protein 3 isoform X2 LOC100650162 100650162 1587 528 _x000D_ CDS GCF_000214255.1 Primary Assembly linkage group LG B10 NC_015771.1 180961 186057 - XP_012168405.1 XM_012313015.1 5-nucleotidase domain-containing protein 3 isoform X1	LOC100650162
XP_003398064.1	FBpp0081552	FBgn0037718	P58IPK	XM_003398016.2	dnaJ homolog subfamily C member 3	LOC100650289
XP_003398065.1	FBpp0306433	FBgn0263231	belle	XM_003398017.2	putative ATP-dependent RNA helicase Pl10	LOC100650410
XP_003398066.1	FBpp0072801	FBgn0261602	Ribosomal protein L8	XM_003398018.2	60S ribosomal protein L8	LOC100650532
XP_003398068.1	FBpp0070044	FBgn0053217	uncharacterized protein	XM_003398020.2	proline-, glutamic acid- and leucine-rich protein 1-like	LOC100650776
XP_003398070.1	FBpp0081491	FBgn0037647	Ras-related GTP binding A/B	XM_003398022.2	ras-related GTP-binding protein A	LOC100651012
XP_003398073.1	FBpp0081768	FBgn0267376	Selenoprotein R	XM_003398025.2	methionine-R-sulfoxide reductase B1	LOC100651210
XP_003398075.1	FBpp0085117	FBgn0039827	uncharacterized protein	XM_003398027.2	probable 2-oxoglutarate dehydrogenase E1 component DHKTD1, mitochondrial isoform X1	LOC100651648
XP_003398081.1	FBpp0077727	FBgn0031265	uncharacterized protein	XM_003398033.2	LOW QUALITY PROTEIN: pseudouridine-metabolizing bifunctional protein C1861.05	LOC100642217
XP_003398089.1	FBpp0310647	FBgn0038788	Sirtuin 2	XM_003398041.2	NAD-dependent protein deacetylase sirtuin-2 isoform X2	LOC100643290
XP_003398094.1	FBpp0087915	FBgn0003082	photorepair	XM_003398046.2	deoxyribodipyrimidine photo-lyase-like isoform X1	LOC100643898
XP_003398115.2	FBpp0288510	FBgn0053003	uncharacterized protein	XM_003398067.2	uncharacterized protein LOC100646473	LOC100646473
XP_003398117.1	FBpp0076842	FBgn0010894	sinuous	XM_003398069.2	uncharacterized protein LOC100646714	LOC100646714
XP_003398122.1	FBpp0112990	FBgn0031324	uncharacterized protein	XM_003398074.1	uncharacterized protein LOC100647304	LOC100647304
XP_003398125.1	FBpp0085373	FBgn0033032	kune-kune	XM_003398077.2	uncharacterized protein LOC100647663	LOC100647663
XP_003398135.1	FBpp0073922	FBgn0001092	Glyceraldehyde 3 phosphate dehydrogenase 2	XM_003398087.2	glyceraldehyde-3-phosphate dehydrogenase 2	LOC100648830
XP_003398136.2	FBpp0082392	FBgn0003480	spindle B	XM_003398088.2	DNA repair protein XRCC3 isoform X1	LOC100649065
XP_003398138.1	FBpp0076656	FBgn0052392	uncharacterized protein	XM_003398090.2	radial spoke head protein 3 homolog	LOC100649417
XP_003398139.1	FBpp0076705	FBgn0035687	uncharacterized protein	XM_003398091.1	PR domain zinc finger protein 13-like	LOC100649540
XP_003398146.1	FBpp0300203	FBgn0039877	uncharacterized protein	XM_003398098.2	methylcrotonoyl-CoA carboxylase subunit alpha, mitochondrial isoform X1	LOC100650447
XP_003398149.1	FBpp0304673	FBgn0261383	Integrator 6	XM_003398101.2	integrator complex subunit 6 isoform X1	LOC100650816
XP_003398159.1	FBpp0085963	FBgn0003520	staufen	XM_003398111.2	double-stranded RNA-binding protein Staufen homolog 2 isoform X2	LOC100652128
XP_003398161.1	FBpp0077170	FBgn0031589	uncharacterized protein	XM_003398113.2	nicotinate phosphoribosyltransferase isoform X2	LOC100642218
XP_003398162.1	FBpp0077171	FBgn0031589	uncharacterized protein	XM_003398114.2	nicotinate phosphoribosyltransferase isoform X1	LOC100642218
XP_003398163.1	FBpp0072162	FBgn0021875	Zinc finger protein RP-8	XM_003398115.2	programmed cell death protein 2	LOC100642409
XP_003398164.2	FBpp0081155	FBgn0037470	tailor	XM_003398116.2	LOW QUALITY PROTEIN: uncharacterized protein LOC100642526	LOC100642526
XP_003398167.1	FBpp0290016	FBgn0023529	uncharacterized protein	XM_003398119.2	LOW QUALITY PROTEIN: hypoxia up-regulated protein 1	LOC100642850
XP_003398169.1	FBpp0312112	FBgn0032021	uncharacterized protein	XM_003398121.2	uncharacterized protein LOC100643086	LOC100643086
XP_003398170.1	FBpp0304730	FBgn0051950	uncharacterized protein	XM_003398122.2	N-alpha-acetyltransferase 38-B, NatC auxiliary subunit	LOC100643208
XP_003398174.1	FBpp0077676	FBgn0015621	Clipper	XM_003398126.2	cleavage and polyadenylation specificity factor subunit 4	LOC100643700
XP_003398175.1	FBpp0075561	FBgn0036372	Actin binding protein 1	XM_003398127.2	drebrin-like protein isoform X1	LOC100643814
XP_003398179.1	FBpp0070748	FBgn0026702	lethal (1) G0045	XM_003398131.2	ribonucleases P/MRP protein subunit POP1	LOC100644300
XP_003398181.1	FBpp0087524	FBgn0022382	Protein kinase, cAMP-dependent, regulatory subunit type 2	XM_003398133.2	cAMP-dependent protein kinase type II regulatory subunit isoform X1	LOC100644529
XP_003398183.1	FBpp0073681	FBgn0030500	Ndc80	XM_003398135.2	kinetochore protein NDC80 homolog	LOC100644769
XP_003398188.1	FBpp0076868	FBgn0035591	uncharacterized protein	XM_003398140.2	pentatricopeptide repeat-containing protein 1, mitochondrial	LOC100645602
XP_003398193.1	FBpp0076457	FBgn0029113	Ubiquitin activating enzyme 2	XM_003398145.2	SUMO-activating enzyme subunit 2	LOC100646185
XP_003398197.1	FBpp0078477	FBgn0003002	odd paired	XM_003398149.2	zinc finger protein ZIC 4-like	LOC100646668
XP_003398199.1	FBpp0076413	FBgn0035848	UDP-xylose synthase	XM_003398151.2	UDP-glucuronic acid decarboxylase 1	LOC100647226
XP_003398200.1	FBpp0304267	FBgn0036510	Squamous cell carcinoma-related oncogene	XM_003398152.2	DCN1-like protein 1	LOC100647346
XP_003398201.1	FBpp0306754	FBgn0040271	Sulfated	XM_003398153.2	LOW QUALITY PROTEIN: extracellular sulfatase SULF-1 homolog	LOC100647468
XP_003398203.1	FBpp0075360	FBgn0029114	tollo	XM_003398155.2	protein toll	LOC100647698
XP_003398205.1	FBpp0071725	FBgn0034717	uncharacterized protein	XM_003398157.2	leucine-rich repeat-containing protein 15	LOC100647933
XP_003398206.1	FBpp0297411	FBgn0036494	Toll-6	XM_003398158.2	slit homolog 3 protein	LOC100631067
XP_003398211.1	FBpp0074191	FBgn0030806	uncharacterized protein	XM_003398163.2	zinc finger C4H2 domain-containing protein isoform X2	LOC100648642
XP_003398213.1	FBpp0076591	FBgn0035767	Cln7	XM_003398165.2	major facilitator superfamily domain-containing protein 8	LOC100648831
XP_003398217.1	FBpp0080864	FBgn0004374	nebbish	XM_003398169.2	kinesin-like protein KIF14 isoform X1	LOC100649584
XP_003398219.1	FBpp0311357	FBgn0037044	uncharacterized protein	XM_003398171.2	decaprenyl-diphosphate synthase subunit 2 isoform X1	LOC100649816
XP_003398221.1	FBpp0080687	FBgn0002022	Catecholamines up	XM_003398173.2	protein catecholamines up isoform X2	LOC100650046
XP_003398223.2	FBpp0080720	FBgn0032744	Tetratricopeptide repeat domain 19	XM_003398175.2	tetratricopeptide repeat protein 19 homolog, mitochondrial isoform X1	LOC100650290
XP_003398224.1	FBpp0072893	FBgn0024194	rasp	XM_003398176.2	protein-cysteine N-palmitoyltransferase Rasp	LOC100650411
XP_003398226.1	FBpp0302696	FBgn0263773	fledgling of Klp38B	XM_003398178.2	uncharacterized protein LOC100650653 isoform X1	LOC100650653
XP_003398227.1	FBpp0088818	FBgn0260859	Blocked early in transport 3	XM_003398179.2	trafficking protein particle complex subunit 3	LOC100650966
XP_003398230.1	FBpp0290691	FBgn0034716	Organic anion transporting polypeptide 58Dc	XM_003398182.2	solute carrier organic anion transporter family member 2A1	LOC100651334
XP_003398231.1	FBpp0087349	FBgn0053144	uncharacterized protein	XM_003398183.2	probable E3 ubiquitin-protein ligase RNF144A isoform X2	LOC100651570
XP_003398237.1	FBpp0075284	FBgn0000489	Protein kinase, cAMP-dependent, catalytic subunit 3	XM_003398189.2	cAMP-dependent protein kinase catalytic subunit PRKX isoform X1	LOC100652247
XP_003398243.1	FBpp0297080	FBgn0036665	uncharacterized protein	XM_003398195.2	uncharacterized protein LOC100642814	LOC100642814
XP_003398245.1	FBpp0079924	FBgn0032421	crooked	XM_003398197.2	uncharacterized protein LOC100643051	LOC100643051
XP_003398246.1	FBpp0076677	FBgn0020251	sulfateless	XM_003398198.2	bifunctional heparan sulfate N-deacetylase/N-sulfotransferase	LOC100643169
XP_003398248.1	FBpp0078388	FBgn0044823	Spec2	XM_003398200.2	CDC42 small effector protein homolog	LOC100643537
XP_003398253.2	FBpp0083800	FBgn0264326	DNA polymerase epsilon 255kD subunit	XM_003398205.2	LOW QUALITY PROTEIN: DNA polymerase epsilon catalytic subunit A	LOC100644263
XP_003398256.1	FBpp0083824	FBgn0016119	ATP synthase, coupling factor 6	XM_003398208.2	ATP synthase-coupling factor 6, mitochondrial isoform X2	LOC100644568
XP_003398259.1	FBpp0082545	FBgn0038324	uncharacterized protein	XM_003398211.2	transmembrane and TPR repeat-containing protein 4	LOC100644897
XP_003398274.1	FBpp0070205	FBgn0024364	uncharacterized protein	XM_003398226.2	ESF1 homolog	LOC100646548
XP_003398275.1	FBpp0077882	FBgn0036994	uncharacterized protein	XM_003398227.2	uncharacterized protein LOC100646669	LOC100646669
XP_003398279.1	FBpp0304759	FBgn0031043	N(alpha)-acetyltransferase 20 A	XM_003398231.2	N-alpha-acetyltransferase 20	LOC100647108
XP_003398283.1	FBpp0070083	FBgn0023535	arginase	XM_003398235.2	arginase, hepatic	LOC100647507
XP_003398285.1	FBpp0071474	FBgn0034578	uncharacterized protein	XM_003398237.2	uncharacterized protein LOC100647741	LOC100647741
XP_003398286.1	FBpp0070360	FBgn0040395	Unc-76	XM_003398238.2	fasciculation and elongation protein zeta-2	LOC100647861
XP_003398288.1	FBpp0072163	FBgn0019643	Dopamine N acetyltransferase	XM_003398240.2	dopamine N-acetyltransferase-like isoform X1	LOC100648103
XP_003398289.1	FBpp0073457	FBgn0030327	alpha1,6-fucosyltransferase	XM_003398241.2	alpha-(1,6)-fucosyltransferase	LOC100648217
XP_003398291.1	FBpp0288663	FBgn0035480	uncharacterized protein	XM_003398243.2	uncharacterized protein LOC100648447	LOC100648447
XP_003398294.1	FBpp0073355	FBgn0030306	Spase 25-subunit	XM_003398246.2	probable signal peptidase complex subunit 2	LOC100648792
XP_003398297.1	FBpp0076735	FBgn0035643	uncharacterized protein	XM_003398249.2	uncharacterized protein LOC100649145	LOC100649145
XP_003398300.1	FBpp0076819	FBgn0035640	mad2	XM_003398252.2	mitotic spindle assembly checkpoint protein MAD2A	LOC100649509
XP_003398303.1	FBpp0110281	FBgn0083978	uncharacterized protein	XM_003398255.2	uncharacterized protein LOC100649936	LOC100649936
XP_003398304.2	FBpp0075617	FBgn0036340	SRm160	XM_003398256.2	LOW QUALITY PROTEIN: serine/arginine repetitive matrix protein 1	LOC100650047
XP_003398305.1	FBpp0074902	FBgn0036775	uncharacterized protein	XM_003398257.2	DNA-directed RNA polymerase III subunit RPC4	LOC100650164
XP_003398307.1	FBpp0304194	FBgn0035625	Blimp-1	XM_003398259.2	PR domain zinc finger protein 1 isoform X2	LOC100650488
XP_003398311.1	FBpp0086624	FBgn0265974	tout-velu	XM_003398263.2	exostosin-1	LOC100650849
XP_003398314.1	FBpp0297276	FBgn0032341	RALBP1 associated Eps domain containing	XM_003398266.2	ralBP1-associated Eps domain-containing protein 1 isoform X1	LOC100651290
XP_003398315.1	FBpp0301274	FBgn0034970	yorkie	XM_003398267.2	transcriptional coactivator YAP1	LOC100651410
XP_003398316.1	FBpp0085688	FBgn0261456	hippo	XM_003398268.2	serine/threonine-protein kinase 3 isoform X2	LOC100651532
XP_003398317.1	FBpp0079550	FBgn0032191	uncharacterized protein	XM_003398269.2	sorting nexin-17	LOC100651650
XP_003398319.1	FBpp0070326	FBgn0025625	Salt-inducible kinase 2	XM_003398271.2	MAP/microtubule affinity-regulating kinase 3-like isoform X2	LOC100651889
XP_003398321.2	FBpp0305388	FBgn0026080	Tat interactive protein 60kDa	XM_003398273.2	histone acetyltransferase Tip60	LOC100652130
XP_003398323.1	FBpp0086531	FBgn0034001	mitochondrial ribosomal protein L41	XM_003398275.2	39S ribosomal protein L41, mitochondrial	LOC100642220
XP_003398324.1	FBpp0087589	FBgn0016970	lethal (2) k10201	XM_003398276.2	zinc finger protein 511	LOC100642341
XP_003398325.1	FBpp0300988	FBgn0003714	technical knockout	XM_003398277.2	40S ribosomal protein S12, mitochondrial	LOC100642461
XP_003398328.1	FBpp0307830	FBgn0000635	Fasciclin 2	XM_003398280.2	fasciclin-2 isoform X2	LOC100642967
XP_003398334.1	FBpp0113029	FBgn0011693	Photoreceptor dehydrogenase	XM_003398286.2	15-hydroxyprostaglandin dehydrogenase [NAD(+)]-like	LOC100643775
XP_003398336.1	FBpp0311276	FBgn0035601	Ubiquitin-conjugating enzyme variant 1A	XM_003398288.2	ubiquitin-conjugating enzyme E2 variant 2	LOC100644026
XP_003398338.1	FBpp0099944	FBgn0262733	Src oncogene at 64B	XM_003398290.2	tyrosine-protein kinase Src64B isoform X2	LOC100644180
XP_003398344.1	FBpp0305742	FBgn0263605	lethal (3) 72Dn	XM_003398296.2	LOW QUALITY PROTEIN: cirhin	LOC100645054
XP_003398346.1	FBpp0076882	FBgn0035588	uncharacterized protein	XM_003398298.2	dehydrogenase/reductase SDR family member 4	LOC100645292
XP_003398347.1	FBpp0271856	FBgn0035921	uncharacterized protein	XM_003398299.2	uncharacterized protein LOC100645415	LOC100645415
XP_003398351.1	FBpp0077489	FBgn0267972	Derlin-1	XM_003398303.2	derlin-1	LOC100645953
XP_003398353.1	FBpp0304650	FBgn0086691	UK114	XM_003398305.2	ribonuclease UK114	LOC100646186
XP_003398354.1	FBpp0075139	FBgn0283681	Tcs3	XM_003398306.2	probable tRNA N6-adenosine threonylcarbamoyltransferase	LOC100646304
XP_003398356.1	FBpp0076085	FBgn0036058	uncharacterized protein	XM_003398308.2	type 1 phosphatidylinositol 4,5-bisphosphate 4-phosphatase	LOC100646549
XP_003398359.1	FBpp0077569	FBgn0027597	uncharacterized protein	XM_003398311.2	glucose-fructose oxidoreductase domain-containing protein 1	LOC100646916
XP_003398362.1	FBpp0271771	FBgn0035049	Matrix metalloproteinase 1	XM_003398314.2	matrix metalloproteinase-14 isoform X1	LOC100647268
XP_003398363.1	FBpp0083713	FBgn0086253	rumi	XM_003398315.2	O-glucosyltransferase rumi homolog	LOC100647386
XP_003398365.1	FBpp0302989	FBgn0019968	Kinesin heavy chain 73	XM_003398317.2	kinesin-like protein KIF13B isoform X2	LOC100647628
XP_003398366.1	FBpp0087159	FBgn0033669	Proteasome inhibitor 31 kDa	XM_003398318.2	proteasome inhibitor PI31 subunit	LOC100647742
XP_003398367.1	FBpp0081708	FBgn0037809	uncharacterized protein	XM_003398319.1	LOW QUALITY PROTEIN: leukocyte receptor cluster member 1 homolog	LOC100647862
XP_003398372.1	FBpp0303326	FBgn0039673	uncharacterized protein	XM_003398324.1	dynein assembly factor with WDR repeat domains 1	LOC100648601
XP_003398373.1	FBpp0081561	FBgn0028997	nmdyn-D7	XM_003398325.2	nucleoside diphosphate kinase 7	LOC100648716
XP_003398375.1	FBpp0088025	FBgn0033195	uncharacterized protein	XM_003398327.2	uncharacterized protein LOC100648948	LOC100648948
XP_003398377.1	FBpp0086844	FBgn0086532	Serine palmitoyltransferase subunit I	XM_003398329.2	serine palmitoyltransferase 1	LOC100649418
XP_003398378.1	FBpp0306232	FBgn0000100	Ribosomal protein LP0	XM_003398330.2	60S acidic ribosomal protein P0	LOC100649541
XP_003398383.1	FBpp0078853	FBgn0031766	uncharacterized protein	XM_003398335.2	metallo-beta-lactamase domain-containing protein 1	LOC100650088
XP_003398384.2	FBpp0290169	FBgn0054001	uncharacterized protein	XM_003398336.2	chromosome transmission fidelity protein 8 homolog	LOC100650210
XP_003398385.1	FBpp0075250	FBgn0036570	Integrator 9	XM_003398337.2	integrator complex subunit 9	LOC100650331
XP_003398387.1	FBpp0079675	FBgn0032200	uncharacterized protein	XM_003398339.2	FUN14 domain-containing protein 2 isoform X2	LOC100650448
XP_003398391.1	FBpp0085915	FBgn0265297	poly(A) binding protein	XM_003398343.2	polyadenylate-binding protein 1	LOC100650967
XP_003398396.1	FBpp0084648	FBgn0039576	Ubiquinol-cytochrome c reductase 14 kDa subunit-like	XM_003398348.2	cytochrome b-c1 complex subunit 7-like	LOC100651452
XP_003398397.1	FBpp0112193	FBgn0039261	YTH N6-methyladenosine RNA binding protein	XM_003398349.2	YTH domain-containing family protein 3	LOC100651571
XP_003398398.1	FBpp0071661	FBgn0050404	Transport and Golgi organization 11	XM_003398350.2	transport and Golgi organization protein 11 isoform X1	LOC100651689
XP_003398400.1	FBpp0087118	FBgn0000426	Small ribonucleoprotein particle protein SmF	XM_003398352.2	small nuclear ribonucleoprotein F	LOC100651890
XP_003398401.1	FBpp0083514	FBgn0259113	DNA polymerase alpha 180kD	XM_003398353.2	DNA polymerase alpha catalytic subunit	LOC100652009
XP_003398402.1	FBpp0073891	FBgn0026433	Grip128	XM_003398354.2	gamma-tubulin complex component 5	LOC100652131
XP_003398405.1	FBpp0087883	FBgn0033272	Ras-related GTP binding C/D	XM_003398357.2	ras-related GTP-binding protein D	LOC100642342
XP_003398410.1	FBpp0080647	FBgn0032701	uncharacterized protein	XM_003398362.2	H/ACA ribonucleoprotein complex non-core subunit NAF1	LOC100642890
XP_003398412.1	FBpp0071759	FBgn0017482	Type III alcohol dehydrogenase	XM_003398364.2	probable hydroxyacid-oxoacid transhydrogenase, mitochondrial	LOC100643126
XP_003398417.1	FBpp0309967	FBgn0034923	Upf3	XM_003398369.2	regulator of nonsense transcripts 3A	LOC100643701
XP_003398422.1	FBpp0081773	FBgn0037846	uncharacterized protein	XM_003398374.2	thiamine transporter 2-like	LOC100644213
XP_003398424.1	FBpp0082596	FBgn0028984	Serpin 88Ea	XM_003398376.2	serpin B3-like	LOC100644450
XP_003398427.1	FBpp0302712	FBgn0039078	uncharacterized protein	XM_003398379.2	protein sister of odd and bowel-like	LOC100644771
XP_003398428.1	FBpp0085869	FBgn0034345	uncharacterized protein	XM_003398380.2	tumor protein D53 homolog isoform X1	LOC100644898
XP_003398431.1	FBpp0308426	FBgn0261929	5-hydroxytryptamine (serotonin) receptor 2B	XM_003398383.2	5-hydroxytryptamine receptor 1A	LOC100645334
XP_003398432.1	FBpp0084449	FBgn0039471	uncharacterized protein	XM_003398384.2	pancreatic lipase-related protein 2-like	LOC100645453
XP_003398437.1	FBpp0074237	FBgn0000617	enhancer of yellow 1	XM_003398389.2	transcription initiation factor TFIID subunit 9-like	LOC100646031
XP_003398440.1	FBpp0304662	FBgn0260658	uncharacterized protein	XM_003398392.2	GTP-binding protein REM 1-like isoform X2	LOC100646265
XP_003398443.1	FBpp0310092	FBgn0035027	uncharacterized protein	XM_003398395.2	peptidylprolyl isomerase domain and WD repeat-containing protein 1	LOC100646715
XP_003398444.1	FBpp0087227	FBgn0024188	separation anxiety	XM_003398396.2	probable N-acetyltransferase san	LOC100646834
XP_003398447.1	FBpp0288428	FBgn0050022	uncharacterized protein	XM_003398399.2	persulfide dioxygenase ETHE1, mitochondrial isoform X1	LOC100647153
XP_003398454.1	FBpp0073620	FBgn0026749	yippee	XM_003398406.2	protein yippee-like 5 isoform X2	LOC100647984
XP_003398456.1	FBpp0304107	FBgn0030400	uncharacterized protein	XM_003398408.2	interferon regulatory factor 2-binding protein-like B	LOC100648171
XP_003398457.1	FBpp0309846	FBgn0030480	Tim9a	XM_003398409.2	mitochondrial import inner membrane translocase subunit Tim9	LOC100648405
XP_003398459.1	FBpp0293053	FBgn0029922	uncharacterized protein	XM_003398411.2	uncharacterized protein LOC100648756 isoform X1	LOC100648756
XP_003398461.1	FBpp0100025	FBgn0039349	Succinic semialdehyde dehydrogenase	XM_003398413.2	succinate-semialdehyde dehydrogenase, mitochondrial	LOC100648985
XP_003398464.1	FBpp0306056	FBgn0260004	Sensory neuron membrane protein 1	XM_003398416.2	sensory neuron membrane protein 1 isoform X2	LOC100649302
XP_003398465.1	FBpp0305561	FBgn0012058	Cell division cycle 27	XM_003398417.2	cell division cycle protein 27 homolog	LOC100649419
XP_003398469.1	FBpp0081503	FBgn0037683	uncharacterized protein	XM_003398421.2	phosphotriesterase-related protein	LOC100649849
XP_003398473.1	FBpp0075208	FBgn0036571	strumpellin	XM_003398425.2	WASH complex subunit strumpellin	LOC100650292
XP_003398478.1	FBpp0076881	FBgn0035586	Fat storage inducing transmembrane protein	XM_003398430.2	FIT family protein CG10671	LOC100650893
XP_003398479.2	FBpp0292073	FBgn0037028	uncharacterized protein	XM_003398431.2	LOW QUALITY PROTEIN: uncharacterized protein LOC100651013	LOC100651013
XP_003398482.1	FBpp0074500	FBgn0285947	Ribosomal protein S10b	XM_003398434.2	40S ribosomal protein S10-like	LOC100651253
XP_003398486.1	FBpp0072484	FBgn0035169	uncharacterized protein	XM_003398438.2	enoyl-CoA delta isomerase 2, mitochondrial	LOC100651842
XP_003398487.1	FBpp0075835	FBgn0042138	uncharacterized protein	XM_003398439.2	acyl-protein thioesterase 1 isoform X1	LOC100651959
XP_003398488.1	FBpp0291700	FBgn0082598	akirin	XM_003398440.2	akirin-2 isoform X2	LOC100652081
XP_003398489.1	FBpp0076326	FBgn0000121	Arrestin 2	XM_003398441.2	arrestin homolog	LOC100652199
XP_003398491.1	FBpp0075839	FBgn0015828	Transcription factor IIEalpha	XM_003398443.2	general transcription factor IIE subunit 1	LOC100642254
XP_003398492.1	FBpp0074107	FBgn0030792	uncharacterized protein	XM_003398444.2	LOW QUALITY PROTEIN: rab-like protein 3	LOC100642373
XP_003398495.1	FBpp0087038	FBgn0033735	uncharacterized protein	XM_003398447.2	deoxyribose-phosphate aldolase isoform X1	LOC100642731
XP_003398499.1	FBpp0075619	FBgn0011284	Ribosomal protein S4	XM_003398451.2	40S ribosomal protein S4 isoform X2	LOC100643087
XP_003398503.1	FBpp0071273	FBgn0086450	suppressor of rudimentary	XM_003398455.2	dihydropyrimidine dehydrogenase [NADP(+)]	LOC100643616
XP_003398508.1	FBpp0071365	FBgn0030177	uncharacterized protein	XM_003398460.2	RNA-binding protein NOB1	LOC100644181
XP_003398513.1	FBpp0082742	FBgn0038432	uncharacterized protein	XM_003398465.2	LOW QUALITY PROTEIN: glycerophosphodiester phosphodiesterase 1	LOC100644729
XP_003398518.1	FBpp0305117	FBgn0028342	ATP synthase, delta subunit	XM_003398470.2	ATP synthase subunit delta, mitochondrial	LOC100645765
XP_003398520.1	FBpp0111673	FBgn0085484	Pyridoxal kinase	XM_003398472.2	pyridoxal kinase	LOC100645954
XP_003398521.2	FBpp0087085	FBgn0004463	RNA polymerase III 128kD subunit	XM_003398473.2	DNA-directed RNA polymerase III subunit RPC2	LOC100646068
XP_003398524.1	FBpp0089395	FBgn0005655	Proliferating cell nuclear antigen	XM_003398476.2	proliferating cell nuclear antigen	LOC100646427
XP_003398526.1	FBpp0076375	FBgn0035911	uncharacterized protein	XM_003398478.2	isovaleryl-CoA dehydrogenase, mitochondrial	LOC100646671
XP_003398536.1	FBpp0083658	FBgn0028837	COP9 signalosome subunit 6	XM_003398488.2	COP9 signalosome complex subunit 6	LOC100647864
XP_003398540.1	FBpp0087945	FBgn0027788	Hairy/E(spl)-related with YRPW motif	XM_003398492.2	hairy/enhancer-of-split related with YRPW motif protein	LOC100648331
XP_003398542.1	FBpp0070163	FBgn0040340	TRAM	XM_003398494.2	translocating chain-associated membrane protein 1	LOC100648566
XP_003398543.1	FBpp0083574	FBgn0038928	Fas-associated death domain	XM_003398495.2	fas-associated death domain protein	LOC100648684
XP_003398547.1	FBpp0087511	FBgn0033485	Ribosomal protein LP0-like	XM_003398499.2	mRNA turnover protein 4 homolog	LOC100649183
XP_003398549.1	FBpp0310805	FBgn0266441	uncharacterized protein	XM_003398501.2	uncharacterized protein LOC100649420	LOC100649420
XP_003398553.1	FBpp0087514	FBgn0033482	uncharacterized protein	XM_003398505.2	nodal modulator 3	LOC100649850
XP_003398554.1	FBpp0305268	FBgn0035903	uncharacterized protein	XM_003398506.2	zinc finger protein 271 isoform X3	LOC100650089
XP_003398559.1	FBpp0079539	FBgn0032195	uncharacterized protein	XM_003398511.2	mitochondrial chaperone BCS1	LOC100650655
XP_003398560.1	FBpp0080045	FBgn0051852	Two A-associated protein of 42kDa	XM_003398512.2	immunoglobulin-binding protein 1	LOC100650778
XP_003398568.1	FBpp0304231	FBgn0036710	uncharacterized protein	XM_003398520.2	transmembrane protein 209	LOC100651690
XP_003398570.1	FBpp0085893	FBgn0034361	mitochondrial ribosomal protein S28	XM_003398522.2	28S ribosomal protein S28, mitochondrial	LOC100651927
XP_003398571.1	FBpp0071223	FBgn0052708	uncharacterized protein	XM_003398523.2	activator of basal transcription 1-like	LOC100652046
XP_003398574.1	FBpp0075688	FBgn0036286	uncharacterized protein	XM_003398526.2	LOW QUALITY PROTEIN: protein odr-4 homolog	LOC100642255
XP_003398579.1	FBpp0086068	FBgn0022029	lethal (2) k01209	XM_003398531.2	uridine-cytidine kinase-like 1	LOC100642853
XP_003398585.1	FBpp0080364	FBgn0013433	beaten path Ia	XM_003398537.2	cell adhesion molecule 3-like	LOC100643456
XP_003398586.1	FBpp0086698	FBgn0033915	uncharacterized protein	XM_003398538.2	SNF-related serine/threonine-protein kinase	LOC100643582
XP_003398589.1	FBpp0310065	FBgn0031961	uncharacterized protein	XM_003398541.2	kelch-like protein 17 isoform X2	LOC100643944
XP_003398590.1	FBpp0079182	FBgn0261790	Small ribonucleoprotein particle protein SmE	XM_003398542.2	probable small nuclear ribonucleoprotein E	LOC100644068
XP_003398592.1	FBpp0079183	FBgn0031959	spatzle 3	XM_003398544.2	uncharacterized protein LOC100644301	LOC100644301
XP_003398593.1	FBpp0080595	FBgn0001301	kelch	XM_003398545.2	ring canal kelch homolog	LOC100644412
XP_003398602.1	FBpp0077259	FBgn0005616	male-specific lethal 2	XM_003398554.2	E3 ubiquitin-protein ligase MSL2 isoform X2	LOC100645455
XP_003398604.1	FBpp0298301	FBgn0031760	Tetraspanin 26A	XM_003398556.2	tetraspanin-5 isoform X1	LOC100645644
XP_003398605.1	FBpp0111937	FBgn0031760	Tetraspanin 26A	XM_003398557.2	tetraspanin-5 isoform X4	LOC100645644
XP_003398609.1	FBpp0083962	FBgn0039159	mitochondrial ribosomal protein S24	XM_003398561.2	28S ribosomal protein S24, mitochondrial	LOC100646266
XP_003398612.1	FBpp0075089	FBgn0036668	Zinc finger CCHC-type containing 7	XM_003398564.2	uncharacterized protein LOC100646628	LOC100646628
XP_003398613.1	FBpp0310765	FBgn0037788	uncharacterized protein	XM_003398565.2	carbonic anhydrase 6 isoform X2	LOC100646747
XP_003398614.1	FBpp0083134	FBgn0261792	small ribonucleoprotein particle U1 subunit C	XM_003398566.2	U1 small nuclear ribonucleoprotein C	LOC100646869
XP_003398615.1	FBpp0309921	FBgn0031540	Pif1 ortholog	XM_003398567.2	ATP-dependent DNA helicase PIF1	LOC100646988
XP_003398616.1	FBpp0081791	FBgn0004841	Tachykinin-like receptor at 86C	XM_003398568.2	tachykinin-like peptides receptor 86C	LOC100647109
XP_003398617.1	FBpp0083934	FBgn0039155	Kallmann syndrome 1	XM_003398569.2	anosmin-1	LOC100647227
XP_003398621.1	FBpp0083069	FBgn0038621	uncharacterized protein	XM_003398573.2	two pore potassium channel protein sup-9	LOC100647699
XP_003398626.1	FBpp0113017	FBgn0052036	uncharacterized protein	XM_003398578.2	uncharacterized protein LOC100648406	LOC100648406
XP_003398628.2	FBpp0079589	FBgn0032225	uncharacterized protein	XM_003398580.2	FERM domain-containing protein 5	LOC100648757
XP_003398630.2	FBpp0300651	FBgn0266347	nicotinic Acetylcholine Receptor alpha4	XM_003398582.2	acetylcholine receptor subunit alpha-like isoform X2	LOC100648987
XP_003398640.1	FBpp0070565	FBgn0029665	uncharacterized protein	XM_003398592.2	uncharacterized protein C19orf52 homolog	LOC100650293
XP_003398644.1	FBpp0088955	FBgn0002174	lethal (2) tumorous imaginal discs	XM_003398596.2	protein tumorous imaginal discs, mitochondrial isoform X1	LOC100650817
XP_003398646.1	FBpp0085466	FBgn0000473	Cytochrome P450-6a2	XM_003398598.2	cytochrome P450 6a2-like	LOC100651291
XP_003398652.1	FBpp0080153	FBgn0028540	uncharacterized protein	XM_003398604.2	glucose-6-phosphate 1-epimerase isoform X1	LOC100652082
XP_003398653.1	FBpp0082773	FBgn0038421	uncharacterized protein	XM_003398605.2	putative SERF-like protein	LOC100652286
XP_003398669.1	FBpp0086261	FBgn0024315	picot	XM_003398621.2	putative inorganic phosphate cotransporter isoform X1	LOC100644143
XP_003398670.1	FBpp0309073	FBgn0024315	picot	XM_003398622.2	putative inorganic phosphate cotransporter isoform X2	LOC100644143
XP_003398674.1	FBpp0073720	FBgn0030554	uncharacterized protein	XM_003398626.2	tRNA-dihydrouridine(20) synthase [NAD(P)+]-like isoform X1	LOC100644611
XP_003398675.1	FBpp0086483	FBgn0013762	Cyclin-dependent kinase 5	XM_003398627.2	cyclin-dependent-like kinase 5	LOC100644730
XP_003398676.1	FBpp0298365	FBgn0035888	uncharacterized protein	XM_003398628.2	uncharacterized protein LOC100644853 isoform X1	LOC100644853
XP_003398683.1	FBpp0081593	FBgn0037708	uncharacterized protein	XM_003398635.2	probable tRNA (uracil-O(2)-)-methyltransferase	LOC100645882
XP_003398686.1	FBpp0083349	FBgn0015279	Pi3K92E	XM_003398638.2	phosphatidylinositol 4,5-bisphosphate 3-kinase catalytic subunit delta isoform	LOC100646352
XP_003398689.1	FBpp0075982	FBgn0001179	haywire	XM_003398641.2	DNA excision repair protein haywire	LOC100646716
XP_003398690.1	FBpp0311644	FBgn0024191	septin interacting protein 1	XM_003398642.2	tuftelin-interacting protein 11	LOC100647037
XP_003398691.1	FBpp0311174	FBgn0020443	eukaryotic translation release factor 3	XM_003398643.2	eukaryotic peptide chain release factor GTP-binding subunit ERF3A	LOC100647155
XP_003398692.1	FBpp0311939	FBgn0039184	uncharacterized protein	XM_003398644.2	acyl-CoA synthetase short-chain family member 3, mitochondrial	LOC100647271
XP_003398696.1	FBpp0073900	FBgn0026666	Magnetic receptor	XM_003398648.2	iron-sulfur cluster assembly 1 homolog, mitochondrial isoform X2	LOC100647631
XP_003398702.1	FBpp0084028	FBgn0039204	uncharacterized protein	XM_003398654.2	LOW QUALITY PROTEIN: polyamine-modulated factor 1-binding protein 1	LOC100648449
XP_003398703.1	FBpp0073986	FBgn0030723	defective proboscis extension response 18	XM_003398655.2	uncharacterized protein LOC100648567	LOC100648567
XP_003398709.1	FBpp0070396	FBgn0023528	uncharacterized protein	XM_003398661.2	ubiquitin-conjugating enzyme E2 Q2	LOC100649388
XP_003398710.1	FBpp0081533	FBgn0037679	Another Drosophila Unc-51-like kinase	XM_003398662.2	serine/threonine-protein kinase ULK3 isoform X1	LOC100649510
XP_003398713.1	FBpp0311459	FBgn0029897	Ribosomal protein L17	XM_003398665.2	60S ribosomal protein L17	LOC100649851
XP_003398714.1	FBpp0309113	FBgn0010269	Downstream of raf1	XM_003398666.2	dual specificity mitogen-activated protein kinase kinase dSOR1	LOC100649968
XP_003398718.2	FBpp0085614	FBgn0034498	uncharacterized protein	XM_003398670.2	LOW QUALITY PROTEIN: VWFA and cache domain-containing protein 1	LOC100650451
XP_003398720.2	FBpp0311426	FBgn0037262	Mediator complex subunit 31	XM_003398672.2	mediator of RNA polymerase II transcription subunit 31	LOC100650693
XP_003398721.1	FBpp0113013	FBgn0050051	Transmembrane protein 18	XM_003398673.2	transmembrane protein 18	LOC100650818
XP_003398722.1	FBpp0079090	FBgn0031913	uncharacterized protein	XM_003398674.2	clavesin-1	LOC100650933
XP_003398726.1	FBpp0085252	FBgn0023416	Ac3	XM_003398678.2	adenylate cyclase type 3	LOC100651573
XP_003398727.1	FBpp0070651	FBgn0022942	cap binding protein 80	XM_003398679.2	nuclear cap-binding protein subunit 1	LOC100651691
XP_003398728.1	FBpp0303124	FBgn0036851	uncharacterized protein	XM_003398680.2	uncharacterized protein LOC100651811	LOC100651811
XP_003398729.1	FBpp0074721	FBgn0260653	serpentine	XM_003398681.2	uncharacterized protein LOC100651928 isoform X1	LOC100651928
XP_003398730.1	FBpp0311366	FBgn0261341	vermiform	XM_003398682.2	uncharacterized protein LOC100652047	LOC100652047
XP_003398731.1	FBpp0078842	FBgn0031779	uncharacterized protein	XM_003398683.2	prolactin regulatory element-binding protein	LOC100652166
XP_003398732.1	FBpp0309828	FBgn0031771	NADH dehydrogenase (ubiquinone) 51 kDa subunit	XM_003398684.2	NADH dehydrogenase [ubiquinone] flavoprotein 1, mitochondrial	LOC100652287
XP_003398733.1	FBpp0073659	FBgn0027537	Nucleoporin 93kD-1	XM_003398685.2	nuclear pore complex protein Nup93-like	LOC100642375
XP_003398736.1	FBpp0074662	FBgn0028695	Regulatory particle non-ATPase 1	XM_003398688.2	LOW QUALITY PROTEIN: 26S proteasome non-ATPase regulatory subunit 2-like	LOC100642815
XP_003398737.1	FBpp0306666	FBgn0039183	Dis3	XM_003398689.2	exosome complex exonuclease RRP44 isoform X1	LOC100642935
XP_003398738.1	FBpp0303250	FBgn0264078	Flotillin 2	XM_003398690.2	flotillin-2	LOC100643053
XP_003398742.2	FBpp0073791	FBgn0030598	uncharacterized protein	XM_003398694.2	uncharacterized protein LOC100643493	LOC100643493
XP_003398747.1	FBpp0297743	FBgn0263005	uncharacterized protein	XM_003398699.2	chondroitin sulfate synthase 2 isoform X1	LOC100644183
XP_003398748.1	FBpp0086329	FBgn0025519	fidipidine	XM_003398700.2	coiled-coil domain-containing protein 93	LOC100644302
XP_003398752.1	FBpp0081333	FBgn0261108	Autophagy-related 13	XM_003398704.2	autophagy-related protein 13 isoform X1	LOC100645090
XP_003398753.1	FBpp0306000	FBgn0011327	Ubiquitin carboxy-terminal hydrolase L5	XM_003398705.2	ubiquitin carboxyl-terminal hydrolase isozyme L5	LOC100645207
XP_003398763.1	FBpp0080396	FBgn0000307	chiffon	XM_003398715.2	uncharacterized protein LOC100646511 isoform X1	LOC100646511
XP_003398766.1	FBpp0076333	FBgn0001253	Ecdysone-inducible gene E1	XM_003398718.2	uncharacterized protein LOC100646870	LOC100646870
XP_003398772.2	FBpp0290292	FBgn0083950	uncharacterized protein	XM_003398724.2	hemicentin-1-like	LOC100647585
XP_003398775.1	FBpp0078296	FBgn0028436	ECSIT	XM_003398727.2	LOW QUALITY PROTEIN: evolutionarily conserved signaling intermediate in Toll pathway, mitochondrial	LOC100647935
XP_003398777.1	FBpp0074941	FBgn0036734	uncharacterized protein	XM_003398729.2	putative RNA-binding protein Luc7-like 2 isoform X1	LOC100648220
XP_003398780.1	FBpp0297364	FBgn0036144	GlcAT-P	XM_003398732.2	galactosylgalactosylxylosylprotein 3-beta-glucuronosyltransferase P	LOC100648686
XP_003398781.1	FBpp0075946	FBgn0052076	Alpha 3 glucosyltransferase	XM_003398733.2	putative Dol-P-Glc:Glc(2)Man(9)GlcNAc(2)-PP-Dol alpha-1,2-glucosyltransferase	LOC100648794
XP_003398783.1	FBpp0072277	FBgn0035056	spatzle 6	XM_003398735.2	uncharacterized protein LOC100648909 isoform X1	LOC100648909
XP_003398785.1	FBpp0083032	FBgn0011481	Sequence-specific single-stranded DNA-binding protein	XM_003398737.2	single-stranded DNA-binding protein 3 isoform X2	LOC100649266
XP_003398787.1	FBpp0306432	FBgn0037606	uncharacterized protein	XM_003398739.2	peroxisomal N(1)-acetyl-spermine/spermidine oxidase	LOC100649586
XP_003398794.1	FBpp0086998	FBgn0033757	muskelin	XM_003398746.2	muskelin	LOC100650367
XP_003398796.1	FBpp0073983	FBgn0011741	Actin-related protein 6	XM_003398748.2	actin-related protein 6	LOC100650608
XP_003398800.1	FBpp0290662	FBgn0061492	logjam	XM_003398752.2	transmembrane emp24 domain-containing protein 5-like	LOC100651213
XP_003398801.1	FBpp0076624	FBgn0010387	Diazepam-binding inhibitor	XM_003398753.2	acyl-CoA-binding protein homolog	LOC100651337
XP_003398804.1	FBpp0075214	FBgn0263607	lethal (3) 72Dp	XM_003398756.2	gamma-glutamyl hydrolase A-like	LOC100651812
XP_003398805.1	FBpp0075754	FBgn0036258	eukaryotic translation initiation factor 3 subunit l	XM_003398757.2	eukaryotic translation initiation factor 3 subunit L	LOC100651929
XP_003398806.1	FBpp0310621	FBgn0086605	uncharacterized protein	XM_003398758.2	LOW QUALITY PROTEIN: Golgi to ER traffic protein 4 homolog	LOC100652048
XP_003398811.2	FBpp0083213	FBgn0038723	uncharacterized protein	XM_003398763.2	LOW QUALITY PROTEIN: developmentally-regulated GTP-binding protein 2	LOC100642528
XP_003398812.1	FBpp0308873	FBgn0030391	Rab40	XM_003398764.2	ras-related protein Rab-40C	LOC100642648
XP_003398813.1	FBpp0070250	FBgn0025394	insomniac	XM_003398765.2	BTB/POZ domain-containing protein KCTD5 isoform X2	LOC100642766
XP_003398815.1	FBpp0289083	FBgn0034350	uncharacterized protein	XM_003398767.2	ragulator complex protein LAMTOR2	LOC100643005
XP_003398819.1	FBpp0085670	FBgn0028372	isopeptidase-T-3	XM_003398771.2	LOW QUALITY PROTEIN: ubiquitin-associated domain-containing protein 1	LOC100643494
XP_003398821.1	FBpp0303225	FBgn0037445	uncharacterized protein	XM_003398773.2	DNA-binding protein RFX7	LOC100643738
XP_003398822.1	FBpp0305130	FBgn0034792	YME1 like ATPase	XM_003398774.2	ATP-dependent zinc metalloprotease YME1 homolog isoform X1	LOC100643854
XP_003398826.1	FBpp0084044	FBgn0020018	Protoporphyrinogen oxidase	XM_003398778.2	protoporphyrinogen oxidase	LOC100644335
XP_003398827.1	FBpp0075297	FBgn0261722	flower	XM_003398779.2	calcium channel flower isoform X1	LOC100644451
XP_003398828.1	FBpp0075296	FBgn0261722	flower	XM_003398780.2	calcium channel flower isoform X2	LOC100644451
XP_003398829.1	FBpp0304515	FBgn0032083	uncharacterized protein	XM_003398781.2	adenylate kinase isoenzyme 5	LOC100644650
XP_003398830.1	FBpp0080700	FBgn0086445	lethal (2) 37Cd	XM_003398782.2	general transcription factor 3C polypeptide 5	LOC100644773
XP_003398833.1	FBpp0079732	FBgn0027363	Signal transducing adaptor molecule	XM_003398785.2	signal transducing adapter molecule 1	LOC100645133
XP_003398834.1	FBpp0297780	FBgn0263038	uncharacterized protein	XM_003398786.2	uncharacterized protein LOC100645257 isoform X1	LOC100645257
XP_003398835.1	FBpp0078760	FBgn0031710	Vacuolar protein sorting 52	XM_003398787.2	vacuolar protein sorting-associated protein 52 homolog	LOC100645383
XP_003398836.1	FBpp0073104	FBgn0001257	Ecdysone-inducible gene L2	XM_003398788.2	neural/ectodermal development factor IMP-L2 isoform X1	LOC100645498
XP_003398838.1	FBpp0072040	FBgn0034920	uncharacterized protein	XM_003398790.2	uncharacterized protein LOC100645724	LOC100645724
XP_003398844.2	FBpp0072129	FBgn0034925	uncharacterized protein	XM_003398796.2	methyltransferase-like protein 9 isoform X3	LOC100646428
XP_003398846.1	FBpp0072596	FBgn0020248	stem cell tumor	XM_003398798.2	protein rhomboid	LOC100646794
XP_003398858.1	FBpp0085478	FBgn0033087	Heparan sulfate C5-epimerase	XM_003398810.2	D-glucuronyl C5-epimerase	LOC100648289
XP_003398860.1	FBpp0081590	FBgn0037713	uncharacterized protein	XM_003398812.2	U6 snRNA phosphodiesterase	LOC100648525
XP_003398862.1	FBpp0076279	FBgn0035952	uncharacterized protein	XM_003398814.2	UPF0193 protein EVG1-like	LOC100648758
XP_003398863.1	FBpp0081440	FBgn0037648	uncharacterized protein	XM_003398815.2	WD repeat domain phosphoinositide-interacting protein 3 isoform X1	LOC100648871
XP_003398867.1	FBpp0076958	FBgn0031146	uncharacterized protein	XM_003398819.2	uncharacterized protein LOC100649341	LOC100649341
XP_003398870.1	FBpp0078316	FBgn0037382	Hpr1	XM_003398822.2	THO complex subunit 1 isoform X2	LOC100649742
XP_003398873.1	FBpp0084088	FBgn0043799	uncharacterized protein	XM_003398825.2	tRNA dimethylallyltransferase, mitochondrial isoform X1	LOC100650049
XP_003398874.1	FBpp0070501	FBgn0262656	Myc	XM_003398826.2	transcriptional regulator Myc	LOC100650167
XP_003398876.1	FBpp0297996	FBgn0004607	Zn finger homeodomain 2	XM_003398828.2	LOW QUALITY PROTEIN: zinc finger homeobox protein 3	LOC100650490
XP_003398881.1	FBpp0305548	FBgn0036273	Inositol polyphosphate 5-phosphatase E	XM_003398833.2	72 kDa inositol polyphosphate 5-phosphatase isoform X4	LOC100651090
XP_003398885.1	FBpp0084437	FBgn0004359	Transcript 48	XM_003398837.2	uncharacterized protein LOC100651534 isoform X1	LOC100651534
XP_003398886.1	FBpp0082947	FBgn0038552	uncharacterized protein	XM_003398838.2	chitobiosyldiphosphodolichol beta-mannosyltransferase	LOC100651652
XP_003398888.1	FBpp0304851	FBgn0031762	uncharacterized protein	XM_003398840.2	breast cancer anti-estrogen resistance protein 3 isoform X2	LOC100651960
XP_003398890.1	FBpp0078828	FBgn0266521	stathmin	XM_003398842.2	coiled-coil domain-containing protein 93 isoform X2	LOC100652201
XP_003398891.1	FBpp0303956	FBgn0037010	uncharacterized protein	XM_003398843.2	LOW QUALITY PROTEIN: phosphatidylserine synthase 1	LOC100642291
XP_003398894.1	FBpp0080849	FBgn0004811	female sterile (2) ltoPP43	XM_003398846.2	probable RNA polymerase II nuclear localization protein SLC7A6OS	LOC100642649
XP_003398895.1	FBpp0077743	FBgn0043364	cabut	XM_003398847.2	Krueppel-like factor 10	LOC100642767
XP_003398896.1	FBpp0079454	FBgn0028479	Mitochondrial trifunctional protein alpha subunit	XM_003398848.2	trifunctional enzyme subunit alpha, mitochondrial	LOC100642892
XP_003398897.1	FBpp0079209	FBgn0031997	Post-GPI attachment to proteins 5	XM_003398849.2	metallophosphoesterase 1 isoform X1	LOC100643006
XP_003398898.1	FBpp0088311	FBgn0039937	forkhead domain 102C	XM_003398850.2	fork head domain-containing protein FD4	LOC100643129
XP_003398899.1	FBpp0080109	FBgn0028541	Transmembrane 9 superfamily protein member 4	XM_003398851.1	transmembrane 9 superfamily member 4	LOC100643250
XP_003398900.1	FBpp0078766	FBgn0031736	uncharacterized protein	XM_003398852.2	neuroguidin-A	LOC100643374
XP_003398907.2	FBpp0072573	FBgn0029514	312	XM_003398859.2	mitochondrial assembly of ribosomal large subunit protein 1	LOC100644184
XP_003398908.1	FBpp0076371	FBgn0035918	Cdc6	XM_003398860.2	cell division control protein 6 homolog	LOC100644374
XP_003398911.1	FBpp0080549	FBgn0003187	quail	XM_003398863.2	villin-like protein quail	LOC100644731
XP_003398920.1	FBpp0078971	FBgn0086451	lethal (2) k09022	XM_003398872.2	HEAT repeat-containing protein 1	LOC100645918
XP_003398921.1	FBpp0076000	FBgn0027615	uncharacterized protein	XM_003398873.2	mitochondrial inner membrane protein OXA1L	LOC100646033
XP_003398923.1	FBpp0075999	FBgn0036107	galla-2	XM_003398875.2	MIP18 family protein CG7949	LOC100646234
XP_003398925.1	FBpp0289731	FBgn0267978	apterous	XM_003398877.2	LIM/homeobox protein Lhx9-like	LOC100646476
[truncated: 5,624 more rows]

## Sheet: Table S5
Study	Species	Phenotypes	Methods	Result
Schrader, L., Simola, D. F., Heinze, J., & Oettler, J. 2015. Sphingolipids, Transcription Factors, and Conserved Toolkit Genes: Developmental Plasticity in the Ant Cardiocondyla obscurior. Molecular Biology and Evolution 32(6), 1474-1486.	Cardiocondyla obscurior	Third-instar larvae (destined to develop into one of the four phentoypes: winged male, wingless male, queen, worker)	mRNA-seq	Identified larval caste differentiation into four distinct adult phenottypes (winged male, wingless male, queen, worker). Different transcription factors and functional categories of genes were recruited to each pathway at the key stage of development and lead to different phenotypes. Most interesting was the Sphingolipid pathway which had a complex pattern of gene regulation among all of the cas…
Collins, D. H., Mohorianu, I., Beckers, M., Moulton, V., Dalmay, T., & Bourke, A. F. (2017). MicroRNAs associated with caste determination and differentiation in a primitively eusocial insect. Scientific Reports, 7, 45674.	Bombus terrestris	Queen-destined larvae (Early-instar (instar one and two), and Late-instar (instar four)), worker-destined larvae (early-instar (instar one and two), and late-instar (instar four)).	sRNA-seq	The study identified differentially expressed miRNAs between queen and worker-destined larvae before and after the critical points of caste determination. Found two mirtrons that were located within the intron of a protein-coding gene, vitellogenin-like. They hypothesised that all three of these genes could be involved in caste determination processes in Bombus terrestris.
Harrison, M. C., Hammond, R. L., & Mallon, E. B. (2015). Reproductive workers show queenlike gene expression in an intermediately eusocial insect, the buff-tailed bumble bee Bombus terrestris. Molecular Ecology, 24(12), 3043-3063.	Bombus terrestris	Queen-destined larvae (fourth-instar), worker-destined larvae (first, second, third, and fourth-instar), male larvae (first, second, third, and fourth-instar).	mRNA-seq	The study identified differentially expressed genes between worker-, and male- destined larvae (and queen, worker, and male adult phenotypes). Found the greatest differences were detected in male destined larvae. However, they only collected one queen-destined larva, and therefore did not identify genes associated with larval caste determination.
Pereboom, J. J. M., Jordan, W. C., Sumner, S., Hammond, R. L., & Bourke, A. F. G. (2005). Differential gene expression in queen-worker caste determination in bumble-bees. Proceedings of the Royal Society B: Biological Sciences, 272(1568), 1145-1152.	Bombus terrestris	Queen-destined larvae (Early-instar (instar one and two), and Late-instar (instar four)), worker-destined larvae (early-instar (instar one and two), and late-instar (instar four)).	Suppression subtractive hybridization	Showed that differentially expressed genes in larvae, tended not to overlap with those in adults. Several genes that were upregulated in early queen-destined larvae were upregulated in late worker-destined larvae suggesting that the timing, rather than identity of genes, was most important in caste differentiation
Azevedo, S. V, Caranton, O. A. M., de Oliveira, T. L., & Hartfelder, K. 2011. Differential expression of hypoxia pathway genes in honey bee (Apis mellifera L.) caste development. Journal of Insect Physiology, 57(1), 38-45.	Apis mellifera	Queen-destined larvae (Third-instar, Fourth-instar, Fifth-instar) and Worker-destined larvae (Third-instar, Fourth-instar, Fifth-instar). The Fifth-instar larvae were subdivided into three feeding phases (L5F1 - 3, defined by weight), three cacoon-spinning phases (L5S1 - 3, defined by position of larvae in brood cell and degree of gut clearance), three pre-pupal phases (PP1 - 3, defined by metath…	RT-qPCR	Identified gene expression of three Hypoxia signalling factors: Amsima, Amtango and Amfatiga. The three genes were consistently more highly expressed in workers than queens.
Barchuk, A.R., Cristino, A.S., Kucharski, R., Costa, L. F., Simões, Z. L. P., & Maleszka, R. 2007. Molecular determinants of caste differentiation in the highly eusocial honeybee Apis mellifera. BMC Developmental Biology, 7, 70.	Apis mellifera	Queen-destined larvae (third-instar, fourth-instar, fifth-instar) and worker-destined larvae (third-instar, fourth-instar, fifth-instar).	c-DNA macroarray (containing 6000 genes)	240 differentially expressed genes between queens and workers, many of the worker upregulated genes were 'unique' to honeybees, suggesting that these genes evolved recently during the evolution of the worker caste. Many of the queen upregulated genes were involved in physiometabolism processes
Begna, D., Fang, Y., Feng, M., & Li, J. 2011. Mitochondrial proteins differential expression during honeybee (Apis mellifera L.) queen and worker larvae caste determination. Journal of Proteome Research, 10(9) 4263-4280.	Apis mellifera	Queens-destined larvae (72h, 96h, 120h), Worker-destined larvae (72h, 96h, 120h).	Protein Extraction and Two-Dimensional Gel Electrophoresis (2-DE)	Proteins differentially expressed throughout all stages, largest portion were seen in the queen-destined larvae. Majority of queen genes were phyisometabolic proteins, and protein-folding proteins.
Cameron, R. C., Duncan, E. J., & Dearden, P. K. (2013). Biased gene expression in early honeybee larval development. BMC Genomics, 14, 903.	Apis mellifera	Queen-destined larvae (taken at the following time points: 6h (i1), 12h (i1), 36h (i2), 60h (i3), 84h (i4), 108h (i5), 132h (i5)), Worker-destined larvae (taken at the following time points: 6h (i1), 12h (i1), 36h (i2), 60h (i3), 84h (i4), 108h (i5), 132h (i5)).	mRNA-seq (on 60h individuals), microarray (on all phenotypes), and RNAi	Differentially expressed genes were seen in the 6h treatments and were maintained throughout development. Queen-destined larvae were mostly associated with a higher expression of genes in transcription, translation, and protein folding. RNAi showed that one gene hexamerin 70b is upregulated in worker-destined larvae, but can induce queen-like characterstics when expression is decreased.
Chen, X., Hu, Y., Zheng, H. Q., Cao, L. F., Niu, D. F., Yu, D. L., … Hu, F. L. (2012). Transcriptome comparison between honey bee queen- and worker-destined larvae. Insect Biochemistry and Molecular Biology, 42(9), 665-673.	Apis mellifera	Queen-destined larvae (fourth-instar, fifth-instar), worker-destined larvae (fourth-instar, fifth-instar)	mRNA-seq	Identified differentially expressed genes between workers and queens in the fourth and fifth instars.
Eyer, M., Dainat, B., Neumann, P., & Dietemann, V. 2017. Social regulation of ageing by young workers in the honey bee, Apis mellifera. Experimental Gerontology, 87, 84-91.	Apis mellifera
Foret, S., Kucharski, R., Pellegrini, M., Feng, S., Jacobsen, S. E., Robinson, G. E., & Maleszka, R. 2012. DNA methylation dynamics, metabolic fluxes, gene splicing, and alternative phenotypes in honey bees. Proceedings of the National Academy of Sciences of the United States of America, 109 (13), 4968-4973.	Apis mellifera	Queen-destined larvae (96h), worker-destined larvae (96h).	High-throughput bisulphite sequencing	Characterised differences in larval head methylomes at the point in development when caste becomes irreversible. Found 2399 differentially methylated genes in the larvae (compared to only 560 differentially methylated genes in the brains of adults). The majority (80%) were upregulated in the worker-caste.
He, X. J., Jiang, W. J., Zhou, M., Barron, A. B., & Zeng, Z. J. (2017). A comparison of honeybee (Apis mellifera) queen, worker and drone larvae by RNA-Seq. Insect Science, 26, 499-509.	Apis mellifera	Queen-destined larvae (two day old, four day old), worker-destined larvae (two day old, four day old), male larvae (two day old, four day old)	mRNA-seq	Identified differentially expressed genes between worker-destined and queen-destined larvae, and between male and female larva at two and four days old.
Kucharski, R., Maleszka, J., Foret, S., & Maleszka, R. (2008). Nutritional control of reproductive status in honeybees via DNA methylation. Science, 319(5871), 1827-1830.	Apis mellifera	First-instar worker-destined larvae.	RNA interference	Used dnmt3 targeting siRNAs to knockdown dnmt3 in worker-destined larvae. This caused the majority of them to develop a queen phenotype
Martins, J. R., Nunes, F. M. F., Cristino, A. S., Simoes, Z. P., & Bitondi, M. M. G. (2010). The four hexamerin genes in the honey bee: Structure, molecular evolution and function deduced from expression patterns in queens, workers and drones. BMC Molecular Biology, 11, e23.	Apis mellifera	Fourth and Fifth instar larvae (Drones, Queens, Workers)	RT-qPCR	Identified the expression patterns, and fat body localisation of four key hexamerins. Showed that each hexamerin had a different structure and function. Juvenile Hormone manipulation experiments showed that they are responsive to JH.
Moda, L. M., Vieira, J., Guimarães Freire, A. C., Bonatti, V., Bomtorin, A. D., . . . Simões, Z. L. P. 2013. Nutritionally Driven Differential Gene Expression Leads to Heterochronic Brain Development in Honeybee Castes. PLoSONE, 8(5), e64815.	Apis mellifera	Third, Fourth, Fifth instar larvae (Queens, Workers)	microarray	Identified queen-worker differentially expressed genes at several stages during larval development in honey bees.
Mutti, N. S., Dolezal, A. G., Wolschin, F., Mutti, J. S., Gill, K. S., & Amdam, G. V. IRS and TOR nutrient-signaling pathways act via juvenile hormone to influence honey bee caste fate. Journal of Experimental Biology, 214 (23), 3977-3984.	Apis mellifera	Queen-destined larvae.	RNA interference	Knocked down IRS and TOR, causing queen-destined larvae to develop worker phenotypes, and having several effects on genes previously associated with caste differentiation
Patel, A., Fondrk, M. K., Kaftanoglu, O., Emore, C., Hunt, G., Frederick, K., & Amdam, G. V. The Making of a Queen: TOR Pathway Is a Key Player in Diphenic Caste Development. PLoS ONE, 2(6), e509.	Apis mellifera	Queen-destined larvae.	RNA interference	Knockdown of TOR induced worker traits in queen-destined larvae
Santos, C. G. and K. Hartfelder. 2015. Insights into the dynamics of hind leg development in honey bee (apis mellifera l.) queen and worker larvae - a morphology/differential gene expression analysis. Genetics and Molecular Biology, 38(3), 263-277.	Apis mellifera
Shi, Y. Y., Yan, W. Y., Huang, Z. Y., Wang, Z. L., Wu, X. B., & Zeng, Z. J. 2013. Genomewide analysis indicates that queen larvae have lower methylation levels in the honey bee (Apis mellifera). Naturwissenschaften, 100(2), 193-197.	Apis mellifera	Two day old Queen-destined larvae, Four day old Queen-destined larvae, Six day old Queen-destined larvae, Two day old Worker-destined larvae, Four day old Worker-destined larvae, Six day old Worker-destined larvae,	methylated DNA immunoprecipitation-sequencing (meDIP-seq)	At 4d and 6d there was a significantly higher number of methylated genes in workers compared to queens. As worker larvae aged the number of methylated genes increased whereas they stayed relatively stable in queen larvae
Vojvodic, S., Johnson, B. R., Harpur, B. A., Kent, C. F., Zayed, A., Anderson, K. E., & Linksvayer, T. A. (2015). The transcriptomic and evolutionary signature of social interactions regulating honey bee caste development. Ecology and Evolution, 5(21), 4795-4807.	Apis mellifera	Queen-destined larvae from queeless colonies, Worker-destined larvae from colonies with a queen, Worker-destined larvae from queenless colonies, Worker-rearing Nurse workers from colonies with a queen, Worker-rearing Nurse workers from queenless colonies, Queen-rearing Nurse workers from queenless colonies.	mRNA-seq	950 differentially expressed genes associated with caste, 82% of these were expressed in the larvae and most likely to have direct effects on caste differentiation, 18% were expressed in nurse bees feeding either workers or queens, and were most likely to have indirect effects on caste differentiation
Wheeler, D. E., Buck, N. A., & Evans, J. D. 2014. Expression of insulin/insulin-like signalling and TOR pathway genes in honey bee caste determination. Insect Molecular Biology, 23(1), 113-121.	Apis mellifera	16 hour old larvae (caste-not determined), queen-destined larvae (taken at 40h, 64h, and 88h), worker destined larvae (taken at 40h, 64h, and 88h) queen-destined larvae that had been moved to a worker-rearing regime (taken at 64h and 88h), worker-destined larvae that had been moved to a queen-rearing regime (taken at 64h and 88h).	RT-qPCR	Monitored gene expression of 14 components of IIS and TOR in alternative larval fates at different stages of development in honey bees. Shifting from a queen to a worker diet caused 9/14 genes to be upregulated compared to pure quee-diets, shifting from worker to queen diet caused only 1 of the gene to be upregulated.
Wolschin, F., Mutti, N. S., & Amdam, G. V. 2011. Insulin receptor substrate influences female caste development in honeybees. Biology Letters, 7(1), 112-115.	Apis mellifera	Queen-destined larvae treated with IRS targering siRNA, larvae profiled by Mass Spectrometry at 72h, 96h, and 120h after treatment .	RNA interference, protein mass sprectrometry	Larvae fed a rich diet with IRS targeting siRNA developed worker morphology, larvae fed a rich control diet developed queen morphology. Signigicant differences in MS profiles between both larvae types following treatment.

## Sheet: Table S6
Gene name	Target/ Reference gene	Accession number	F primer	R primer	Amplicon length	Efficiency	R2	Source
GAPDH	Reference	XM_003398087	TGACCCCTTCATTGGTTTGGA	TTTCGGCTTTGACCTCTCCC	89	93.4	1	This study
TATA-binding protein	Reference	XM_003402044, XM_012317984	ACTGGAGCAAAAAGTGAAGAAGA	ACATCACAGCTGCCTACCATATT	128	99.7	0.99	Niu, J., Cappelle, K., de Miranda, J. R., Smagghe, G., & Meeus, I. 2014. Analysis of reference gene stability after Israeli acute paralysis virus infection in bumblebees Bombus terrestris. Journal of Invertebrate Pathology, 115, 76-79.
Ribosomal protein 18S	Reference	XM_003400778	CGTGCTGGAGAATGTTCAGAG	ACCAATCTGGGATTTTGTACTGC	85	102.2	0.99	This study
Arginine Kinase	Reference	XM_003401454	CTGGACTCTGGTGTCGGTAT	GTCTTTTGGTGGATGCTTGT	129	74.5	1	Bruner, F. S., Schmid-Hempel, P., & Barribeau, S. M. 2013. Immune gene expression in Bombus terrestris: Signatures of infection despite strong variation among populations, colonies, and sister workers. PLoSONE, 8(7), e68181.
Peptidylprolyl isomerase A	Reference	XM_003402217 and others	TCGTAATGGAGTTGAGGAGTGA	CTTGGCACATGAAGTTTGGAAT	132	87	1	Niu, J., Cappelle, K., de Miranda, J. R., Smagghe, G., & Meeus, I. 2014. Analysis of reference gene stability after Israeli acute paralysis virus infection in bumblebees Bombus terrestris. Journal of Invertebrate Pathology, 115, 76-79.
Phospholipase A2	Reference	XM_003400908	GGTCACACCGAAACCAGATT	CGTCATTTCCGTAAGAGGTAGG	103	94.1	0.99	Hornáková, D., Matoušková, P., Kindl, J., Valterová, I., & Pichová, I. 2010. Selection of reference genes for real-time polymerase chain reaction analysis in tissues from Bombus terrestris and Bombus lucorum of different ages. Analytical Biochemistry, 397, 118-120. (F primer only; R Primer from this study).
Alpha tubulin	Reference	XM_003396121	ACGCTCGTGGTCACTATACAA	ATCCAGAACCAGTGCCACCT	138	73.3	1	This study
Ribosomal protein S5a	Reference	XM_012308702, XM_012308701	GTCGTTGGAATTGCGATGATGT	CGTCCAGCAGAATGTGGTAGATA	103	96.3	0.99	This study
pancreatic lipase-related protein 2	Target	XM_003398387.2	ACCCCATCGTTGCATACCACA	ACGTTCGCAAACCAGCCTCA	90	79.1	0.99	This study
P17/29C-like protein DDB_G0287399	Target	XM_003398794.2	AGCCAGAAAGGAAGCGGATGC	TGGCTCCGTCGATTTTCGAGC	140	98.2	0.98	This study
putative uncharacterized protein DDB_G0271606	Target	XM_003399878.3	ACGGAAACTTCCCGCCCAAA	GGTGGCACGTTGAACATCGG	82	83.6	0.94	This study
Hexamerin	Target	XM_003401733.3	TGACCAAGAACCAAGTGAAGT	TGGCATCCCTTCCTTTTTACC	139	87	1	This study
Kruppel homolog-1	Target	NM_001280921.1	TGCAAGTCCTGTGGCAAGGG	GGGCAACCTGATGCAATTTGAGG	145	92.1	0.99	This study
Takeout-like	Target	XM_003397243.2	TGAAGTCACACTCAACTGTCCGA	TGACATGACCACGATGAGCAA	123	94.6	0.99	This study
chymotrypsin-2-like	Target	XM_012309549.1	TGGTGATTCCGGTGGTCCTT	TCGCGTGTAGACCGATGGATA	103	85.7	1	This study
Yellow	Target	XM_003399634.3	GCTTGAGCTGAAGGTCGGGT	CGAACGTCCAATGGCAAGGT	139	104.3	0.99	This study
Cytochrome P450 6A1 (LOC100649469)	Target	XM_012315471.2	GACTATATCGCGTAGTCTGTAGGAA	TTGGCTTTCCGCTATTTTACTCTCA	124	93.5	1	This study
Cytochrome P450 6k1 (LOC100648995)	Target	XM_012314831.2	ACCCCGTATCTGCCTTGGT	AAGCTGTCGTCATGATTCCTTTG	146	94.4	0.95	This study
Cytochrome P450 305a1 (LOC100647578)	Target	XM_003396620.3	CGTCCAGTCGTTCTTCGGGAG	ACATCCTGCAACGTCCCACA	98	94.7	0.99	This study
Cytochrome P450 6k1 (LOC100642936)	Target	XM_012314843.2	ACCGACGAAGCTAAAAGTGCCA	GGATTGCATGAGTCCCAATCGC	99	94.1	0.97	This study
nose resistant to fluoxetine protein 6 (LOC100649919)	Target	XM_012321236.2	AAGGGTGGTGATAATCTGCGA	GCGTAGGTCAATGCGTGC	86	93.4	0.96	This study
nose resistant to fluoxetine protein-like (LOC100645614)	Target	XM_012319905.2	CGCACGGTATTACAATCAGAGCAA	TGCACAGTGCTATTATGCCGC	128	87.1	0.98	This study
DNA methyltransferase 3B (LOC100648272)	Target	XM_012317511.1	AAACGATCAAACGTGAACCAGAT	ACGGTAGAAAATACTGCGAGGT	150	90.3	0.99	This study
Vitellogenin-like	Target	NM_001331111.1	CCTCGAAAAGGTCGTTCCCGT	TGCCGGTGACCAGTTACGTC	144	95.6	0.99	This study
nose resistant to fluoxetine protein 6-like (LOC100645518)	Gene of interest, excluded due to inadequate primers	XM_020868494.1	N/A	N/A	N/A	N/A	N/A	N/A
Cytochrome P450 303A1 (LOC100642209)	Gene of interest, excluded due to low gene expression	XM_003396659.2	N/A	N/A	N/A	N/A	N/A	N/A
Cytochrome P450 301A1 (LOC100645445)	Gene of interest, excluded due to low gene expression	XM_012309381.1	N/A	N/A	N/A	N/A	N/A	N/A
Cytochrome P450 6K1 (LOC105666367)	Gene of interest, excluded due to low gene expression	XM_012315256.1	N/A	N/A	N/A	N/A	N/A	N/A
Cytochrome P450 6K1 (LOC100650427)	Gene of interest, excluded due to low gene expression	XM_003403349.2	N/A	N/A	N/A	N/A	N/A	N/A
Cytochrome P450 6K1 (LOC100643678)	Gene of interest, excluded due to low gene expression	XM_003403370.1	N/A	N/A	N/A	N/A	N/A	N/A
Nose resistant to fluoxetine protein 6-like (LOC105667190)	Gene of interest, excluded due to low gene expression	XM_012321237.1	N/A	N/A	N/A	N/A	N/A	N/A
Nose resistant to fluoxetine protein 6 (LOC100650031)	Gene of interest, excluded as same gene as LOC100649919	N/A	N/A	N/A	N/A	N/A	N/A	N/A

## Sheet: Table S7
Bter_protein_ID	Apis_gene_symbol	Apis_locus	Amel_v4_5	Apis_gene_ID	Apis_gene_description	BEEBASE	OGS_v1_1	Bter_gene_ID	Bter_gene_description	Bter_gene_symbol
XP_012171701.1	LOC412427	aub	NP_001159378.1	412427	aubergine	GB10293	GB10293	XM_012316311.1	protein aubergine-like	LOC100646008
XP_012171701.1	LOC412427	aub	NP_001159378.1	412427	aubergine	GB10293	GB10293	XM_012316311.1	protein aubergine-like	LOC100646008
XP_012171701.1	LOC412427	aub	NP_001159378.1	412427	aubergine	GB10293	GB10293	XM_012316311.1	protein aubergine-like	LOC100646008
XP_012171701.1	LOC412427	aub	NP_001159378.1	412427	aubergine	GB10293	GB10293	XM_012316311.1	protein aubergine-like	LOC100646008
XP_012166492.1	LOC408606	Prpf3	NP_001207415.1	408606	U4/U6 small nuclear ribonucleoprotein Prp3	GB10936	GB10936	XM_012311102.1	U4/U6 small nuclear ribonucleoprotein Prp3	LOC105665999
XP_003398990.1	LOC410309	E75	XP_006564382.1	410309	PREDICTED: ecdysone-induced protein 75 isoform X2	GB11364	GB11364	XM_003398942.2	ecdysone-inducible protein E75 isoform X2	LOC100644185
XP_003398992.1	LOC410309	E75	XP_006564384.1	410309	PREDICTED: ecdysone-induced protein 75 isoform X5	GB11364	GB11364	XM_003398944.2	ecdysone-inducible protein E75 isoform X1	LOC100644185
XP_003397419.1	LOC725336	LOC725336	XP_006567604.1	725336	PREDICTED: longitudinals lacking protein, isoforms A/B/D/L-like isoform X24	GB12094	GB12094	XM_003397371.2	longitudinals lacking protein, isoforms A/B/D/L-like isoform X20	LOC100649963
XP_012166856.1	LOC725336	LOC725336	XP_006567602.1	725336	PREDICTED: longitudinals lacking protein-like isoform X23	GB12094	GB12094	XM_012311466.1	longitudinals lacking protein, isoforms A/B/D/L-like isoform X4	LOC100649963
XP_012166857.1	LOC725336	LOC725336	XP_006567563.1	725336	PREDICTED: longitudinals lacking protein, isoforms A/B/D/L-like isoform X6	GB12094	GB12094	XM_012311467.1	longitudinals lacking protein, isoforms A/B/D/L-like isoform X5	LOC100649963
XP_012166858.1	LOC725336	LOC725336	XP_016769353.1	725336	PREDICTED: longitudinals lacking protein, isoforms F/I/K/T-like isoform X5	GB12094	GB12094	XM_012311468.1	longitudinals lacking protein, isoforms F/I/K/T-like isoform X6	LOC100649963
XP_012166860.1	LOC725336	LOC725336	XP_006567576.1	725336	PREDICTED: longitudinals lacking protein, isoforms A/B/D/L-like isoform X8	GB12094	GB12094	XM_012311470.1	longitudinals lacking protein, isoforms A/B/D/L-like isoform X8	LOC100649963
XP_012166861.1	LOC725336	LOC725336	XP_016769352.1	725336	PREDICTED: protein jim lovell-like isoform X4	GB12094	GB12094	XM_012311471.1	protein jim lovell-like isoform X9	LOC100649963
XP_012166862.1	LOC725336	LOC725336	XP_006567595.1	725336	PREDICTED: longitudinals lacking protein-like isoform X20	GB12094	GB12094	XM_012311472.1	longitudinals lacking protein, isoform G-like isoform X10	LOC100649963
XP_012166865.1	LOC725336	LOC725336	XP_006567586.1	725336	PREDICTED: longitudinals lacking protein, isoforms A/B/D/L-like isoform X12	GB12094	GB12094	XM_012311475.1	longitudinals lacking protein, isoforms A/B/D/L-like isoform X13	LOC100649963
XP_012166867.1	LOC725336	LOC725336	XP_006567599.1	725336	PREDICTED: longitudinals lacking protein-like isoform X21	GB12094	GB12094	XM_012311477.1	longitudinals lacking protein, isoform G-like isoform X15	LOC100649963
XP_012166868.1	LOC725336	LOC725336	XP_006567591.1	725336	PREDICTED: longitudinals lacking protein-like isoform X16	GB12094	GB12094	XM_012311478.1	longitudinals lacking protein, isoform G-like isoform X16	LOC100649963
XP_012166869.1	LOC725336	LOC725336	XP_006567600.1	725336	PREDICTED: zinc finger protein 37-like isoform X22	GB12094	GB12094	XM_012311479.1	protein jim lovell-like isoform X17	LOC100649963
XP_012166870.1	LOC725336	LOC725336	XP_006567592.1	725336	PREDICTED: longitudinals lacking protein, isoforms A/B/D/L-like isoform X17	GB12094	GB12094	XM_012311480.1	longitudinals lacking protein, isoforms A/B/D/L-like isoform X18	LOC100649963
XP_012166873.1	LOC725336	LOC725336	XP_006567587.1	725336	PREDICTED: longitudinals lacking protein, isoforms A/B/D/L-like isoform X13	GB12094	GB12094	XM_012311483.1	longitudinals lacking protein, isoform G-like isoform X22	LOC100649963
XP_012166875.1	LOC725336	LOC725336	XP_006567608.1	725336	PREDICTED: longitudinals lacking protein, isoforms F/I/K/T-like isoform X26	GB12094	GB12094	XM_012311485.1	longitudinals lacking protein, isoform G-like isoform X24	LOC100649963
XP_012166876.1	LOC725336	LOC725336	XP_006567593.1	725336	PREDICTED: longitudinals lacking protein, isoforms A/B/D/L-like isoform X18	GB12094	GB12094	XM_012311486.1	longitudinals lacking protein, isoforms F/I/K/T-like isoform X25	LOC100649963
XP_012166878.1	LOC725336	LOC725336	XP_006567617.1	725336	PREDICTED: longitudinals lacking protein, isoforms A/B/D/L-like isoform X32	GB12094	GB12094	XM_012311488.1	longitudinals lacking protein, isoforms A/B/D/L-like isoform X27	LOC100649963
XP_012166881.1	LOC725336	LOC725336	XP_006567627.1	725336	PREDICTED: longitudinals lacking protein-like isoform X38	GB12094	GB12094	XM_012311491.1	longitudinals lacking protein, isoform G-like isoform X29	LOC100649963
XP_012166883.1	LOC725336	LOC725336	XP_006567624.1	725336	PREDICTED: longitudinals lacking protein-like isoform X35	GB12094	GB12094	XM_012311493.1	longitudinals lacking protein, isoform G-like isoform X31	LOC100649963
XP_012166884.1	LOC725336	LOC725336	XP_006567626.1	725336	PREDICTED: longitudinals lacking protein, isoforms A/B/D/L-like isoform X37	GB12094	GB12094	XM_012311494.1	longitudinals lacking protein, isoform G-like isoform X32	LOC100649963
XP_012166885.1	LOC725336	LOC725336	XP_006567625.1	725336	PREDICTED: longitudinals lacking protein, isoforms A/B/D/L-like isoform X36	GB12094	GB12094	XM_012311495.1	longitudinals lacking protein, isoform G-like isoform X33	LOC100649963
XP_012166886.1	LOC725336	LOC725336	XP_016769358.1	725336	PREDICTED: longitudinals lacking protein, isoforms H/M/V-like isoform X46	GB12094	GB12094	XM_012311496.1	longitudinals lacking protein, isoforms H/M/V-like isoform X34	LOC100649963
XP_012166887.1	LOC725336	LOC725336	XP_016769354.1	725336	PREDICTED: longitudinals lacking protein, isoforms A/B/D/L-like isoform X40	GB12094	GB12094	XM_012311497.1	longitudinals lacking protein, isoform G-like isoform X35	LOC100649963
XP_012166890.1	LOC725336	LOC725336	XP_016769355.1	725336	PREDICTED: longitudinals lacking protein-like isoform X44	GB12094	GB12094	XM_012311500.1	longitudinals lacking protein, isoforms A/B/D/L-like isoform X38	LOC100649963
XP_012166892.1	LOC725336	LOC725336	XP_006567634.1	725336	PREDICTED: longitudinals lacking protein, isoforms A/B/D/L-like isoform X42	GB12094	GB12094	XM_012311502.1	longitudinals lacking protein, isoforms A/B/D/L-like isoform X39	LOC100649963
XP_012166896.1	LOC725336	LOC725336	XP_006567613.1	725336	PREDICTED: longitudinals lacking protein-like isoform X28	GB12094	GB12094	XM_012311506.1	longitudinals lacking protein, isoforms H/M/V-like isoform X43	LOC100649963
XP_012168391.1	LOC100576247	LOC100576247	XP_006559288.1	100576247	PREDICTED: frizzled-2 isoform X1	GB12765	GB12765	XM_012313001.1	frizzled-2-like	LOC100643816
XP_003403173.1	LOC726829	LOC726829	XP_016769018.1	726829	PREDICTED: uncharacterized protein LOC726829 isoform X1	GB12897	GB17976	XM_003403125.2	uncharacterized protein LOC100649910 isoform X1	LOC100649910
XP_003403174.1	LOC726829	LOC726829	XP_016769020.1	726829	PREDICTED: uncharacterized protein LOC726829 isoform X2	GB12897	GB17976	XM_003403126.2	uncharacterized protein LOC100649910 isoform X2	LOC100649910
XP_012175200.1	LOC726829	LOC726829	XP_016769021.1	726829	PREDICTED: uncharacterized protein LOC726829 isoform X3	GB12897	GB17976	XM_012319810.1	uncharacterized protein LOC100649910 isoform X3	LOC100649910
XP_003393998.1	LOC100642168	Or26	NP_001229897.1	100642168	odorant receptor 26	GB13008	GB13008	XM_003393950.1	odorant receptor 4-like	LOC100646578
XP_012173872.1	LOC725259	Eif4g	NP_001177977.2	725259	eukaryotic translation initiation factor 4 gamma	GB13213	GB13213	XM_012318482.1	eukaryotic translation initiation factor 4 gamma 3-like isoform X5	LOC100645931
XP_003392868.1	LOC725103	CSP6	NP_001071287.1	725103	chemosensory protein 6 precursor	GB13325	GB13325	XM_003392820.2	ejaculatory bulb-specific protein 3-like isoform X1	LOC100643514
XP_003401182.1	LOC726632	CPF1	NP_001257760.1	726632	cuticular protein CPF1 precursor	GB13601	GB13601	XM_003401134.2	pupal cuticle protein C1B-like	LOC100646965
XP_003402761.1	LOC726702	5-ht7	NP_001071289.1	726702	serotonin receptor 7	GB14021	GB14021	XM_003402713.1	5-hydroxytryptamine receptor 1-like	LOC100645855
XP_003402761.1	LOC726702	5-ht7	NP_001071289.1	726702	serotonin receptor 7	GB14021	GB14021	XM_003402713.1	5-hydroxytryptamine receptor 1-like	LOC100645855
XP_003402761.1	LOC726702	5-ht7	NP_001071289.1	726702	serotonin receptor 7	GB14021	GB14021	XM_003402713.1	5-hydroxytryptamine receptor 1-like	LOC100645855
XP_003402761.1	LOC726702	5-ht7	NP_001071289.1	726702	serotonin receptor 7	GB14021	GB14021	XM_003402713.1	5-hydroxytryptamine receptor 1-like	LOC100645855
XP_003397289.2	LOC724978	Nipped-B	NP_001242963.1	724978	nipped-B protein precursor	GB14597	GB14597	XM_003397241.2	LOW QUALITY PROTEIN: nipped-B-like protein	LOC100643330
XP_012175966.1	LOC725894	LOC725894	XP_016766700.1	725894	PREDICTED: protein rhomboid isoform X12	GB15216	GB15216	XM_012320576.1	protein rhomboid isoform X1	LOC100650070
XP_003393193.1	LOC551680	LOC551680	XP_006571288.1	551680	PREDICTED: glycine receptor subunit alpha-4 isoform X1	GB15968	GB15968	XM_003393145.2	glycine receptor subunit alpha-4 isoform X1	LOC100644201
XP_012165663.1	LOC551680	LOC551680	XP_016773311.1	551680	PREDICTED: glycine receptor subunit alpha-4 isoform X3	GB15968	GB15968	XM_012310273.1	glycine receptor subunit alpha-4 isoform X2	LOC100644201
XP_012164690.1	LOC725534	Sergef	NP_001229506.1	725534	secretion regulating guanine nucleotide exchange factor	GB17309	GB17309	XM_012309300.1	LOW QUALITY PROTEIN: ultraviolet-B receptor UVR8	LOC105665823
XP_003397684.1	LOC726239	LOC726239	NP_001229369.1	726239	Werner Syndrome-like exonuclease	GB17746	GB19261	XM_003397636.2	Werner Syndrome-like exonuclease isoform X3	LOC100642849
XP_003397684.1	LOC726239	LOC726239	NP_001229369.1	726239	Werner Syndrome-like exonuclease	GB17746	GB17746	XM_003397636.2	Werner Syndrome-like exonuclease isoform X3	LOC100642849
XP_012167352.1	LOC726239	LOC726239	NP_001229370.1	726239	putative lipoyltransferase 2, mitochondrial	GB17746	GB17746	XM_012311962.1	putative lipoyltransferase 2, mitochondrial	LOC105666064
XP_012167352.1	LOC726239	LOC726239	NP_001229370.1	726239	putative lipoyltransferase 2, mitochondrial	GB17746	GB19261	XM_012311962.1	putative lipoyltransferase 2, mitochondrial	LOC105666064
XP_003401133.1	LOC406070	DopR2	NP_001011567.1	406070	dopamine receptor 2	GB17921	GB17921	XM_003401085.2	dopamine receptor 2 isoform X2	LOC100650702
XP_003400952.1	LOC552122	Metrn	NP_001035925.1	552122	meteorin precursor	GB18213	GB18213	XM_003400904.2	meteorin-like protein	LOC100648072
XP_012163600.1	LOC726755	LOC726755	NP_001091688.1	726755	pyrokinin-like receptor 2	GB18327	GB18327	XM_012308210.1	neuromedin-U receptor 2-like	LOC100650597
XP_012163600.1	LOC726755	LOC726755	NP_001091688.1	726755	pyrokinin-like receptor 2	GB18327	GB18327	XM_012308210.1	neuromedin-U receptor 2-like	LOC100650597
XP_012163600.1	LOC726755	LOC726755	NP_001091688.1	726755	pyrokinin-like receptor 2	GB18327	GB18327	XM_012308210.1	neuromedin-U receptor 2-like	LOC100650597
XP_012163600.1	LOC726755	LOC726755	NP_001091688.1	726755	pyrokinin-like receptor 2	GB18327	GB18327	XM_012308210.1	neuromedin-U receptor 2-like	LOC100650597
XP_012168544.1	LOC727144	LOC727144	NP_001229363.1	727144	tether containing UBX domain for GLUT4	GB18555	GB18555	XM_012313154.1	tether containing UBX domain for GLUT4 isoform X1	LOC100645820
XP_012168641.1	LOC408324	LOC408324	NP_001229362.1	408324	T-cell immunomodulatory protein precursor	GB18750	GB18750	XM_012313251.1	T-cell immunomodulatory protein	LOC100644970
XP_012169445.1	LOC551635	LOC551635	NP_001265257.1	551635	uncharacterized protein LOC551635 precursor	GB18998	GB18998	XM_012314055.1	uncharacterized protein LOC105665630 isoform X1	LOC105665630
XP_012169446.1	LOC551635	LOC551635	XP_006572423.1	551635	PREDICTED: uncharacterized protein LOC551635 isoform X1	GB18998	GB18998	XM_012314056.1	uncharacterized protein LOC105665630 isoform X2	LOC105665630
XP_003402657.1	LOC410839	Gstcd	NP_001193395.1	410839	glutathione S-transferase C-terminal domain-containing protein	GB19050	GB19050	XM_003402609.2	glutathione S-transferase C-terminal domain-containing protein homolog	LOC100642308
XP_003402657.1	LOC410839	Gstcd	NP_001193395.1	410839	glutathione S-transferase C-terminal domain-containing protein	GB19050	GB14856	XM_003402609.2	glutathione S-transferase C-terminal domain-containing protein homolog	LOC100642308
XP_012174381.1	LOC410839	Gstcd	NP_001193396.1	410839	protein JTB	GB19050	GB19050	XM_012318991.1	protein JTB	LOC105666807
XP_012174381.1	LOC410839	Gstcd	NP_001193396.1	410839	protein JTB	GB19050	GB14856	XM_012318991.1	protein JTB	LOC105666807
XP_012169667.1	LOC494503	TpnCIIa	NP_001011653.1	494503	troponin C type IIa	GB19642	GB19642	XM_012314277.1	troponin C isoform X1	LOC100647229
XP_003393921.1	LOC100642170	Or52	NP_001229906.1	100642170	odorant receptor 52	GB30171	GB30171	XM_003393873.1	odorant receptor Or2-like	LOC100646817
XP_012175711.1	LOC100642169	Or51	NP_001229905.1	100642169	odorant receptor 51	GB30172	GB30172	XM_012320321.1	odorant receptor 2a-like	LOC100646577
XP_012175712.1	LOC551356	LOC551356	XP_016771468.1	551356	PREDICTED: nesprin-1	GB40007	GB14970	XM_012320322.1	nesprin-1 isoform X4	LOC100648310
XP_012164780.1	LOC551319	LOC551319	XP_016772341.1	551319	PREDICTED: titin-like isoform X1	GB40010	GB11731	XM_012309390.1	uncharacterized protein LOC105665841	LOC105665841
XP_003393168.1	LOC551280	LOC551280	XP_623678.2	551280	PREDICTED: uncharacterized protein LOC551280 isoform X1	GB40012	GB16776	XM_003393120.2	uncharacterized protein LOC100651029	LOC100651029
XP_003393171.1	LOC724904	LOC724904	XP_001120805.1	724904	PREDICTED: acylphosphatase-2 isoform X1	GB40013	GB17455	XM_003393123.2	acylphosphatase-2	LOC100651394
XP_012175792.1	LOC413018	LOC413018	XP_396469.1	413018	PREDICTED: exportin-1	GB40014	GB15620	XM_012320402.1	exportin-1	LOC100651273
XP_003393487.1	LOC551111	LOC551111	XP_016773416.1	551111	PREDICTED: stAR-related lipid transfer protein 3 isoform X2	GB40015	GB17052	XM_003393439.2	stAR-related lipid transfer protein 3	LOC100651116
XP_003393489.1	LOC551069	LOC551069	XP_623471.3	551069	PREDICTED: diacylglycerol kinase 1 isoform X1	GB40016	GB16668	XM_003393441.2	diacylglycerol kinase 1 isoform X1	LOC100651358
XP_012169413.1	LOC413099	LOC413099	XP_396550.2	413099	PREDICTED: enhancer of mRNA-decapping protein 4	GB40017	GB11279	XM_012314023.1	enhancer of mRNA-decapping protein 4	LOC100651476
XP_012169444.1	LOC550723	LOC550723	XP_623117.1	550723	PREDICTED: ras-related protein Rab-39B	GB40020	GB15215	XM_012314054.1	ras-related protein Rab-39B	LOC100651946
XP_012169763.1	LOC725458	LOC725458	XP_006571173.1	725458	PREDICTED: hydroxylysine kinase isoform X1	GB40022	GB17022	XM_012314373.1	hydroxylysine kinase	LOC100644916
XP_012169669.1	LOC410696	LOC410696	XP_006571171.2	410696	PREDICTED: LOW QUALITY PROTEIN: ADAMTS-like protein 3	GB40027	GB16503	XM_012314279.1	ADAMTS-like protein 3	LOC100645479
XP_003393508.1	LOC725348	LOC725348	XP_006571175.1	725348	PREDICTED: DNA mismatch repair protein Msh2	GB40028	GB11459	XM_003393460.2	LOW QUALITY PROTEIN: DNA mismatch repair protein Msh2-like	LOC100644548
XP_003393513.1	LOC100578186	LOC100578186	XP_006571192.2	100578186	PREDICTED: uncharacterized protein LOC100578186	GB40029	NA	XM_003393465.2	uncharacterized protein LOC100645362	LOC100645362
XP_012169484.1	LOC724496	LOC724496	XP_006571180.1	724496	PREDICTED: adenylyltransferase and sulfurtransferase MOCS3	GB40030	GB15068	XM_012314094.1	adenylyltransferase and sulfurtransferase MOCS3	LOC100651711
XP_003393493.1	LOC100578243	LOC100578243	XP_016770720.1	100578243	PREDICTED: proteasome subunit alpha type-6-like	GB40031	GB12035	XM_003393445.2	proteasome subunit alpha type-6-like	LOC100651829
XP_003393495.1	LOC550996	LOC550996	XP_006571179.1	550996	PREDICTED: rRNA-processing protein UTP23 homolog	GB40032	GB15020	XM_003393447.2	rRNA-processing protein UTP23 homolog	LOC100652069
XP_012175751.1	LOC100578281	LOC100578281	XP_016772420.1	100578281	PREDICTED: LOW QUALITY PROTEIN: rab3 GTPase-activating protein non-catalytic subunit	GB40033	GB17435	XM_012320361.1	rab3 GTPase-activating protein non-catalytic subunit isoform X1	LOC100651150
XP_003400110.1	LOC409961	LOC409961	XP_006560480.1	409961	PREDICTED: heterogeneous nuclear ribonucleoprotein 27C isoform X3	GB40057	GB14789	XM_003400062.2	heterogeneous nuclear ribonucleoprotein 27C isoform X4	LOC100645060
XP_012170669.1	LOC409961	LOC409961	XP_006560478.1	409961	PREDICTED: heterogeneous nuclear ribonucleoprotein 27C isoform X1	GB40057	GB14789	XM_012315279.1	heterogeneous nuclear ribonucleoprotein 27C isoform X1	LOC100645060
XP_012170671.1	LOC409961	LOC409961	XP_006560479.1	409961	PREDICTED: heterogeneous nuclear ribonucleoprotein 27C isoform X2	GB40057	GB14789	XM_012315281.1	heterogeneous nuclear ribonucleoprotein 27C isoform X2	LOC100645060
XP_012170673.1	LOC409961	LOC409961	XP_016771402.1	409961	PREDICTED: heterogeneous nuclear ribonucleoprotein 27C isoform X4	GB40057	GB14789	XM_012315283.1	heterogeneous nuclear ribonucleoprotein 27C isoform X5	LOC100645060
XP_012170783.1	LOC410439	LOC410439	XP_006560477.1	410439	PREDICTED: basement membrane-specific heparan sulfate proteoglycan core protein-like isoform X6	GB40061	GB16594	XM_012315393.1	protein amalgam-like	LOC100648766
XP_012170684.1	LOC410442	LOC410442	XP_006560468.1	410442	PREDICTED: DNA helicase MCM9-like isoform X1	GB40063	GB20145	XM_012315294.1	LOW QUALITY PROTEIN: DNA helicase MCM9-like	LOC100650415
XP_012170705.1	LOC412747	Ripk5	XP_006560362.1	412747	PREDICTED: dual serine/threonine and tyrosine protein kinase isoform X1	GB40067	GB11994	XM_012315315.1	dual serine/threonine and tyrosine protein kinase	LOC100651219
XP_003400080.1	LOC725619	LOC725619	XP_016771184.1	725619	PREDICTED: uncharacterized protein LOC725619	GB40069	GB19310	XM_003400032.2	lachesin-like	LOC100651538
XP_003400084.1	LOC725753	LOC725753	XP_003249670.1	725753	PREDICTED: transmembrane protein 45B-like	GB40070	GB10755	XM_003400036.2	transmembrane protein 45B-like	LOC100652013
XP_003400083.1	LOC410446	LOC410446	XP_393926.3	410446	PREDICTED: uncharacterized protein LOC410446	GB40071	GB14412	XM_003400035.2	uncharacterized protein LOC100651893	LOC100651893
XP_012170707.1	LOC410039	LOC410039	XP_393524.3	410039	PREDICTED: cysteine desulfurase, mitochondrial isoform X1	GB40072	GB10777	XM_012315317.1	probable cysteine desulfurase, mitochondrial isoform X1	LOC100652209
XP_003400089.1	LOC408424	LOC408424	XP_391971.1	408424	PREDICTED: COP9 signalosome complex subunit 8	GB40073	GB19794	XM_003400041.2	COP9 signalosome complex subunit 8	LOC100642417
XP_003400090.1	LOC551592	LOC551592	XP_006560457.1	551592	PREDICTED: nuclear receptor subfamily 4 group A member 2 isoform X1	GB40074	NA	XM_003400042.2	nuclear receptor subfamily 4 group A member 2 isoform X1	LOC100642535
XP_012170711.1	LOC551592	LOC551592	XP_016771394.1	551592	PREDICTED: nuclear receptor subfamily 4 group A member 2 isoform X2	GB40074	NA	XM_012315321.1	nuclear receptor subfamily 4 group A member 2 isoform X2	LOC100642535
XP_012170712.1	LOC551592	LOC551592	XP_006560458.1	551592	PREDICTED: nuclear receptor subfamily 4 group A member 2 isoform X4	GB40074	NA	XM_012315322.1	nuclear receptor subfamily 4 group A member 2 isoform X3	LOC100642535
XP_012170715.1	LOC410447	LOC410447	XP_006560452.1	410447	PREDICTED: importin subunit beta-1	GB40075	GB16423	XM_012315325.1	importin subunit beta-1 isoform X1	LOC100642654
XP_003400092.1	LOC410448	LOC410448	XP_016771257.1	410448	PREDICTED: carcinine transporter isoform X1	GB40076	GB15192	XM_003400044.2	organic cation transporter protein isoform X1	LOC100642772
XP_003400095.1	LOC726040	LOC726040	XP_016771255.1	726040	PREDICTED: 4-coumarate--CoA ligase 1 isoform X1	GB40077	GB19085	XM_003400047.2	4-coumarate--CoA ligase 1-like	LOC100643214
XP_003400099.1	LOC408426	LOC408426	XP_391973.3	408426	PREDICTED: lysosomal thioesterase PPT2 homolog isoform X1	GB40083	GB11628	XM_003400051.2	lysosomal thioesterase PPT2 homolog	LOC100643780
XP_012170722.1	LOC410452	LOC410452	XP_006560438.1	410452	PREDICTED: carboxypeptidase B-like	GB40085	GB19090	XM_012315332.1	carboxypeptidase B-like	LOC100644458
XP_012170724.1	LOC410454	LOC410454	XP_006560437.1	410454	PREDICTED: putative sodium-dependent multivitamin transporter isoform X1	GB40086	GB12014	XM_012315334.1	putative sodium-dependent multivitamin transporter	LOC100644342
XP_012170730.1	LOC408430	LOC408430	XP_016771249.1	408430	PREDICTED: voltage-dependent L-type calcium channel subunit beta-2 isoform X4	GB40089	GB17403	XM_012315340.1	voltage-dependent L-type calcium channel subunit beta-2 isoform X2	LOC100645652
XP_012170732.1	LOC408430	LOC408430	XP_016771248.1	408430	PREDICTED: voltage-dependent L-type calcium channel subunit beta-2 isoform X3	GB40089	GB17403	XM_012315342.1	voltage-dependent L-type calcium channel subunit beta-2 isoform X3	LOC100645652
XP_003400024.1	LOC408431	LOC408431	XP_391978.2	408431	PREDICTED: LIM domain-containing protein jub	GB40091	GB11453	XM_003399976.2	LIM domain-containing protein jub	LOC100644496
XP_003400027.1	LOC100578090	LOC100578090	XP_003249681.1	100578090	PREDICTED: uncharacterized protein LOC100578090	GB40092	NA	XM_003399979.2	uncharacterized protein LOC100644939	LOC100644939
XP_012170751.1	LOC100578023	LOC100578023	XP_006560385.1	100578023	PREDICTED: SIFamide-related peptide	GB40093	GB12452	XM_012315361.1	FMRFamide-related neuropeptides	LOC100645059
XP_003400029.1	LOC100216489	Eth	NP_001136079.1	100216489	ecdysis triggering hormone preproprotein	GB40094	GB15713	XM_003399981.2	uncharacterized protein LOC100645173 isoform X1	LOC100645173
XP_003400030.1	LOC726710	Dll	XP_006560365.1	726710	PREDICTED: distal-less isoform X4	GB40095	GB14516	XM_003399982.2	homeotic protein distal-less isoform X1	LOC100645298
XP_012170753.1	LOC726710	Dll	XP_006560367.1	726710	PREDICTED: distal-less isoform X5	GB40095	GB14516	XM_012315363.1	homeotic protein distal-less isoform X2	LOC100645298
XP_003400032.1	LOC410459	LOC410459	XP_393939.3	410459	PREDICTED: cyclin-H	GB40098	GB12261	XM_003399984.2	cyclin-H	LOC100645535
XP_012170761.1	LOC726759	LOC726759	XP_016771299.1	726759	PREDICTED: partitioning defective 3 homolog	GB40100	GB10346	XM_012315371.1	partitioning defective 3 homolog	LOC105666384
XP_003400064.1	LOC100578511	LOC100578511	XP_016771443.1	100578511	PREDICTED: uncharacterized protein LOC100578511 isoform X2	GB40103	GB18752	XM_003400016.1	uncharacterized protein LOC100649592	LOC100649592
XP_012170766.1	LOC408434	LOC408434	XP_391981.3	408434	PREDICTED: EGF domain-specific O-linked N-acetylglucosamine transferase isoform X1	GB40106	GB20085	XM_012315376.1	EGF domain-specific O-linked N-acetylglucosamine transferase isoform X1	LOC100646555
XP_012170767.1	LOC408434	LOC408434	XP_006560370.1	408434	PREDICTED: EGF domain-specific O-linked N-acetylglucosamine transferase isoform X2	GB40106	GB20085	XM_012315377.1	EGF domain-specific O-linked N-acetylglucosamine transferase isoform X2	LOC100646555
XP_003400039.1	LOC410463	LOC410463	XP_393943.5	410463	PREDICTED: ATPase WRNIP1-like	GB40107	GB14482	XM_003399991.2	ATPase WRNIP1-like	LOC100646433
XP_003400038.1	LOC552354	LOC552354	XP_624733.1	552354	PREDICTED: protein slowmo	GB40108	GB17877	XM_003399990.2	protein slowmo	LOC100646313
XP_003400037.2	LOC552377	LOC552377	XP_006560374.1	552377	PREDICTED: diacylglycerol O-acyltransferase 1 isoform X2	GB40109	GB13792	XM_003399989.2	LOW QUALITY PROTEIN: diacylglycerol O-acyltransferase 1	LOC100646196
XP_012170786.1	LOC100577222	LOC100577222	XP_016771300.1	100577222	PREDICTED: uncharacterized protein LOC100577222 isoform X1	GB40110	NA	XM_012315396.1	LOW QUALITY PROTEIN: uncharacterized protein LOC100646073	LOC100646073
XP_003400035.1	LOC410462	LOC410462	XP_006560383.1	410462	PREDICTED: uncharacterized protein LOC410462	GB40112	GB17157	XM_003399987.2	uncharacterized protein LOC100645959 isoform X1	LOC100645959
XP_003400033.1	LOC408433	LOC408433	XP_391980.1	408433	PREDICTED: UBX domain-containing protein 4	GB40113	GB14623	XM_003399985.2	UBX domain-containing protein 4 isoform X1	LOC100645773
XP_012170748.1	LOC408432	LOC408432	XP_391979.3	408432	PREDICTED: glutamate decarboxylase isoform X1	GB40118	GB19979	XM_012315358.1	glutamate decarboxylase isoform X1	LOC100649229
XP_003400025.1	LOC726648	LOC726648	XP_001122369.1	726648	PREDICTED: fas apoptotic inhibitory molecule 1	GB40120	GB18158	XM_003399977.2	fas apoptotic inhibitory molecule 1 isoform X1	LOC100644693
XP_012170784.1	LOC726599	LOC726599	XP_006560388.1	726599	PREDICTED: angiotensin-converting enzyme-like	GB40123	GB20065	XM_012315394.1	angiotensin-converting enzyme-like	LOC100648879
XP_003400115.1	LOC410456	LOC410456	XP_393936.4	410456	PREDICTED: uncharacterized protein LOC410456 isoform X1	GB40126	GB13425	XM_003400067.2	uncharacterized protein LOC100645889	LOC100645889
XP_012170738.1	LOC726547	LOC726547	XP_016771241.1	726547	PREDICTED: protein abrupt isoform X1	GB40128	GB19033	XM_012315348.1	protein abrupt isoform X2	LOC100645536
XP_012170725.1	LOC408429	LOC408429	XP_006560423.1	408429	PREDICTED: tensin-3 isoform X1	GB40134	GB11727	XM_012315335.1	tensin-1	LOC100644032
XP_012170723.1	LOC726391	LOC726391	XP_001122133.2	726391	PREDICTED: carboxypeptidase B-like isoform X1	GB40135	NA	XM_012315333.1	carboxypeptidase B-like	LOC100644223
XP_003400107.2	LOC726352	LOC726352	XP_016771183.1	726352	PREDICTED: transmembrane protease serine 11B-like protein	GB40137	NA	XM_003400059.2	transmembrane protease serine 9-like	LOC100644694
XP_003400109.2	LOC726329	LOC726329	XP_016771274.1	726329	PREDICTED: lectizyme	GB40138	GB11511	XM_003400061.2	venom peptide isomerase heavy chain-like	LOC100644940
XP_003400106.1	LOC408428	LOC408428	XP_391975.4	408428	PREDICTED: peptidyl-prolyl cis-trans isomerase A2-like isoform X1	GB40139	GB11371	XM_003400058.2	peptidyl-prolyl cis-trans isomerase 6	LOC100644575
XP_012170721.1	LOC408427	LOC408427	XP_006560446.1	408427	PREDICTED: piezo-type mechanosensitive ion channel component isoform X5	GB40140	GB16994	XM_012315331.1	LOW QUALITY PROTEIN: piezo-type mechanosensitive ion channel component 2-like	LOC100643905
XP_003400098.1	LOC410451	LOC410451	XP_016771167.1	410451	PREDICTED: venom serine carboxypeptidase isoform X1	GB40141	GB14710	XM_003400050.2	venom serine carboxypeptidase	LOC100643588
XP_012170719.1	LOC100577543	LOC100577543	XP_003249677.2	100577543	PREDICTED: fez family zinc finger protein 1-like	GB40142	GB11844	XM_012315329.1	fez family zinc finger protein 2-like	LOC100643461
XP_003400094.1	LOC410449	LOC410449	XP_006560455.1	410449	PREDICTED: uncharacterized protein LOC410449 isoform X1	GB40145	GB17678	XM_003400046.2	uncharacterized protein LOC100643092 isoform X3	LOC100643092
XP_012170710.1	LOC725856	LOC725856	XP_006560459.1	725856	PREDICTED: ras-related protein Rab-6.2	GB40146	GB10012	XM_012315320.1	ras-related protein Rab-6.2	LOC100652325
XP_012170706.1	LOC100577696	LOC100577696	XP_003249678.1	100577696	PREDICTED: fez family zinc finger protein 2-like	GB40147	GB19963	XM_012315316.1	fez family zinc finger protein 2-like	LOC100651771
XP_003400081.1	LOC100576555	LOC100576555	XP_003249671.1	100576555	PREDICTED: cytochrome b561 domain-containing protein 2-like	GB40148	GB15517	XM_003400033.2	cytochrome b561 domain-containing protein 2-like	LOC100651655
XP_012170688.1	LOC408423	Foxp	XP_016771151.1	408423	PREDICTED: foxP protein isoform X17	GB40150	GB10313	XM_012315298.1	forkhead box protein P1 isoform X1	LOC100651096
XP_012170691.1	LOC408423	Foxp	XP_016771165.1	408423	PREDICTED: foxP protein isoform X23	GB40150	GB10313	XM_012315301.1	forkhead box protein P1 isoform X4	LOC100651096
XP_012170701.1	LOC408423	Foxp	XP_006560352.1	408423	PREDICTED: foxP protein isoform X20	GB40150	GB10313	XM_012315311.1	forkhead box protein P1 isoform X8	LOC100651096
XP_012170703.1	LOC408423	Foxp	XP_016771163.1	408423	PREDICTED: foxP protein isoform X21	GB40150	GB10313	XM_012315313.1	forkhead box protein P1 isoform X9	LOC100651096
XP_003400073.1	LOC410441	LOC410441	XP_393921.4	410441	PREDICTED: secretory carrier-associated membrane protein 5B	GB40151	GB12116	XM_003400025.2	secretory carrier-associated membrane protein 5A isoform X2	LOC100650781
XP_003400060.1	LOC725354	LOC725354	XP_016771408.1	725354	PREDICTED: uncharacterized protein LOC725354 isoform X2	GB40155	GB16963	XM_003400012.2	uncharacterized protein LOC100649111	LOC100649111
XP_012170677.1	LOC408421	LOC408421	XP_623685.1	408421	PREDICTED: uncharacterized protein LOC408421 isoform X1	GB40157	GB12562	XM_012315287.1	uncharacterized protein LOC100647158	LOC100647158
XP_003400057.1	LOC410438	LOC410438	XP_006560472.1	410438	PREDICTED: neuroendocrine convertase 1-like isoform X2	GB40158	GB11271	XM_003400009.2	neuroendocrine convertase 1-like	LOC100648653
XP_012170675.1	LOC100576924	LOC100576924	XP_006560482.1	100576924	PREDICTED: ankyrin repeat and death domain-containing protein 1A-like isoform X1	GB40159	GB10556	XM_012315285.1	ankyrin repeat and death domain-containing protein 1A-like	LOC100646799
XP_012170667.1	LOC413549	LOC413549	XP_396991.4	413549	PREDICTED: chondroitin sulfate synthase 1	GB40162	GB13893	XM_012315277.1	chondroitin sulfate synthase 1	LOC100650898
XP_003400345.1	LOC411632	LOC411632	XP_006560486.1	411632	PREDICTED: neuropeptide CCHamide-1 receptor-like isoform X1	GB40169	GB16092	XM_003400297.2	gastrin-releasing peptide receptor-like	LOC100643709
XP_003401567.2	LOC724590	LOC724590	XP_006558391.2	724590	PREDICTED: uncharacterized protein LOC724590	GB40186	GB11878	XM_003401519.2	uncharacterized protein LOC100643989	LOC100643989
XP_003401521.1	LOC100576940	LOC100576940	XP_016771077.1	100576940	PREDICTED: odorant receptor 13a-like isoform X2	GB40195	GB13364	XM_003401473.2	odorant receptor 4-like	LOC100648345
XP_003401521.1	LOC100576940	LOC100576940	XP_016771077.1	100576940	PREDICTED: odorant receptor 13a-like isoform X2	GB40195	GB30281	XM_003401473.2	odorant receptor 4-like	LOC100648345
XP_003401503.1	LOC725052	LOC725052	XP_001120948.1	725052	PREDICTED: odorant receptor 13a isoform X1	GB40200	GB18391	XM_003401455.2	odorant receptor 13a-like	LOC100646043
XP_012172351.1	LOC413369	LOC413369	XP_006558396.1	413369	PREDICTED: uncharacterized protein LOC413369, partial	GB40203	GB14567	XM_012316961.1	uncharacterized protein LOC100643910 isoform X2	LOC100643910
XP_003401477.1	LOC552156	LOC552156	XP_016770843.1	552156	PREDICTED: LOW QUALITY PROTEIN: DNA-directed RNA polymerase II subunit RPB2	GB40205	GB16559	XM_003401429.2	DNA-directed RNA polymerase II subunit RPB2	LOC100642622
XP_003401455.1	LOC552108	LOC552108	XP_006558382.1	552108	PREDICTED: adhesion G protein-coupled receptor A3 isoform X1	GB40206	GB12026	XM_003401407.2	LOW QUALITY PROTEIN: probable G-protein coupled receptor 125	LOC100650097
XP_012172347.1	LOC724712	LOC724712	XP_006558381.1	724712	PREDICTED: serine--tRNA ligase, mitochondrial	GB40207	GB11684	XM_012316957.1	serine--tRNA ligase, mitochondrial	LOC100646966
XP_003401399.1	LOC409955	LOC409955	XP_393446.1	409955	PREDICTED: WD40 repeat-containing protein SMU1	GB40208	GB19636	XM_003401351.2	WD40 repeat-containing protein SMU1	LOC100643061
XP_003400995.1	LOC413064	LOC413064	XP_016771088.1	413064	PREDICTED: DNA replication licensing factor Mcm6 isoform X1	GB40217	GB19871	XM_003400947.2	DNA replication licensing factor Mcm6	LOC100643343
XP_012172040.1	LOC100576458	LOC100576458	XP_006558393.1	100576458	PREDICTED: urea transporter 2-like	GB40218	GB10890	XM_012316650.1	urea transporter 1-like	LOC100643465
XP_003401014.1	LOC100576428	LOC100576428	XP_006558364.1	100576428	PREDICTED: lateral signaling target protein 2 homolog isoform X3	GB40219	NA	XM_003400966.2	lateral signaling target protein 2 homolog	LOC100645655
XP_003401001.1	LOC551248	LOC551248	XP_016771113.1	551248	PREDICTED: tetraspanin-31-A	GB40221	GB18505	XM_003400953.2	tetraspanin-13 isoform X2	LOC100643956
XP_003400999.1	LOC409959	LOC409959	XP_393450.3	409959	PREDICTED: cyclin-dependent kinase 2	GB40222	GB17783	XM_003400951.2	cyclin-dependent kinase 2-like	LOC100643829
XP_012172051.1	LOC551115	LOC551115	XP_016771037.1	551115	PREDICTED: LOW QUALITY PROTEIN: microtubule-associated protein tau-like	GB40225	GB16724	XM_012316661.1	microtubule-associated protein 4	LOC100643713
XP_003401003.1	LOC412797	LOC412797	XP_016771112.1	412797	PREDICTED: facilitated trehalose transporter Tret1-like	GB40227	GB10764	XM_003400955.2	facilitated trehalose transporter Tret1-like	LOC100644225
XP_012172039.1	LOC100576488	LOC100576488	XP_016770842.1	100576488	PREDICTED: uncharacterized protein LOC100576488, partial	GB40228	GB12195	XM_012316649.1	uncharacterized protein LOC100645539	LOC100645539
XP_012172032.1	LOC551490	LOC551490	XP_016770962.1	551490	PREDICTED: collagen alpha chain CG42342-like	GB40231	GB15920	XM_012316642.1	LOW QUALITY PROTEIN: collagen alpha chain CG42342	LOC100645348
XP_012172464.1	LOC409954	LOC409954	XP_003249289.1	409954	PREDICTED: peroxiredoxin 1	GB40232	GB19380	XM_012317074.1	peroxiredoxin 1-like	LOC105666558
XP_012172467.1	LOC725246	LOC725246	XP_016770959.1	725246	PREDICTED: uncharacterized protein LOC725246 isoform X1	GB40234	GB19948	XM_012317077.1	uncharacterized protein LOC100650665 isoform X3	LOC100650665
XP_003401414.2	LOC413539	LOC413539	XP_396981.4	413539	PREDICTED: insulin-degrading enzyme isoform X1	GB40237	GB19863	XM_003401366.2	insulin-degrading enzyme isoform X2	LOC100644699
XP_003401439.1	LOC552084	LOC552084	XP_016771107.1	552084	PREDICTED: oxygen-dependent coproporphyrinogen-III oxidase	GB40238	GB20030	XM_003401391.2	oxygen-dependent coproporphyrinogen-III oxidase	LOC100648147
XP_012172348.1	LOC412351	LOC412351	XP_395812.4	412351	PREDICTED: E3 ubiquitin-protein ligase TM129 isoform X1	GB40239	GB19756	XM_012316958.1	E3 ubiquitin-protein ligase TM129 isoform X1	LOC100651583
XP_012172352.1	LOC409881	LOC409881	XP_006558384.1	409881	PREDICTED: myosin regulatory light chain 2	GB40240	GB13399	XM_012316962.1	myosin regulatory light chain 2	LOC100642903
XP_003398756.2	LOC409257	LOC409257	XP_397551.5	409257	PREDICTED: uncharacterized protein LOC409257	GB40243	GB14033	XM_003398708.2	uncharacterized protein LOC100645566	LOC100645566
XP_012176693.1	LOC552030	LOC552030	XP_006572178.1	552030	PREDICTED: uncharacterized protein LOC552030	GB40251	GB19562	XM_012321303.1	uncharacterized protein LOC100649920 isoform X1	LOC100649920
XP_003400349.1	LOC727025	LOC727025	XP_001122738.2	727025	PREDICTED: DNA-directed RNA polymerases I, II, and III subunit RPABC4	GB40252	NA	XM_003400301.2	DNA-directed RNA polymerases I, II, and III subunit RPABC4	LOC100644189
XP_003397075.2	LOC552586	LOC552586	XP_624964.1	552586	PREDICTED: cytochrome c oxidase assembly factor 7 homolog	GB40259	GB16651	XM_003397027.2	uncharacterized protein LOC100647299	LOC100647299
XP_012166230.1	LOC413721	LOC413721	XP_016768568.1	413721	PREDICTED: uncharacterized protein LOC413721 isoform X4	GB40263	GB18965	XM_012310840.1	LOW QUALITY PROTEIN: uncharacterized protein LOC100650602	LOC100650602
XP_012166233.1	LOC726399	LOC726399	XP_006557370.1	726399	PREDICTED: transcriptional activator protein Pur-beta isoform X4	GB40265	GB30370	XM_012310843.1	transcriptional activator protein Pur-beta isoform X3	LOC100652239
XP_012166234.1	LOC726399	LOC726399	XP_001122141.2	726399	PREDICTED: transcriptional activator protein Pur-beta isoform X6	GB40265	GB30370	XM_012310844.1	transcriptional activator protein Pur-beta isoform X4	LOC100652239
XP_012166235.1	LOC726399	LOC726399	XP_006557371.1	726399	PREDICTED: transcriptional activator protein Pur-beta isoform X7	GB40265	GB30370	XM_012310845.1	transcriptional activator protein Pur-beta-B isoform X5	LOC100652239
XP_012166236.1	LOC726399	LOC726399	XP_006557372.1	726399	PREDICTED: transcriptional activator protein Pur-beta isoform X8	GB40265	GB30370	XM_012310846.1	transcriptional activator protein Pur-beta-B isoform X6	LOC100652239
XP_012166676.1	LOC552656	LOC552656	XP_625034.1	552656	PREDICTED: probable 39S ribosomal protein L45, mitochondrial	GB40267	GB14287	XM_012311286.1	probable 39S ribosomal protein L45, mitochondrial	LOC100644807
XP_003397298.1	LOC413720	LOC413720	XP_397160.3	413720	PREDICTED: nucleolar protein 14 homolog	GB40269	GB10336	XM_003397250.2	nucleolar protein 14 homolog	LOC100644487
XP_003397127.1	LOC100576298	LOC100576298	XP_006557365.1	100576298	PREDICTED: uncharacterized protein LOC100576298	GB40270	GB13342	XM_003397079.2	uncharacterized protein LOC100643696	LOC100643696
XP_012166228.1	LOC100576146	LOC100576146	XP_016768578.1	100576146	PREDICTED: aladin-like	GB40271	GB30372	XM_012310838.1	aladin-like	LOC100649454
XP_012166229.1	LOC100576110	LOC100576110	XP_016768577.1	100576110	PREDICTED: zinc finger protein GLI4-like isoform X6	GB40273	GB30371	XM_012310839.1	uncharacterized protein LOC100648281	LOC100648281
XP_012166433.1	LOC411814	LOC411814	XP_016768569.1	411814	PREDICTED: osmotic avoidance abnormal protein 3 isoform X1	GB40274	GB18860	XM_012311043.1	osmotic avoidance abnormal protein 3-like	LOC100642759
XP_003400256.1	LOC409736	LOC409736	XP_393234.2	409736	PREDICTED: probable methylmalonate-semialdehyde dehydrogenase	GB40278	GB15807	XM_003400208.2	probable methylmalonate-semialdehyde dehydrogenase [acylating], mitochondrial isoform X1	LOC100642261
XP_003400265.1	LOC100577322	LOC100577322	XP_006568109.1	100577322	PREDICTED: cell wall integrity and stress response component 2	GB40279	NA	XM_003400217.2	cell wall integrity and stress response component 2	LOC100643502
XP_003400136.1	LOC412876	LOC412876	XP_006568107.1	412876	PREDICTED: pyruvate carboxylase, mitochondrial isoform X2	GB40280	GB19885	XM_003400088.2	pyruvate carboxylase, mitochondrial isoform X2	LOC100648453
XP_003400137.1	LOC412876	LOC412876	XP_006568106.1	412876	PREDICTED: pyruvate carboxylase, mitochondrial isoform X1	GB40280	GB19885	XM_003400089.2	pyruvate carboxylase, mitochondrial isoform X1	LOC100648453
XP_012170872.1	LOC409714	LOC409714	XP_016771368.1	409714	PREDICTED: mucin-5AC isoform X1	GB40282	GB11354	XM_012315482.1	uncharacterized protein LOC100648338 isoform X1	LOC100648338
XP_012170873.1	LOC409714	LOC409714	XP_006568105.1	409714	PREDICTED: mucin-5AC isoform X2	GB40282	GB11354	XM_012315483.1	uncharacterized protein LOC100648338 isoform X2	LOC100648338
XP_012170865.1	LOC409715	LOC409715	XP_016771426.1	409715	PREDICTED: bumetanide-sensitive sodium-(potassium)-chloride cotransporter	GB40283	GB15653	XM_012315475.1	bumetanide-sensitive sodium-(potassium)-chloride cotransporter	LOC100647910
XP_012170861.1	LOC725159	LOC725159	XP_016771320.1	725159	PREDICTED: probable cytochrome P450 6a14	GB40284	GB14594	XM_012315471.1	cytochrome P450 6A1-like	LOC100649469
XP_003400129.2	LOC551028	LOC551028	XP_016771194.1	551028	PREDICTED: probable cytochrome P450 6a14	GB40287	GB16899	XM_003400081.2	uncharacterized protein LOC100647549	LOC100647549
XP_012170867.1	LOC550956	LOC550956	XP_006568103.1	550956	PREDICTED: ATP-dependent (S)-NAD(P)H-hydrate dehydratase	GB40289	GB16073	XM_012315477.1	ATP-dependent (S)-NAD(P)H-hydrate dehydratase isoform X2	LOC100648143
XP_012170056.1	LOC412637	LOC412637	XP_006557362.1	412637	PREDICTED: kanadaptin	GB40296	GB19054	XM_012314666.1	kanadaptin	LOC100650052
XP_012170054.1	LOC550975	LOC550975	XP_016772565.1	550975	PREDICTED: uncharacterized protein LOC550975	GB40297	GB16327	XM_012314664.1	uncharacterized protein LOC105666332 isoform X1	LOC105666332
XP_003399852.2	LOC552350	CPR5	NP_001257750.1	552350	cuticular protein 5	GB40299	GB20042	XM_003399804.2	larval cuticle protein A3A-like	LOC100652089
XP_012170062.1	LOC552086	LOC552086	XP_624467.1	552086	PREDICTED: aldose 1-epimerase isoform X3	GB40301	GB12384	XM_012314672.1	aldose 1-epimerase-like isoform X1	LOC100648993
XP_012170065.1	LOC411576	LOC411576	XP_395047.5	411576	PREDICTED: phosphoglycerate kinase	GB40302	GB11056	XM_012314675.1	probable phosphoglycerate kinase	LOC100645172
XP_003399862.1	LOC412187	LOC412187	XP_395650.3	412187	PREDICTED: broad-complex core protein isoforms 1/2/3/4/5-like isoform X2	GB40303	GB16366	XM_003399814.2	broad-complex core protein isoforms 1/2/3/4/5	LOC100643256
XP_003399872.1	LOC413892	LOC413892	XP_397331.2	413892	PREDICTED: ankyrin-3-like isoform X1	GB40304	GB13080	XM_003399824.2	ankyrin repeat and SOCS box protein 16-like	LOC100644616
XP_012170120.1	LOC413891	LOC413891	XP_397330.3	413891	PREDICTED: NADH-ubiquinone oxidoreductase 49 kDa subunit isoform X2	GB40305	GB17868	XM_012314730.1	NADH-ubiquinone oxidoreductase 49 kDa subunit	LOC100645888
XP_003399854.1	LOC412547	LOC412547	XP_016772440.1	412547	PREDICTED: DNA-directed RNA polymerase II subunit RPB9	GB40307	GB18029	XM_003399806.2	DNA-directed RNA polymerase II subunit RPB9	LOC100652323
XP_012170117.1	LOC409521	LOC409521	XP_393027.2	409521	PREDICTED: hsp70-binding protein 1	GB40308	GB15809	XM_012314727.1	hsp70-binding protein 1 isoform X1	LOC100650822
XP_003399642.1	LOC100578522	LOC100578522	XP_006557347.1	100578522	PREDICTED: peroxisomal biogenesis factor 19 isoform X1	GB40309	GB18587	XM_003399594.2	peroxisomal biogenesis factor 19	LOC100646480
XP_012170058.1	LOC411575	LOC411575	XP_006557348.1	411575	PREDICTED: uncharacterized protein LOC411575 isoform X1	GB40310	GB14163	XM_012314668.1	uncharacterized protein LOC100646154 isoform X1	LOC100646154
XP_003399654.1	LOC411525	LOC411525	XP_006557352.1	411525	PREDICTED: choline/ethanolamine kinase isoform X1	GB40312	GB10815	XM_003399606.2	choline/ethanolamine kinase isoform X1	LOC100647817
XP_003399910.1	LOC412739	LOC412739	XP_396192.4	412739	PREDICTED: roundabout homolog 2	GB40316	GB17658	XM_003399862.2	roundabout homolog 2-like	LOC100649308
XP_012168505.1	LOC552129	LOC552129	XP_006572195.1	552129	PREDICTED: uncharacterized protein LOC552129	GB40319	GB15644	XM_012313115.1	LOW QUALITY PROTEIN: uncharacterized protein LOC100648288	LOC100648288
XP_003398644.1	LOC411359	LOC411359	XP_394833.2	411359	PREDICTED: protein tumorous imaginal discs, mitochondrial isoform X1	GB40320	GB10850	XM_003398596.2	protein tumorous imaginal discs, mitochondrial isoform X1	LOC100650817
XP_012168504.1	LOC411359	LOC411359	XP_006572194.1	411359	PREDICTED: protein tumorous imaginal discs, mitochondrial isoform X2	GB40320	GB10850	XM_012313114.1	protein tumorous imaginal discs, mitochondrial isoform X2	LOC100650817
XP_012166272.1	LOC409628	LOC409628	XP_393129.3	409628	PREDICTED: neutral ceramidase	GB40336	GB12800	XM_012310882.1	neutral ceramidase	LOC100648282
XP_003402532.1	LOC551571	LOC551571	NP_001157480.1	551571	pyrokinin-like receptor 1	GB40337	GB18762	XM_003402484.2	neuropeptides capa receptor-like	LOC100646164
XP_003397158.1	LOC413740	LOC413740	XP_397179.2	413740	PREDICTED: iodotyrosine deiodinase 1 isoform X2	GB40339	GB11154	XM_003397110.2	iodotyrosine dehalogenase 1	LOC100647581
XP_012166261.1	LOC100576863	LOC100576863	XP_003249525.1	100576863	PREDICTED: uncharacterized protein LOC100576863	GB40340	GB11333	XM_012310871.1	uncharacterized protein LOC100647341	LOC100647341
XP_003397149.1	LOC413618	LOC413618	XP_397060.3	413618	PREDICTED: uncharacterized protein LOC413618	GB40341	GB15134	XM_003397101.2	uncharacterized protein LOC100646419	LOC100646419
XP_012166255.1	LOC551834	LOC551834	XP_006559713.1	551834	PREDICTED: large subunit GTPase 1 homolog	GB40342	GB12711	XM_012310865.1	large subunit GTPase 1 homolog	LOC100646541
XP_012166254.1	LOC413620	LOC413620	XP_397062.2	413620	PREDICTED: uncharacterized protein LOC413620	GB40343	GB11088	XM_012310864.1	uncharacterized protein LOC100646149	LOC100646149
XP_012173984.1	LOC552242	LOC552242	XP_006559708.1	552242	PREDICTED: uncharacterized protein LOC552242	GB40344	GB12505	XM_012318594.1	phospholipase A2	LOC100644538
XP_012173979.1	LOC552177	LOC552177	XP_016769114.1	552177	PREDICTED: LOW QUALITY PROTEIN: uncharacterized protein LOC552177	GB40348	GB17140	XM_012318589.1	LOW QUALITY PROTEIN: uncharacterized protein LOC100644421	LOC100644421
XP_012173981.1	LOC726673	LOC726673	XP_006559738.1	726673	PREDICTED: 28S ribosomal protein S27, mitochondrial, partial	GB40349	GB11791	XM_012318591.1	LOW QUALITY PROTEIN: 28S ribosomal protein S27, mitochondrial	LOC100645699
XP_012173978.1	LOC412128	LOC412128	XP_006559702.1	412128	PREDICTED: DENN domain-containing protein 5B isoform X3	GB40350	GB16813	XM_012318588.1	LOW QUALITY PROTEIN: DENN domain-containing protein 5A	LOC100645270
XP_003397035.1	LOC413184	LOC413184	XP_396635.2	413184	PREDICTED: coiled-coil domain-containing protein 94	GB40355	GB19950	XM_003396987.2	coiled-coil domain-containing protein 94 isoform X1	LOC100642520
XP_003397038.1	LOC413185	LOC413185	XP_006559691.1	413185	PREDICTED: spondin-1-like isoform X6	GB40356	GB17587	XM_003396990.2	spondin-1 isoform X2	LOC100642883
XP_012166308.1	LOC413185	LOC413185	XP_006559687.1	413185	PREDICTED: spondin-1-like isoform X4	GB40356	GB17587	XM_012310918.1	spondin-1 isoform X1	LOC100642883
XP_012166310.1	LOC413185	LOC413185	XP_006559692.1	413185	PREDICTED: spondin-1-like isoform X7	GB40356	GB17587	XM_012310920.1	spondin-1 isoform X3	LOC100642883
XP_012166312.1	LOC412284	LOC412284	XP_016769250.1	412284	PREDICTED: UPF0518 protein AAEL005291-like isoform X1	GB40357	GB13974	XM_012310922.1	LOW QUALITY PROTEIN: UPF0518 protein AAEL005291-like	LOC100642758
XP_012166319.1	LOC410142	LOC410142	XP_393625.5	410142	PREDICTED: RILP-like protein homolog isoform X1	GB40358	GB10813	XM_012310929.1	RILP-like protein homolog isoform X1	LOC100643120
XP_012166322.1	LOC410142	LOC410142	XP_006559679.1	410142	PREDICTED: RILP-like protein homolog isoform X2	GB40358	GB10813	XM_012310932.1	RILP-like protein homolog isoform X3	LOC100643120
XP_012166329.1	LOC726500	LOC726500	XP_016769200.1	726500	PREDICTED: eukaryotic translation initiation factor 2 subunit 1	GB40360	GB18739	XM_012310939.1	eukaryotic translation initiation factor 2 subunit 1	LOC100644062
XP_012166330.1	LOC551462	LOC551462	XP_006559673.1	551462	PREDICTED: sister chromatid cohesion protein PDS5 homolog B isoform X3	GB40361	GB14093	XM_012310940.1	sister chromatid cohesion protein PDS5 homolog B isoform X1	LOC100643809
XP_012166331.1	LOC551462	LOC551462	XP_006559674.1	551462	PREDICTED: sister chromatid cohesion protein PDS5 homolog B isoform X4	GB40361	GB14093	XM_012310941.1	sister chromatid cohesion protein PDS5 homolog B isoform X2	LOC100643809
XP_012166332.1	LOC551462	LOC551462	XP_006559672.1	551462	PREDICTED: sister chromatid cohesion protein PDS5 homolog B-B isoform X1	GB40361	GB14093	XM_012310942.1	sister chromatid cohesion protein PDS5 homolog B-B isoform X3	LOC100643809
XP_003397050.2	LOC412308	LOC412308	XP_006559671.1	412308	PREDICTED: flap endonuclease 1	GB40362	GB15388	XM_003397002.2	flap endonuclease 1 isoform X1	LOC100644405
XP_012166342.1	LOC726636	LOC726636	XP_006559668.1	726636	PREDICTED: WD repeat-containing and planar cell polarity effector protein fritz isoform X1	GB40363	GB14061	XM_012310952.1	LOW QUALITY PROTEIN: WD repeat-containing and planar cell polarity effector protein fritz	LOC100645249
XP_012166341.1	LOC551090	LOC551090	XP_623492.4	551090	PREDICTED: conserved oligomeric Golgi complex subunit 8	GB40364	GB12466	XM_012310951.1	conserved oligomeric Golgi complex subunit 8	LOC100645377
XP_012166340.1	LOC726586	LOC726586	XP_006559664.1	726586	PREDICTED: ATP-dependent RNA helicase DDX24	GB40365	GB15095	XM_012310950.1	LOW QUALITY PROTEIN: ATP-dependent RNA helicase DDX24	LOC100645127
XP_003397060.1	LOC551717	LOC551717	XP_006559649.1	551717	PREDICTED: putative uncharacterized protein DDB_G0287265	GB40377	GB10247	XM_003397012.1	uncharacterized protein LOC100645597	LOC100645597
XP_012173303.1	LOC725483	LOC725483	XP_016768876.1	725483	PREDICTED: gustatory receptor for sugar taste 43a	GB40382	GB16407	XM_012317913.1	gustatory receptor for sugar taste 43a	LOC100643101
XP_012173290.1	LOC410018	LOC410018	XP_006559634.1	410018	PREDICTED: protein I\'m not dead yet-like isoform X5	GB40385	GB13916	XM_012317900.1	protein Im not dead yet isoform X1 LOC100642306 100642306 1713 570 _x000D_ CDS GCF_000214255.1 Primary Assembly linkage group LG B16 NC_015777.1 5150833 5154654 - XP_012173291.1 XM_012317901.1 protein Im not dead yet isoform X2	LOC100642306
XP_003401861.1	LOC411775	LOC411775	XP_006559624.1	411775	PREDICTED: exocyst complex component 8	GB40388	GB14153	XM_003401813.2	exocyst complex component 8	LOC100651226
XP_012173261.1	LOC406154	PRF	NP_001091636.1	406154	profilin	GB40389	GB13380	XM_012317871.1	profilin	LOC100650794
XP_012173313.1	LOC725900	LOC725900	XP_006559609.1	725900	PREDICTED: putative SLC9B1-like protein SLC9B1P1 isoform X3	GB40390	GB14819	XM_012317923.1	sodium/hydrogen exchanger 9B1-like	LOC100651105
XP_012173233.1	LOC100577582	LOC100577582	XP_006559597.1	100577582	PREDICTED: putative mannose 6-phosphate receptor-like protein C530.09c isoform X2	GB40391	GB13304	XM_012317843.1	uncharacterized protein LOC100649072	LOC100649072
XP_003403430.2	LOC552279	LOC552279	XP_006559600.1	552279	PREDICTED: sodium-independent sulfate anion transporter-like isoform X1	GB40392	GB19500	XM_003403382.2	sodium-independent sulfate anion transporter-like	LOC100645549
XP_003403136.1	LOC409026	LOC409026	XP_392556.3	409026	PREDICTED: transmembrane emp24 domain-containing protein bai	GB40395	GB15575	XM_003403088.2	transmembrane emp24 domain-containing protein bai	LOC100645274
XP_003403130.1	LOC552555	LOC552555	XP_624934.1	552555	PREDICTED: synaptobrevin homolog YKT6	GB40399	GB12321	XM_003403082.2	synaptobrevin homolog YKT6	LOC100644544
XP_012175133.1	LOC552576	LOC552576	XP_006559574.1	552576	PREDICTED: tyrosine-protein kinase PR2	GB40400	GB15300	XM_012319743.1	tyrosine-protein kinase PR2 isoform X3	LOC100643718
XP_012175122.1	LOC409616	LOC409616	XP_006559510.1	409616	PREDICTED: uncharacterized protein MAL13P1.304 isoform X1	GB40405	GB14795	XM_012319732.1	uncharacterized protein LOC100643472 isoform X1	LOC100643472
XP_012175124.1	LOC409616	LOC409616	XP_006559513.1	409616	PREDICTED: uncharacterized protein MAL13P1.304 isoform X3	GB40405	GB14795	XM_012319734.1	uncharacterized protein LOC100643472 isoform X3	LOC100643472
XP_012175127.1	LOC409616	LOC409616	XP_006559518.1	409616	PREDICTED: protein cordon-bleu isoform X7	GB40405	GB14795	XM_012319737.1	uncharacterized protein LOC100643472 isoform X5	LOC100643472
XP_012175206.1	LOC725020	LOC725020	XP_016768799.1	725020	PREDICTED: uncharacterized protein LOC725020	GB40407	GB11449	XM_012319816.1	uncharacterized protein LOC105666956	LOC105666956
XP_012175117.1	LOC100577488	LOC100577488	XP_006559528.1	100577488	PREDICTED: uncharacterized protein LOC100577488	GB40409	GB11579	XM_012319727.1	uncharacterized protein LOC100643229 isoform X2	LOC100643229
XP_012175107.1	LOC413556	LOC413556	XP_006559530.2	413556	PREDICTED: uncharacterized protein LOC413556	GB40410	GB19940	XM_012319717.1	sodium-coupled monocarboxylate transporter 1	LOC105666948
XP_003403110.1	LOC726359	LOC726359	XP_001122102.2	726359	PREDICTED: protein SMG8	GB40414	GB11851	XM_003403062.2	protein SMG8	LOC100652303
XP_003403108.1	LOC100577452	LOC100577452	XP_003249531.1	100577452	PREDICTED: protein brambleberry-like	GB40415	GB14957	XM_003403060.2	protein brambleberry-like	LOC100651979
XP_003403107.1	LOC413254	Twi	XP_006559489.1	413254	PREDICTED: twist isoform X1	GB40416	GB18475	XM_003403059.2	protein twist isoform X1	LOC100651863
XP_003403105.1	LOC552393	Tmem98	NP_001135933.1	552393	transmembrane protein 98	GB40417	NA	XM_003403057.2	transmembrane protein 98-like	LOC100651628
XP_012174964.1	LOC409836	LOC409836	XP_006559554.1	409836	PREDICTED: rho GTPase-activating protein 100F isoform X3	GB40420	GB15150	XM_012319574.1	rho GTPase-activating protein 100F isoform X1	LOC100651665
XP_012174965.1	LOC409836	LOC409836	XP_006559558.1	409836	PREDICTED: rho GTPase-activating protein 100F isoform X6	GB40420	GB15150	XM_012319575.1	rho GTPase-activating protein 100F isoform X2	LOC100651665
XP_012174966.1	LOC409836	LOC409836	XP_006559565.1	409836	PREDICTED: rho GTPase-activating protein 100F isoform X9	GB40420	GB15150	XM_012319576.1	rho GTPase-activating protein 100F isoform X3	LOC100651665
XP_003403195.1	LOC409325	LOC409325	XP_006559567.1	409325	PREDICTED: uncharacterized protein LOC409325 isoform X2	GB40422	GB14016	XM_003403147.2	formin-binding protein 4-like isoform X2	LOC100642714
XP_012174973.1	LOC409166	LOC409166	XP_016768832.1	409166	PREDICTED: E3 ubiquitin-protein ligase TRIM23-like	GB40424	GB12866	XM_012319583.1	E3 ubiquitin-protein ligase TRIM23-like	LOC100643431
XP_012175202.1	LOC727649	LOC727649	XP_016768827.1	727649	PREDICTED: uncharacterized protein LOC727649	GB40425	GB17858	XM_012319812.1	uncharacterized protein LOC100643791	LOC100643791
XP_003403206.1	LOC727647	LOC727647	XP_016768842.1	727647	PREDICTED: uncharacterized protein LOC727647	GB40426	GB10722	XM_003403158.2	uncharacterized protein LOC100644114 isoform X1	LOC100644114
XP_012175151.1	LOC100576968	LOC100576968	XP_006559571.1	100576968	PREDICTED: merlin isoform X2	GB40427	GB15815	XM_012319761.1	LOW QUALITY PROTEIN: merlin	LOC100646211
XP_012175158.1	LOC551603	LOC551603	XP_006559507.1	551603	PREDICTED: ras-related protein Rab-11A	GB40429	GB17764	XM_012319768.1	ras-related protein Rab-11A	LOC100647364
XP_003403150.1	LOC409250	LOC409250	XP_392773.3	409250	PREDICTED: beta-ureidopropionase	GB40431	GB20148	XM_003403102.2	beta-ureidopropionase	LOC100647051
XP_012175164.1	LOC724437	LOC724437	XP_006559496.1	724437	PREDICTED: adenomatous polyposis coli protein-like	GB40437	GB11953	XM_012319774.1	adenomatous polyposis coli protein-like isoform X2	LOC100646571
XP_003403197.1	LOC724393	LOC724393	XP_001120227.2	724393	PREDICTED: uncharacterized protein LOC724393	GB40438	GB14285	XM_003403149.2	uncharacterized protein LOC100642947	LOC100642947
XP_003403156.1	LOC409372	crh-BP	NP_001012633.1	409372	corticotropin releasing hormone binding protein	GB40439	GB14094	XM_003403108.2	corticotropin-releasing factor-binding protein	LOC100647798
XP_012175166.1	LOC409371	LOC409371	XP_006559495.2	409371	PREDICTED: LOW QUALITY PROTEIN: intraflagellar transport protein 172 homolog	GB40440	GB10454	XM_012319776.1	LOW QUALITY PROTEIN: intraflagellar transport protein 172 homolog	LOC100647919
XP_012175167.1	LOC409369	LOC409369	XP_392884.1	409369	PREDICTED: brain protein I3	GB40441	GB10988	XM_012319777.1	brain protein I3	LOC100648152
XP_003403161.1	LOC411771	LOC411771	XP_395238.2	411771	PREDICTED: cysteine sulfinic acid decarboxylase	GB40442	GB16827	XM_003403113.2	cysteine sulfinic acid decarboxylase	LOC100648382
XP_003403162.1	LOC409195	LOC409195	XP_392719.1	409195	PREDICTED: MIP18 family protein CG30152	GB40444	GB19427	XM_003403114.2	MIP18 family protein CG30152	LOC100648497
XP_003403165.1	LOC411770	CTL5	NP_001229926.1	411770	C-type lectin 5 precursor	GB40445	GB17330	XM_003403117.2	L-selectin	LOC100648846
XP_003403163.1	LOC100577302	LOC100577302	XP_006559731.1	100577302	PREDICTED: unconventional prefoldin RPB5 interactor	GB40446	GB30319	XM_003403115.2	unconventional prefoldin RPB5 interactor 1	LOC100648616
XP_003403166.1	LOC724191	RpL35	NP_001167614.1	724191	ribosomal protein L35	GB40448	GB15361	XM_003403118.2	60S ribosomal protein L35	LOC100648962
XP_012175169.1	LOC409196	LOC409196	XP_006559494.1	409196	PREDICTED: alanine aminotransferase 1	GB40451	GB17641	XM_012319779.1	alanine aminotransferase 1	LOC100648266
XP_012175165.1	LOC409370	LOC409370	XP_003249515.1	409370	PREDICTED: brefeldin A-inhibited guanine nucleotide-exchange protein 1	GB40452	GB12468	XM_012319775.1	brefeldin A-inhibited guanine nucleotide-exchange protein 1	LOC100648040
XP_012175159.1	LOC411881	LOC411881	XP_395348.2	411881	PREDICTED: peregrin	GB40453	GB13041	XM_012319769.1	LOW QUALITY PROTEIN: peregrin	LOC100646692
XP_003403148.1	LOC724519	LOC724519	XP_006559504.1	724519	PREDICTED: vacuolar protein sorting-associated protein 72 homolog isoform X1	GB40454	GB16677	XM_003403100.2	LOW QUALITY PROTEIN: vacuolar protein sorting-associated protein 72 homolog	LOC100646813
XP_012175154.1	LOC551301	LOC551301	XP_016769232.1	551301	PREDICTED: solute carrier family 25 member 40	GB40456	GB19712	XM_012319764.1	solute carrier family 25 member 40	LOC100646935
XP_012175153.1	LOC409148	ATP5G2	NP_001229586.1	409148	ATP synthase lipid-binding protein, mitochondrial	GB40457	GB16842	XM_012319763.1	ATP synthase lipid-binding protein, mitochondrial	LOC100647486
XP_003403196.2	LOC552596	LOC552596	XP_624974.2	552596	PREDICTED: peroxisome assembly protein 12	GB40459	GB17585	XM_003403148.2	LOW QUALITY PROTEIN: peroxisome assembly protein 12	LOC100642829
XP_012174974.1	LOC409150	LOC409150	XP_001123353.2	409150	PREDICTED: probable enoyl-CoA hydratase, mitochondrial	GB40460	GB18498	XM_012319584.1	probable enoyl-CoA hydratase, mitochondrial	LOC100643996
XP_003403200.1	LOC409165	LOC409165	XP_006559569.1	409165	PREDICTED: calreticulin	GB40461	GB17282	XM_003403152.2	calreticulin	LOC100643307
XP_012174968.1	LOC411698	LOC411698	XP_395166.2	411698	PREDICTED: ethanolaminephosphotransferase 1-like	GB40463	GB11233	XM_012319578.1	ethanolaminephosphotransferase 1-like	LOC100643553
XP_012175098.1	LOC413252	LOC413252	XP_396698.3	413252	PREDICTED: ATP-binding cassette sub-family F member 2	GB40466	GB18938	XM_012319708.1	ATP-binding cassette sub-family F member 2	LOC100651511
XP_003403106.1	LOC413253	LOC413253	XP_396699.1	413253	PREDICTED: ubiquitin-conjugating enzyme E2 J2-like	GB40467	GB20119	XM_003403058.2	ubiquitin-conjugating enzyme E2 J2-like	LOC100651743
XP_003403112.1	LOC413275	LOC413275	XP_396720.2	413275	PREDICTED: cytoplasmic phosphatidylinositol transfer protein 1	GB40473	GB12695	XM_003403064.2	cytoplasmic phosphatidylinositol transfer protein 1	LOC100642391
XP_003403114.2	LOC412439	LOC412439	XP_016768833.1	412439	PREDICTED: PDF receptor isoform X1	GB40478	GB14562	XM_003403066.2	PDF receptor isoform X1	LOC100642625
XP_003403117.1	LOC409969	LOC409969	XP_006559529.1	409969	PREDICTED: tRNA-dihydrouridine(47) synthase	GB40479	GB18326	XM_003403069.2	LOW QUALITY PROTEIN: tRNA-dihydrouridine(47) synthase [NAD(P)(+)]-like	LOC100642985
XP_012175110.1	LOC413029	LOC413029	XP_006559521.1	413029	PREDICTED: serine/threonine-protein kinase OSR1-like isoform X1	GB40480	GB10311	XM_012319720.1	serine/threonine-protein kinase OSR1 isoform X1	LOC100642867
XP_012175111.1	LOC413029	LOC413029	XP_006559523.1	413029	PREDICTED: serine/threonine-protein kinase OSR1-like isoform X2	GB40480	GB10311	XM_012319721.1	serine/threonine-protein kinase OSR1 isoform X2	LOC100642867
XP_012175119.1	LOC552631	LOC552631	XP_006559519.1	552631	PREDICTED: transmembrane protein 26	GB40481	GB17324	XM_012319729.1	transmembrane protein 26	LOC100643106
XP_003403121.1	LOC724932	LOC724932	XP_001120832.2	724932	PREDICTED: xyloside xylosyltransferase 1	GB40483	GB13849	XM_003403073.2	xyloside xylosyltransferase 1	LOC100643598
XP_012175129.1	LOC413340	LOC413340	XP_396785.4	413340	PREDICTED: NADH dehydrogenase	GB40489	GB11489	XM_012319739.1	NADH dehydrogenase [ubiquinone] 1 alpha subcomplex subunit 10, mitochondrial	LOC100644044
XP_012175141.1	LOC551029	LOC551029	XP_006559576.1	551029	PREDICTED: inhibitor of growth protein 5	GB40490	GB16584	XM_012319751.1	inhibitor of growth protein 5	LOC100644157
XP_012175138.1	LOC411974	LOC411974	XP_395441.2	411974	PREDICTED: translation initiation factor eIF-2B subunit gamma	GB40491	GB16418	XM_012319748.1	translation initiation factor eIF-2B subunit gamma	LOC100643836
XP_003403132.1	LOC552494	LOC552494	XP_624871.1	552494	PREDICTED: 60S ribosomal protein L37	GB40492	GB16664	XM_003403084.2	60S ribosomal protein L37	LOC100644788
XP_003403141.1	LOC100577722	LOC100577722	XP_006559586.2	100577722	PREDICTED: spindle and kinetochore-associated protein 1-like, partial	GB40494	NA	XM_003403093.2	spindle and kinetochore-associated protein 1-like isoform X2	LOC100645784
XP_012175146.1	LOC100577756	LOC100577756	XP_006559590.1	100577756	PREDICTED: zinc finger protein 678-like	GB40495	GB11880	XM_012319756.1	zinc finger protein 678-like	LOC100645664
XP_003403138.1	LOC552400	LOC552400	XP_006559588.1	552400	PREDICTED: putative uncharacterized protein DDB_G0282133 isoform X2	GB40496	GB19736	XM_003403090.2	uncharacterized protein LOC100645476 isoform X3	LOC100645476
XP_012175144.1	LOC552400	LOC552400	XP_006559587.1	552400	PREDICTED: aftiphilin isoform X1	GB40496	GB19736	XM_012319754.1	uncharacterized protein LOC100645476 isoform X1	LOC100645476
XP_003403142.1	LOC552358	LOC552358	XP_016769081.1	552358	PREDICTED: low-density lipoprotein receptor-related protein 2	GB40498	GB12775	XM_003403094.2	low-density lipoprotein receptor-related protein 2	LOC100645971
XP_012173235.1	LOC412115	LOC412115	XP_395581.4	412115	PREDICTED: autophagy-related protein 9A	GB40500	GB12127	XM_012317845.1	autophagy-related protein 9A isoform X1	LOC100649396
XP_003401842.1	LOC725967	LOC725967	XP_006559599.1	725967	PREDICTED: D-3-phosphoglycerate dehydrogenase	GB40503	GB18599	XM_003401794.2	D-3-phosphoglycerate dehydrogenase	LOC100648957
XP_012173262.1	LOC408957	LOC408957	XP_016768859.1	408957	PREDICTED: uncharacterized protein LOC408957 isoform X1	GB40504	GB11896	XM_012317872.1	uncharacterized protein LOC100650668 isoform X1	LOC100650668
XP_012173265.1	LOC408957	LOC408957	XP_016768861.1	408957	PREDICTED: uncharacterized protein LOC408957 isoform X3	GB40504	GB11896	XM_012317875.1	uncharacterized protein LOC100650668 isoform X4	LOC100650668
XP_012173259.1	LOC411240	LOC411240	XP_394714.3	411240	PREDICTED: nucleolar protein 10	GB40507	GB18615	XM_012317869.1	nucleolar protein 10	LOC100650545
XP_012173276.1	LOC411774	LOC411774	XP_006559626.1	411774	PREDICTED: protein SMG9	GB40510	GB17895	XM_012317886.1	protein SMG9 isoform X1	LOC100651466
XP_003401862.1	LOC725670	LOC725670	XP_016768867.1	725670	PREDICTED: vascular endothelial growth factor receptor 3-like	GB40511	GB19027	XM_003401814.2	vascular endothelial growth factor receptor 3-like isoform X1	LOC100651348
XP_012173294.1	LOC413664	LOC413664	XP_397105.3	413664	PREDICTED: GPI transamidase component PIG-S	GB40513	GB12879	XM_012317904.1	GPI transamidase component PIG-S	LOC100642425
XP_003401875.1	LOC413663	LOC413663	XP_006559636.1	413663	PREDICTED: myotubularin-related protein 3 isoform X1	GB40515	GB18689	XM_003401827.2	myotubularin-related protein 3 isoform X1	LOC100642665
XP_012173299.1	LOC551780	LOC551780	XP_006559639.1	551780	PREDICTED: uncharacterized protein CG3556-like isoform X1	GB40517	GB10749	XM_012317909.1	uncharacterized protein CG3556	LOC100642782
XP_003401882.1	LOC725331	LOC725331	XP_016769220.1	725331	PREDICTED: protein hairy-like isoform X1	GB40519	GB14332	XM_003401834.2	protein hairy	LOC100643547
XP_012166337.1	LOC100578337	LOC100578337	XP_016768929.1	100578337	PREDICTED: uncharacterized protein LOC100578337	GB40521	GB14400	XM_012310947.1	uncharacterized protein LOC100644524	LOC100644524
XP_003397053.1	LOC408958	LOC408958	XP_006559651.1	408958	PREDICTED: nucleolar protein 4-like isoform X1	GB40523	NA	XM_003397005.2	nucleolar protein 4-like isoform X1	LOC100644762
XP_012166338.1	LOC408958	LOC408958	XP_006559652.1	408958	PREDICTED: nucleolar protein 4-like isoform X2	GB40523	NA	XM_012310948.1	nucleolar protein 4-like isoform X2	LOC100644762
XP_003397054.1	LOC100578051	LOC100578051	XP_006559660.1	100578051	PREDICTED: uncharacterized protein LOC100578051 isoform X1	GB40531	NA	XM_003397006.2	uncharacterized protein LOC100644889	LOC100644889
XP_003397055.1	LOC100578828	LOC100578828	XP_003249522.1	100578828	PREDICTED: uncharacterized protein LOC100578828	GB40534	GB19074	XM_003397007.2	uncharacterized protein LOC100645006	LOC100645006
XP_003397059.1	LOC726617	LOC726617	XP_006559665.1	726617	PREDICTED: 39S ribosomal protein L48, mitochondrial isoform X1	GB40535	GB13870	XM_003397011.2	39S ribosomal protein L48, mitochondrial isoform X1	LOC100645493
XP_012166439.1	LOC725573	LOC725573	XP_001120020.1	725573	PREDICTED: uncharacterized protein LOC725573	GB40536	GB14480	XM_012311049.1	uncharacterized protein LOC100644176	LOC100644176
XP_012166334.1	LOC551545	LOC551545	XP_623941.1	551545	PREDICTED: reticulon-4-interacting protein 1 homolog, mitochondrial-like	GB40537	GB11677	XM_012310944.1	reticulon-4-interacting protein 1 homolog, mitochondrial-like	LOC100644295
XP_003397129.1	LOC726537	LOC726537	XP_016769238.1	726537	PREDICTED: probable ATP-dependent RNA helicase DDX27	GB40538	GB18809	XM_003397081.2	probable ATP-dependent RNA helicase DDX27	LOC100643937
XP_003397048.1	LOC726013	LOC726013	XP_001120524.1	726013	PREDICTED: 40S ribosomal protein S20	GB40539	GB17488	XM_003397000.2	40S ribosomal protein S20	LOC100644175
XP_003397046.1	LOC726482	LOC726482	XP_016769241.1	726482	PREDICTED: ubiquitin carboxyl-terminal hydrolase 20-like	GB40540	GB12496	XM_003396998.2	ubiquitin carboxyl-terminal hydrolase 20	LOC100643936
XP_003397044.1	LOC409089	LOC409089	XP_392615.1	409089	PREDICTED: vesicular inhibitory amino acid transporter	GB40541	GB10226	XM_003396996.2	vesicular inhibitory amino acid transporter	LOC100643695
XP_012166324.1	LOC551885	LOC551885	XP_016769268.1	551885	PREDICTED: putative homeodomain transcription factor	GB40543	GB11475	XM_012310934.1	putative homeodomain transcription factor	LOC100642639
XP_003397039.1	LOC414009	LOC414009	XP_006559677.1	414009	PREDICTED: microprocessor complex subunit DGCR8 isoform X3	GB40545	GB18188	XM_003396991.2	microprocessor complex subunit DGCR8	LOC100642999
XP_012166306.1	LOC100576096	LOC100576096	XP_016769227.1	100576096	PREDICTED: myosin heavy chain, non-muscle-like	GB40548	GB19775	XM_012310916.1	interaptin-like	LOC100642404
XP_012166305.1	LOC413183	LOC413183	XP_396634.2	413183	PREDICTED: G1/S-specific cyclin-D2	GB40554	GB14028	XM_012310915.1	G1/S-specific cyclin-D2	LOC100642333
XP_003402365.1	LOC412249	LOC412249	XP_395711.4	412249	PREDICTED: coiled-coil domain-containing protein 22 homolog isoform X1	GB40555	GB17126	XM_003402317.2	LOW QUALITY PROTEIN: coiled-coil domain-containing protein 22 homolog	LOC100645393
XP_012173980.1	LOC551226	LOC551226	XP_623624.3	551226	PREDICTED: WD repeat-containing protein 61	GB40556	GB12621	XM_012318590.1	WD repeat-containing protein 61	LOC100645508
XP_003402369.1	LOC727480	LOC727480	XP_006559709.1	727480	PREDICTED: CDK5 regulatory subunit-associated protein 3	GB40559	GB17451	XM_003402321.2	CDK5 regulatory subunit-associated protein 3	LOC100645897
XP_003397153.1	LOC413619	LOC413619	XP_397061.1	413619	PREDICTED: RNA polymerase II subunit A C-terminal domain phosphatase SSU72	GB40560	GB18768	XM_003397105.2	RNA polymerase II subunit A C-terminal domain phosphatase SSU72	LOC100646864
XP_012166262.1	LOC724176	LOC724176	XP_001119929.2	724176	PREDICTED: uncharacterized protein LOC724176 isoform X1	GB40561	GB13392	XM_012310872.1	LOW QUALITY PROTEIN: RNA-binding protein 48	LOC100647464
XP_012166263.1	LOC412200	LOC412200	XP_006559719.1	412200	PREDICTED: threonine--tRNA ligase, cytoplasmic isoform X1	GB40563	GB16918	XM_012310873.1	threonine--tRNA ligase, cytoplasmic isoform X1	LOC100647101
XP_012166264.1	LOC412200	LOC412200	XP_006559720.1	412200	PREDICTED: threonine--tRNA ligase, cytoplasmic isoform X2	GB40563	GB16918	XM_012310874.1	threonine--tRNA ligase, cytoplasmic isoform X2	LOC100647101
XP_003397154.1	LOC411629	LOC411629	XP_395098.4	411629	PREDICTED: zinc finger protein ubi-d4 A isoform X2	GB40564	GB14783	XM_003397106.2	zinc finger protein DPF3 isoform X2	LOC100646981
XP_012166265.1	LOC411629	LOC411629	XP_016768997.1	411629	PREDICTED: zinc finger protein ubi-d4 A isoform X1	GB40564	GB14783	XM_012310875.1	zinc finger protein DPF3 isoform X1	LOC100646981
XP_012166266.1	LOC411629	LOC411629	XP_016768998.1	411629	PREDICTED: zinc finger protein DPF3 isoform X3	GB40564	GB14783	XM_012310876.1	zinc finger protein DPF3 isoform X3	LOC100646981
XP_012166269.1	LOC411630	LOC411630	XP_006559724.1	411630	PREDICTED: ribosomal protein S6 kinase alpha-5 isoform X2	GB40565	GB13245	XM_012310879.1	ribosomal protein S6 kinase alpha-5 isoform X1	LOC100647851
XP_012166270.1	LOC411630	LOC411630	XP_006559725.1	411630	PREDICTED: ribosomal protein S6 kinase alpha-5 isoform X3	GB40565	GB13245	XM_012310880.1	ribosomal protein S6 kinase alpha-5 isoform X2	LOC100647851
XP_003403001.2	LOC100577189	CPR6	NP_001257751.1	100577189	cuticular protein 6 precursor	GB40566	GB14225	XM_003402953.2	cuticle protein 19-like	LOC100648004
XP_003397165.1	LOC551514	LOC551514	XP_006559739.1	551514	PREDICTED: serine protease nudel	GB40567	GB19590	XM_003397117.2	serine protease nudel	LOC100648399
XP_003398377.1	LOC552392	LOC552392	XP_624768.1	552392	PREDICTED: serine palmitoyltransferase 1	GB40574	GB15005	XM_003398329.2	serine palmitoyltransferase 1	LOC100649418
XP_003398378.1	LOC550711	LOC550711	XP_623106.1	550711	PREDICTED: 60S acidic ribosomal protein P0	GB40576	GB12338	XM_003398330.2	60S acidic ribosomal protein P0	LOC100649541
XP_012168102.1	LOC100578132	LOC100578132	XP_016770004.1	100578132	PREDICTED: glutamate--cysteine ligase catalytic subunit	GB40577	GB10922	XM_012312712.1	glutamate--cysteine ligase catalytic subunit	LOC100649739
XP_012168105.1	LOC552330	LOC552330	XP_006562110.1	552330	PREDICTED: sodium/hydrogen exchanger 7 isoform X1	GB40578	GB16112	XM_012312715.1	sodium/hydrogen exchanger 7 isoform X1	LOC100649965
XP_012168106.1	LOC552330	LOC552330	XP_624709.4	552330	PREDICTED: sodium/hydrogen exchanger 7 isoform X6	GB40578	GB16112	XM_012312716.1	sodium/hydrogen exchanger 7 isoform X2	LOC100649965
XP_012168109.1	LOC552330	LOC552330	XP_006562115.1	552330	PREDICTED: sodium/hydrogen exchanger 7 isoform X3	GB40578	GB16112	XM_012312719.1	sodium/hydrogen exchanger 7 isoform X5	LOC100649965
XP_012168112.1	LOC552330	LOC552330	XP_006562120.1	552330	PREDICTED: sodium/hydrogen exchanger 7 isoform X8	GB40578	GB16112	XM_012312722.1	sodium/hydrogen exchanger 7 isoform X8	LOC100649965
XP_003398385.1	LOC551270	LOC551270	XP_016770001.1	551270	PREDICTED: LOW QUALITY PROTEIN: integrator complex subunit 9	GB40580	GB17725	XM_003398337.2	integrator complex subunit 9	LOC100650331
XP_012168113.1	LOC412863	LOC412863	XP_006562105.1	412863	PREDICTED: histone demethylase UTY-like isoform X2	GB40581	GB12434	XM_012312723.1	histone demethylase UTY-like	LOC105666149
XP_003398388.1	LOC412864	LOC412864	XP_003250006.1	412864	PREDICTED: FUN14 domain-containing protein 1 isoform X1	GB40589	GB11005	XM_003398340.2	FUN14 domain-containing protein 2 isoform X1	LOC100650448
XP_012168103.1	LOC412864	LOC412864	XP_006562107.1	412864	PREDICTED: FUN14 domain-containing protein 1 isoform X4	GB40589	GB11005	XM_012312713.1	FUN14 domain-containing protein 1 isoform X3	LOC100650448
XP_003398383.1	LOC726427	LOC726427	XP_001122164.3	726427	PREDICTED: metallo-beta-lactamase domain-containing protein 1	GB40590	GB19536	XM_003398335.2	metallo-beta-lactamase domain-containing protein 1	LOC100650088
XP_012168101.1	LOC727505	LOC727505	XP_006562124.1	727505	PREDICTED: protein Mpv17	GB40591	GB10289	XM_012312711.1	protein Mpv17	LOC100649848
XP_012168095.1	LOC410158	LOC410158	XP_393642.4	410158	PREDICTED: adenylyl cyclase-associated protein 1 isoform X1	GB40592	GB12447	XM_012312705.1	LOW QUALITY PROTEIN: adenylyl cyclase-associated protein 1	LOC100649182
XP_012169943.1	LOC409783	LOC409783	XP_393277.3	409783	PREDICTED: uncharacterized protein LOC409783 isoform X7	GB40594	GB11882	XM_012314553.1	uncharacterized protein LOC100649702	LOC100649702
XP_003399499.1	LOC100578473	LOC100578473	XP_016771096.1	100578473	PREDICTED: protein FAM177A1	GB40595	NA	XM_003399451.2	protein FAM177A1	LOC100648334
XP_003399496.1	LOC552170	LOC552170	XP_624552.1	552170	PREDICTED: ubiquitin-like protein 7	GB40596	GB11120	XM_003399448.2	ubiquitin-like protein 7	LOC100647989
XP_012169939.1	LOC409208	LOC409208	XP_003250051.1	409208	PREDICTED: LOW QUALITY PROTEIN: bumetanide-sensitive sodium-(potassium)-chloride cotransporter	GB40598	GB17120	XM_012314549.1	bumetanide-sensitive sodium-(potassium)-chloride cotransporter	LOC100647310
XP_003399590.1	LOC412635	LOC412635	XP_396090.2	412635	PREDICTED: fukutin-related protein	GB40599	GB10115	XM_003399542.2	fukutin-related protein	LOC100649588
XP_012169934.1	LOC410369	LOC410369	XP_006562350.1	410369	PREDICTED: platelet binding protein GspB	GB40603	GB13580	XM_012314544.1	uncharacterized protein LOC100649345 isoform X1	LOC100649345
XP_012169933.1	LOC725353	LOC725353	XP_006562326.1	725353	PREDICTED: uncharacterized protein LOC725353 isoform X1	GB40604	GB11869	XM_012314543.1	LOW QUALITY PROTEIN: uncharacterized protein LOC100647112	LOC100647112
XP_003399489.1	LOC100577381	LOC100577381	XP_003250048.1	100577381	PREDICTED: uncharacterized protein LOC100577381 isoform X2	GB40606	NA	XM_003399441.1	uncharacterized protein LOC100646992	LOC100646992
XP_003399488.1	LOC725309	LOC725309	XP_001120351.1	725309	PREDICTED: keratin-associated protein 19-2-like	GB40608	NA	XM_003399440.2	shematrin-like protein 1	LOC100646873
XP_003399484.1	LOC100578276	LOC100578276	XP_003250057.1	100578276	PREDICTED: uncharacterized protein LOC100578276	GB40610	GB13084	XM_003399436.1	uncharacterized protein LOC100646431	LOC100646431
XP_003399483.1	LOC725085	LOC725085	XP_006562322.1	725085	PREDICTED: basic helix-loop-helix neural transcription factor TAP	GB40611	GB13872	XM_003399435.2	neurogenin-1	LOC100646311
XP_003399478.1	LOC551869	LOC551869	XP_016771036.1	551869	PREDICTED: vitamin K-dependent gamma-carboxylase	GB40614	GB12438	XM_003399430.2	vitamin K-dependent gamma-carboxylase	LOC100645769
XP_003399482.1	LOC677678	Obp12	XP_016770833.1	677678	PREDICTED: odorant binding protein 12 isoform X2	GB40616	GB13299	XM_003399434.2	uncharacterized protein LOC100646193	LOC100646193
XP_003399585.1	LOC100578238	LOC100578238	XP_006562319.2	100578238	PREDICTED: leucine-rich repeat transmembrane protein FLRT3-like	GB40617	GB19615	XM_003399537.2	leucine-rich repeat transmembrane protein FLRT3-like	LOC100648992
XP_012169920.1	LOC408380	TpnCIIIb	NP_001011652.1	408380	troponin C type IIIb	GB40618	NA	XM_012314530.1	troponin C, isoform 2A-like	LOC100645885
XP_012169919.1	LOC408379	TpnCIIIa	NP_001305411.1	408379	troponin C type IIIa	GB40619	GB13594	XM_012314529.1	troponin C, isoform 1-like	LOC105666319
XP_003399477.1	LOC410365	LOC410365	XP_006562317.1	410365	PREDICTED: L-ascorbate oxidase	GB40624	GB11321	XM_003399429.2	laccase-1-like isoform X1	LOC100645648
XP_012170041.1	LOC551737	LOC551737	XP_624128.2	551737	PREDICTED: synapsin	GB40625	GB12564	XM_012314651.1	synapsin	LOC100648875
XP_012169914.1	LOC410363	LOC410363	XP_006562308.1	410363	PREDICTED: uncharacterized protein LOC410363 isoform X1	GB40629	GB18511	XM_012314524.1	uncharacterized protein LOC100645056 isoform X2	LOC100645056
XP_003399467.1	LOC551590	LOC551590	XP_623985.3	551590	PREDICTED: upstream stimulatory factor 1-like	GB40634	GB14167	XM_003399419.2	upstream stimulatory factor 1-like isoform X1	LOC100644455
XP_003399464.1	LOC724418	LOC724418	XP_001120274.2	724418	PREDICTED: venom acid phosphatase Acph-1-like	GB40635	GB12132	XM_003399416.2	venom acid phosphatase Acph-1-like	LOC100644099
XP_012169901.1	LOC410361	LOC410361	XP_016770847.1	410361	PREDICTED: uncharacterized protein LOC410361	GB40637	GB11891	XM_012314511.1	AMME syndrome candidate gene 1 protein-like	LOC105666316
XP_012169880.1	LOC724292	LOC724292	XP_006562290.1	724292	PREDICTED: disks large 1 tumor suppressor protein	GB40648	GB30138	XM_012314490.1	disks large 1 tumor suppressor protein isoform X1	LOC100643982
XP_003399913.1	LOC410357	LOC410357	XP_393837.4	410357	PREDICTED: protein ST7 homolog	GB40652	GB15913	XM_003399865.2	protein ST7 homolog	LOC100649669
XP_003399909.1	LOC724142	LOC724142	XP_001119826.1	724142	PREDICTED: 60S ribosomal protein L24 isoform X1	GB40653	GB12361	XM_003399861.2	60S ribosomal protein L24	LOC100649189
XP_012169966.1	LOC552247	LOC552247	XP_006562282.1	552247	PREDICTED: nuclear factor NF-kappa-B p100 subunit isoform X1	GB40654	GB30359	XM_012314576.1	nuclear factor NF-kappa-B p100 subunit isoform X2	LOC100631072
XP_012169967.1	LOC552268	LOC552268	XP_624647.1	552268	PREDICTED: vesicle transport protein SFT2B isoform X2	GB40655	GB11616	XM_012314577.1	vesicle transport protein SFT2B	LOC100651049
XP_012169968.1	LOC727561	LOC727561	XP_016771059.1	727561	PREDICTED: importin subunit alpha	GB40656	NA	XM_012314578.1	importin subunit alpha	LOC100651654
XP_012169977.1	LOC413123	LOC413123	XP_016771032.1	413123	PREDICTED: uncharacterized protein LOC413123	GB40657	GB19121	XM_012314587.1	LOW QUALITY PROTEIN: uncharacterized protein LOC100651414	LOC100651414
XP_012169988.1	LOC413125	LOC413125	XP_016771019.1	413125	PREDICTED: LIM/homeobox protein Lhx9-like	GB40663	GB17398	XM_012314598.1	LIM/homeobox protein Lhx9	LOC100650779
XP_003399526.1	LOC100577852	LOC100577852	XP_016771120.1	100577852	PREDICTED: odorant receptor 22c-like	GB40667	GB30135	XM_003399478.1	uncharacterized protein LOC100651770	LOC100651770
XP_012170045.1	LOC100577888	LOC100577888	XP_016770849.1	100577888	PREDICTED: uncharacterized protein LOC100577888	GB40669	GB30137	XM_012314655.1	odorant receptor 13a-like	LOC100650413
XP_003399595.1	LOC409778	LOC409778	XP_393271.4	409778	PREDICTED: storkhead-box protein 2 isoform X2	GB40670	GB10978	XM_003399547.2	storkhead-box protein 2 isoform X2	LOC100650169
XP_012169981.1	LOC409778	LOC409778	XP_016771023.1	409778	PREDICTED: storkhead-box protein 2 isoform X1	GB40670	GB10978	XM_012314591.1	storkhead-box protein 2 isoform X1	LOC100650169
XP_012169976.1	LOC409779	Fstl5	XP_006562267.1	409779	PREDICTED: follistatin-like 5 isoform X2	GB40671	GB18393	XM_012314586.1	follistatin-related protein 5-like isoform X1	LOC100651536
XP_012169974.1	LOC412731	LOC412731	XP_006562280.1	412731	PREDICTED: type II inositol 1,4,5-trisphosphate 5-phosphatase isoform X2	GB40672	GB15872	XM_012314584.1	type II inositol 1,4,5-trisphosphate 5-phosphatase	LOC100651293
XP_003399519.1	LOC406119	Cryl1	NP_001129207.1	406119	lambda crystallin-like protein	GB40673	GB13368	XM_003399471.2	lambda-crystallin homolog	LOC100650820
XP_003399911.1	LOC413660	LOC413660	XP_397101.4	413660	PREDICTED: ATP-dependent RNA helicase DDX54	GB40674	GB11156	XM_003399863.2	LOW QUALITY PROTEIN: ATP-dependent RNA helicase DDX54	LOC100649425
XP_012170574.1	LOC408373	LOC408373	XP_391922.1	408373	PREDICTED: phosphatidylinositol 4-kinase beta	GB40676	GB19870	XM_012315184.1	phosphatidylinositol 4-kinase beta	LOC100649551
XP_012169873.1	LOC408374	LOC408374	XP_016770836.1	408374	PREDICTED: mucin-19	GB40678	GB12541	XM_012314483.1	mucin-12	LOC100643741
XP_003399626.1	LOC100578829	LOC100578829	XP_003250061.1	100578829	PREDICTED: elongation of very long chain fatty acids protein 1-like	GB40681	GB14684	XM_003399578.1	elongation of very long chain fatty acids protein 1-like	LOC100644456
XP_003399628.1	LOC551426	LOC551426	XP_623821.1	551426	PREDICTED: uncharacterized protein LOC551426	GB40686	GB19796	XM_003399580.2	uncharacterized protein LOC100644691	LOC100644691
XP_012169902.1	LOC409108	LOC409108	XP_006562295.2	409108	PREDICTED: uncharacterized protein LOC409108 isoform X1	GB40690	GB13057	XM_012314512.1	uncharacterized protein LOC100648762	LOC100648762
XP_012169910.1	LOC100576373	LOC100576373	XP_016771115.1	100576373	PREDICTED: chloride channel CLIC-like protein 1	GB40691	GB10662	XM_012314520.1	chloride channel CLIC-like protein 1 isoform X6	LOC100644572
XP_003399469.1	LOC410362	LOC410362	XP_016771022.1	410362	PREDICTED: MOXD1 homolog 2	GB40694	GB13013	XM_003399421.2	MOXD1 homolog 2	LOC100644690
XP_012174895.1	LOC100576956	LOC100576956	XP_006562314.1	100576956	PREDICTED: metalloproteinase inhibitor 3	GB40700	GB13671	XM_012319505.1	metalloproteinase inhibitor 3	LOC100651062
XP_003399476.1	LOC551765	LOC551765	XP_006562316.1	551765	PREDICTED: uncharacterized protein LOC551765	GB40701	GB12910	XM_003399428.2	uncharacterized protein LOC100645460	LOC100645460
XP_012169932.1	LOC410368	LOC410368	XP_006562323.1	410368	PREDICTED: cadherin-23	GB40703	GB13293	XM_012314542.1	cadherin EGF LAG seven-pass G-type receptor 2 isoform X2	LOC100649107
XP_012169937.1	LOC552070	LOC552070	XP_006562330.1	552070	PREDICTED: dynein intermediate chain 2, ciliary isoform X1	GB40704	GB19143	XM_012314547.1	dynein intermediate chain 2, ciliary	LOC100649463
XP_012169940.1	LOC552121	LOC552121	XP_624504.1	552121	PREDICTED: N(G),N(G)-dimethylarginine dimethylaminohydrolase 1 isoform X2	GB40705	GB14636	XM_012314550.1	N(G),N(G)-dimethylarginine dimethylaminohydrolase 1	LOC100647431
XP_003399495.1	LOC412326	LOC412326	XP_395787.4	412326	PREDICTED: uncharacterized protein LOC412326 isoform X1	GB40706	GB14628	XM_003399447.2	uncharacterized protein LOC100647869	LOC100647869
XP_012169942.1	LOC725690	LOC725690	XP_001121507.2	725690	PREDICTED: tetraspanin-3	GB40707	GB18795	XM_012314552.1	23 kDa integral membrane protein-like	LOC100648222
XP_003399497.1	LOC406108	Tspan6	XP_006562266.1	406108	PREDICTED: tetraspanin 6 isoform X1	GB40708	GB14865	XM_003399449.2	CD63 antigen-like isoform X2	LOC100648109
XP_012169945.1	LOC406108	Tspan6	NP_001011592.1	406108	tetraspanin 6	GB40708	GB14865	XM_012314555.1	CD63 antigen-like isoform X1	LOC100648109
XP_003397460.1	LOC409417	LOC409417	XP_392932.3	409417	PREDICTED: RING finger protein 10	GB40711	GB15831	XM_003397412.2	RING finger protein 10 isoform X1	LOC100645201
XP_012167682.1	LOC727596	LOC727596	XP_006563359.1	727596	PREDICTED: malectin	GB40712	GB12162	XM_012312292.1	malectin-A	LOC100647425
XP_003393817.1	LOC408689	Fabp	XP_006568213.1	408689	PREDICTED: fatty acid binding protein isoform X2	GB40713	GB15299	XM_003393769.2	myelin P2 protein isoform X2	LOC100644162
XP_003393817.1	LOC408689	Fabp	XP_006568213.1	408689	PREDICTED: fatty acid binding protein isoform X2	GB40713	GB15299	XM_003393769.2	myelin P2 protein isoform X2	LOC100644162
XP_003393818.1	LOC408689	Fabp	XP_006568212.1	408689	PREDICTED: fatty acid binding protein isoform X1	GB40713	GB15299	XM_003393770.2	myelin P2 protein isoform X1	LOC100644162
XP_003393818.1	LOC408689	Fabp	XP_006568212.1	408689	PREDICTED: fatty acid binding protein isoform X1	GB40713	GB15299	XM_003393770.2	myelin P2 protein isoform X1	LOC100644162
XP_012167684.1	LOC410034	LOC410034	XP_016768297.1	410034	PREDICTED: fatty acid-binding protein, adipocyte-like isoform X2	GB40716	GB14244	XM_012312294.1	fatty acid-binding protein, liver-like	LOC100647778
XP_003397970.1	LOC410033	LOC410033	XP_006563351.1	410033	PREDICTED: B-cell CLL/lymphoma 7 protein family member B	GB40717	GB17186	XM_003397922.2	B-cell CLL/lymphoma 7 protein family member B isoform X1	LOC100648445
XP_003397967.1	LOC410032	Trxr-1	NP_001171496.1	410032	thioredoxin reductase 1 isoform 1	GB40718	GB14972	XM_003397919.2	thioredoxin reductase 2, mitochondrial isoform X4	LOC100648102
XP_012167688.1	LOC410032	Trxr-1	XP_006563264.1	410032	PREDICTED: thioredoxin reductase 1 isoform X1	GB40718	GB14972	XM_012312298.1	thioredoxin reductase 1, mitochondrial isoform X1	LOC100648102
XP_012167689.1	LOC410032	Trxr-1	NP_001171497.1	410032	thioredoxin reductase 1 isoform 2	GB40718	GB14972	XM_012312299.1	thioredoxin reductase 1, mitochondrial isoform X2	LOC100648102
XP_003397972.1	LOC411794	LOC411794	XP_006563346.1	411794	PREDICTED: CCR4-NOT transcription complex subunit 3	GB40720	GB13637	XM_003397924.2	CCR4-NOT transcription complex subunit 3	LOC100648868
XP_012174455.1	LOC411408	LOC411408	XP_394882.2	411408	PREDICTED: CDP-diacylglycerol--inositol 3-phosphatidyltransferase	GB40727	GB19096	XM_012319065.1	CDP-diacylglycerol--inositol 3-phosphatidyltransferase	LOC100648730
XP_003402780.1	LOC411406	LOC411406	XP_394880.3	411406	PREDICTED: zinc metalloproteinase nas-15-like isoform X1	GB40728	GB10681	XM_003402732.1	zinc metalloproteinase nas-13-like	LOC100648306
XP_003402775.1	LOC725384	Or2	XP_006563267.1	725384	PREDICTED: odorant receptor 2 isoform X1	GB40730	GB19990	XM_003402727.2	odorant receptor coreceptor	LOC100631089
XP_012174440.1	LOC725345	LOC725345	XP_006563325.1	725345	PREDICTED: ras-like protein family member 10B isoform X1	GB40731	GB16682	XM_012319050.1	ras-like protein family member 10B	LOC105666825
XP_012174441.1	LOC406080	Pcl	NP_001128412.1	406080	citrate synthase-like	GB40732	GB16658	XM_012319051.1	citrate synthase, mitochondrial-like isoform X1	LOC100644233
XP_012174446.1	LOC100188973	Rnft2	NP_001128414.1	100188973	ring finger protein, transmembrane 2	GB40733	GB14350	XM_012319056.1	RING finger and transmembrane domain-containing protein 2 isoform X1	LOC100647324
XP_003402748.1	LOC725455	LOC725455	XP_001121298.1	725455	PREDICTED: fructose-bisphosphate aldolase-like	GB40734	GB15463	XM_003402700.2	fructose-bisphosphate aldolase-like	LOC100644112
XP_012174451.1	LOC550785	LOC550785	XP_623342.2	550785	PREDICTED: fructose-bisphosphate aldolase	GB40735	GB19460	XM_012319061.1	fructose-bisphosphate aldolase-like isoform X2	LOC100646763
XP_012174433.1	LOC100576291	LOC100576291	XP_016767982.1	100576291	PREDICTED: uncharacterized protein LOC100576291 isoform X3	GB40740	GB19445	XM_012319043.1	potassium/sodium hyperpolarization-activated cyclic nucleotide-gated channel 1-like	LOC100643994
XP_003402763.1	LOC411600	LOC411600	XP_006563321.1	411600	PREDICTED: PAX-interacting protein 1	GB40741	GB16921	XM_003402715.2	PAX-interacting protein 1-like	LOC100646085
XP_012174436.1	LOC410749	LOC410749	XP_394225.4	410749	PREDICTED: squamous cell carcinoma antigen recognized by T-cells 3 isoform X1	GB40744	GB12324	XM_012319046.1	squamous cell carcinoma antigen recognized by T-cells 3 isoform X1	LOC100646397
XP_003402760.1	LOC552038	LOC552038	XP_624421.1	552038	PREDICTED: synaptosomal-associated protein 29	GB40745	GB12934	XM_003402712.2	synaptosomal-associated protein 29	LOC100645735
XP_003402736.1	LOC412287	LOC412287	XP_395748.2	412287	PREDICTED: FK506-binding protein 59 isoform X1	GB40746	GB13770	XM_003402688.2	FK506-binding protein 59 isoform X1	LOC100642713
XP_012174428.1	LOC412287	LOC412287	XP_006563315.1	412287	PREDICTED: peptidyl-prolyl cis-trans isomerase FKBP4 isoform X2	GB40746	GB13770	XM_012319038.1	peptidyl-prolyl cis-trans isomerase FKBP4 isoform X2	LOC100642713
XP_012174429.1	LOC552316	LOC552316	XP_624694.1	552316	PREDICTED: GMP reductase 1-like	GB40747	GB10786	XM_012319039.1	GMP reductase 1-like isoform X1	LOC100643870
XP_003402715.1	LOC411372	LOC411372	XP_394846.2	411372	PREDICTED: glutathione synthetase-like	GB40748	GB11231	XM_003402667.2	glutathione synthetase-like isoform X1	LOC100650384
XP_003402786.1	LOC725945	LOC725945	XP_016768043.1	725945	PREDICTED: zinc finger protein 555-like isoform X2	GB40749	GB14928	XM_003402738.2	zinc finger protein 236-like	LOC100648959
XP_012174422.1	LOC552206	LOC552206	XP_624586.2	552206	PREDICTED: putative ATP-dependent RNA helicase me31b	GB40750	GB16998	XM_012319032.1	putative ATP-dependent RNA helicase me31b	LOC100647830
XP_003402770.1	LOC552187	LOC552187	XP_006563309.1	552187	PREDICTED: leucine-rich repeat-containing protein 4	GB40751	GB17490	XM_003402722.2	leucine-rich repeat-containing protein 24-like	LOC100646887
XP_003402706.1	LOC409807	LOC409807	XP_016767371.1	409807	PREDICTED: arginine kinase-like isoform X3	GB40754	GB15550	XM_003402658.1	arginine kinase-like	LOC100649361
XP_003396228.1	LOC503505	LOC503505	XP_006563266.1	503505	PREDICTED: icarapin-like isoform X1	GB40758	GB13967	XM_003396180.2	icarapin-like	LOC100642807
XP_012164979.1	LOC552117	LOC552117	XP_624500.1	552117	PREDICTED: syntaxin-5	GB40760	GB18673	XM_012309589.1	syntaxin-5	LOC100651759
XP_012164987.1	LOC414021	LOC414021	XP_397457.5	414021	PREDICTED: uncharacterized protein LOC414021 isoform X1	GB40764	GB18545	XM_012309597.1	uncharacterized protein LOC100648320 isoform X1	LOC100648320
XP_012164988.1	LOC414021	LOC414021	XP_016769368.1	414021	PREDICTED: uncharacterized protein LOC414021 isoform X2	GB40764	GB18545	XM_012309598.1	uncharacterized protein LOC100648320 isoform X2	LOC100648320
XP_012164991.1	LOC414021	LOC414021	XP_006563306.1	414021	PREDICTED: uncharacterized protein LOC414021 isoform X3	GB40764	GB18545	XM_012309601.1	uncharacterized protein LOC100648320 isoform X4	LOC100648320
XP_012164992.1	LOC414021	LOC414021	XP_016769374.1	414021	PREDICTED: uncharacterized protein LOC414021 isoform X5	GB40764	GB18545	XM_012309602.1	uncharacterized protein LOC100648320 isoform X5	LOC100648320
XP_012164993.1	LOC414022	LOC414022	XP_006563298.1	414022	PREDICTED: ankyrin repeat domain-containing protein 12 isoform X1	GB40765	GB11829	XM_012309603.1	ankyrin repeat domain-containing protein 12 isoform X1	LOC100647097
XP_003396201.1	LOC410070	LOC410070	XP_016770479.1	410070	PREDICTED: centrosome-associated protein 350-like	GB40766	GB13282	XM_003396153.2	centrosome-associated protein 350-like isoform X2	LOC100649499
XP_003396203.1	LOC410071	LOC410071	XP_393558.1	410071	PREDICTED: glycerol-3-phosphate phosphatase-like	GB40767	GB12982	XM_003396155.2	LOW QUALITY PROTEIN: phosphoglycolate phosphatase-like	LOC100649691
XP_003402753.1	LOC724721	LOC724721	XP_001120613.2	724721	PREDICTED: farnesol dehydrogenase-like	GB40770	GB15662	XM_003402705.2	dehydrogenase/reductase SDR family member 11-like	LOC100644832
XP_012165001.1	LOC412829	LOC412829	XP_396281.4	412829	PREDICTED: arylsulfatase B-like isoform X1	GB40771	GB13235	XM_012309611.1	arylsulfatase B-like isoform X1	LOC100650037
XP_012165002.1	LOC412829	LOC412829	XP_016768810.1	412829	PREDICTED: arylsulfatase B-like isoform X2	GB40771	GB13235	XM_012309612.1	arylsulfatase B-like isoform X2	LOC100650037
XP_003396207.2	LOC409360	LOC409360	XP_623096.2	409360	PREDICTED: fatty acid hydroxylase domain-containing protein 2 isoform X3	GB40773	GB16080	XM_003396159.2	fatty acid hydroxylase domain-containing protein 2 isoform X2	LOC100650281
XP_003396208.2	LOC409360	LOC409360	XP_016768774.1	409360	PREDICTED: fatty acid hydroxylase domain-containing protein 2 isoform X2	GB40773	GB16080	XM_003396160.2	fatty acid hydroxylase domain-containing protein 2 isoform X1	LOC100650281
XP_003396211.2	LOC412546	LOC412546	XP_016770434.1	412546	PREDICTED: regulator of telomere elongation helicase 1 homolog	GB40774	GB17842	XM_003396163.2	LOW QUALITY PROTEIN: regulator of telomere elongation helicase 1 homolog	LOC100650725
XP_003396215.1	LOC412212	LOC412212	XP_006563283.1	412212	PREDICTED: apoptosis-inducing factor 1, mitochondrial	GB40775	GB16024	XM_003396167.2	apoptosis-inducing factor 1, mitochondrial	LOC100651200
XP_012165012.1	LOC413868	LOC413868	XP_006563278.1	413868	PREDICTED: 60S ribosomal protein L10a	GB40777	GB19558	XM_012309622.1	LOW QUALITY PROTEIN: 60S ribosomal protein L10a-like	LOC100651565
XP_012165023.1	LOC552001	LOC552001	XP_624386.1	552001	PREDICTED: UDP-galactose translocator isoform X1	GB40778	GB11143	XM_012309633.1	UDP-galactose translocator	LOC100652117
XP_012165021.1	LOC413867	LOC413867	XP_006563276.1	413867	PREDICTED: transaldolase	GB40779	GB11283	XM_012309631.1	transaldolase	LOC100651996
XP_003396223.1	LOC552052	LOC552052	XP_624434.2	552052	PREDICTED: zinc finger protein 330 homolog	GB40780	GB15470	XM_003396175.2	zinc finger protein 330 homolog isoform X1	LOC100652234
XP_012165027.1	LOC727079	LOC727079	XP_001122793.2	727079	PREDICTED: fibroblast growth factor receptor substrate 2	GB40781	GB15763	XM_012309637.1	dual specificity protein kinase splA	LOC100642329
XP_003396227.1	LOC412480	LOC412480	XP_395937.6	412480	PREDICTED: ribosomal RNA processing protein 1 homolog	GB40782	GB15120	XM_003396179.2	LOW QUALITY PROTEIN: ribosomal RNA processing protein 1 homolog	LOC100642691
XP_003396233.1	LOC551154	LOC551154	XP_623552.1	551154	PREDICTED: glucose-6-phosphate isomerase	GB40783	GB16429	XM_003396185.2	glucose-6-phosphate isomerase	LOC100643448
XP_003396234.1	LOC724234	LOC724234	XP_016773427.1	724234	PREDICTED: dolichol kinase	GB40784	GB15476	XM_003396186.2	dolichol kinase	LOC100643573
XP_012165034.1	LOC724328	LOC724328	XP_001120149.1	724328	PREDICTED: arrestin domain-containing protein 3	GB40785	GB17155	XM_012309644.1	arrestin domain-containing protein 3 isoform X1	LOC100643805
XP_003396235.1	LOC409957	LOC409957	XP_393448.1	409957	PREDICTED: synaptotagmin-4	GB40794	GB11060	XM_003396187.2	synaptotagmin-4	LOC100643693
XP_003396232.1	LOC724144	LOC724144	XP_001119900.1	724144	PREDICTED: enhancer of rudimentary homolog	GB40795	GB17267	XM_003396184.2	enhancer of rudimentary homolog	LOC100643325
XP_012165032.1	LOC724115	LOC724115	XP_001119847.1	724115	PREDICTED: phospholipase DDHD1-like isoform X1	GB40796	GB10041	XM_012309642.1	phospholipase DDHD1-like isoform X2	LOC100643199
XP_012165030.1	LOC727538	LOC727538	XP_006563272.1	727538	PREDICTED: regulator of microtubule dynamics protein 2-like	GB40797	NA	XM_012309640.1	regulator of microtubule dynamics protein 1-like isoform X1	LOC100643079
XP_012165028.1	LOC727087	LOC727087	XP_006563273.1	727087	PREDICTED: serine/arginine-rich splicing factor 7	GB40798	GB10909	XM_012309638.1	LOW QUALITY PROTEIN: serine/arginine-rich splicing factor 7-like	LOC100642569
XP_003396226.1	LOC100578907	LOC100578907	XP_006563275.1	100578907	PREDICTED: ankyrin repeat and protein kinase domain-containing protein 1-like	GB40799	GB12578	XM_003396178.2	ankyrin-1-like	LOC100642452
XP_003396224.1	LOC727074	LOC727074	XP_001122788.1	727074	PREDICTED: signal peptidase complex subunit 3	GB40800	GB14961	XM_003396176.2	signal peptidase complex subunit 3	LOC100642206
XP_003396220.1	LOC551974	LOC551974	XP_624360.1	551974	PREDICTED: thioredoxin-like protein 4A	GB40801	GB10968	XM_003396172.2	thioredoxin-like protein 4A	LOC100651879
XP_012165013.1	LOC409527	LOC409527	XP_393033.4	409527	PREDICTED: TBC domain-containing protein kinase-like protein	GB40802	GB10462	XM_012309623.1	LOW QUALITY PROTEIN: TBC domain-containing protein kinase-like protein	LOC100651443
XP_012165009.1	LOC724455	LOC724455	XP_016771098.1	724455	PREDICTED: T-complex protein 11-like protein 1	GB40804	GB17605	XM_012309619.1	T-complex protein 11-like protein 1 isoform X1	LOC100650961
XP_012165007.1	LOC409520	LOC409520	XP_393026.2	409520	PREDICTED: glucosamine-6-phosphate isomerase	GB40805	GB12628	XM_012309617.1	glucosamine-6-phosphate isomerase	LOC100651079
XP_003396209.1	LOC724585	LOC724585	XP_001120482.1	724585	PREDICTED: uncharacterized protein LOC724585	GB40807	GB17645	XM_003396161.2	uncharacterized protein LOC100650483	LOC100650483
XP_012165003.1	LOC724634	LOC724634	XP_016768803.1	724634	PREDICTED: golgin subfamily B member 1	GB40808	GB19016	XM_012309613.1	golgin subfamily B member 1-like isoform X1	LOC100649926
XP_012165000.1	LOC413803	Grd	NP_001292813.1	413803	GABA-gated ion channel	GB40809	GB11033	XM_012309610.1	gamma-aminobutyric acid receptor alpha-like	LOC100649807
XP_003396198.1	LOC725040	LOC725040	XP_006563301.1	725040	PREDICTED: transmembrane protein 70 homolog, mitochondrial	GB40810	GB13512	XM_003396150.2	transmembrane protein 70 homolog, mitochondrial	LOC100649018
XP_003396212.1	LOC412103	LOC412103	XP_016769431.1	412103	PREDICTED: transport and Golgi organization protein 1	GB40816	GB14241	XM_003396164.2	transport and Golgi organization protein 1 isoform X1	LOC100650845
XP_012165043.1	LOC726119	LOC726119	XP_016767336.1	726119	PREDICTED: uncharacterized protein LOC726119 isoform X1	GB40818	GB13007	XM_012309653.1	transient receptor potential cation channel subfamily V member 5	LOC100648205
XP_012165042.1	LOC100579018	LOC100579018	XP_016767388.1	100579018	PREDICTED: venom allergen 3-like	GB40819	NA	XM_012309652.1	venom allergen 5-like	LOC100650154
XP_003402758.1	LOC100577585	LOC100577585	XP_003250233.1	100577585	PREDICTED: uncharacterized protein LOC100577585	GB40821	NA	XM_003402710.2	uncharacterized protein LOC100645509	LOC100645509
XP_003402703.1	LOC725920	LOC725920	XP_016767970.1	725920	PREDICTED: vitellogenin receptor	GB40823	GB16571	XM_003402655.2	vitellogenin receptor	LOC100649042
XP_012174426.1	LOC552294	LOC552294	XP_624673.3	552294	PREDICTED: far upstream element-binding protein 3	GB40824	GB18145	XM_012319036.1	far upstream element-binding protein 3	LOC100651706
XP_003402771.1	LOC725746	LOC725746	XP_006563316.1	725746	PREDICTED: uncharacterized protein LOC725746	GB40828	NA	XM_003402723.2	uncharacterized protein LOC100647007	LOC100647007
XP_012174439.1	LOC725682	LOC725682	XP_016768032.1	725682	PREDICTED: uncharacterized protein LOC725682 isoform X1	GB40830	GB14295	XM_012319049.1	uncharacterized protein LOC100646524	LOC100646524
XP_012174435.1	LOC725606	LOC725606	XP_006563318.1	725606	PREDICTED: serine protease gd isoform X1	GB40831	GB16367	XM_012319045.1	serine protease gd-like isoform X2	LOC100646207
XP_012174448.1	LOC725419	LOC725419	XP_001121270.1	725419	PREDICTED: ADP-ribosylation factor-like protein 6-interacting protein 4	GB40833	GB16760	XM_012319058.1	ADP-ribosylation factor-like protein 6-interacting protein 4	LOC100647206
XP_003402777.1	LOC551761	LOC551761	XP_624151.1	551761	PREDICTED: alpha-tocopherol transfer protein-like	GB40837	GB16852	XM_003402729.2	alpha-tocopherol transfer protein-like	LOC100647950
XP_003402778.1	LOC413346	LOC413346	XP_396791.3	413346	PREDICTED: endoglucanase E-4-like	GB40838	GB13443	XM_003402730.2	endoglucanase 15-like	LOC100648079
XP_012174513.1	LOC411405	LOC411405	XP_006563333.2	411405	PREDICTED: uncharacterized protein LOC411405	GB40839	GB20157	XM_012319123.1	uncharacterized protein LOC105666831	LOC105666831
XP_003402779.1	LOC100576547	LOC100576547	XP_016768133.1	100576547	PREDICTED: glucose dehydrogenase	GB40842	NA	XM_003402731.2	glucose dehydrogenase [FAD, quinone]	LOC100648192
XP_003402782.1	LOC411407	LOC411407	XP_394881.4	411407	PREDICTED: leucine-rich repeat-containing protein 47-like	GB40843	GB18209	XM_003402734.2	leucine-rich repeat-containing protein 47-like	LOC100648495
XP_012174454.1	LOC409053	LOC409053	XP_016768156.1	409053	PREDICTED: uncharacterized protein DDB_G0283697-like isoform X1	GB40845	GB15008	XM_012319064.1	probable serine/threonine-protein kinase DDB_G0282963	LOC100648614
XP_003396193.2	LOC551556	LOC551556	XP_016768187.1	551556	PREDICTED: dentin sialophosphoprotein-like	GB40848	GB15241	XM_003396145.2	LOW QUALITY PROTEIN: GATA zinc finger domain-containing protein 12-like	LOC100648437
XP_012167698.1	LOC409383	LOC409383	XP_006563337.2	409383	PREDICTED: matrix metalloproteinase-2	GB40857	GB20108	XM_012312308.1	matrix metalloproteinase-14	LOC100643535
XP_003397973.1	LOC412190	LOC412190	XP_395653.2	412190	PREDICTED: probable ATP-dependent RNA helicase DDX47	GB40858	GB17141	XM_003397925.2	probable ATP-dependent RNA helicase DDX47	LOC100648984
XP_012167695.1	LOC100576321	LOC100576321	XP_006563347.1	100576321	PREDICTED: uncharacterized protein LOC100576321	GB40859	GB12843	XM_012312305.1	uncharacterized protein LOC100648755	LOC100648755
XP_012167691.1	LOC724327	LOC724327	XP_001120148.2	724327	PREDICTED: C-factor isoform X1	GB40861	GB12024	XM_012312301.1	uncharacterized oxidoreductase C663.09c isoform X1	LOC100648329
XP_012167692.1	LOC724327	LOC724327	XP_006563352.1	724327	PREDICTED: C-factor isoform X2	GB40861	GB12024	XM_012312302.1	uncharacterized oxidoreductase C663.06c isoform X2	LOC100648329
XP_012167687.1	LOC724280	LOC724280	XP_001120086.2	724280	PREDICTED: UPF0545 protein C22orf39 homolog	GB40862	GB13562	XM_012312297.1	UPF0545 protein C22orf39 homolog	LOC100647980
XP_012167686.1	LOC724192	LOC724192	XP_001119962.2	724192	PREDICTED: titin-like	GB40864	GB17739	XM_012312296.1	kinesin-related protein 4-like	LOC100647661
XP_003397462.1	LOC409418	Hsc70-4	NP_001153522.1	409418	heat shock protein cognate 4	GB40866	GB14852	XM_003397414.2	heat shock 70 kDa protein cognate 4	LOC100645451
XP_003397466.1	LOC412285	Dat	XP_006563265.1	412285	PREDICTED: dopamine transporter isoform X3	GB40867	GB15426	XM_003397418.2	sodium-dependent noradrenaline transporter	LOC100645993
XP_012165162.1	LOC408600	LOC408600	XP_016770111.1	408600	PREDICTED: nucleobindin-2 isoform X1	GB40868	GB18463	XM_012309772.1	nucleobindin-2	LOC100645081
XP_012165163.1	LOC725189	LOC725189	XP_001121063.2	725189	PREDICTED: protein bric-a-brac 1-like	GB40871	GB13762	XM_012309773.1	protein bric-a-brac 1-like	LOC100645196
XP_003395276.1	LOC412644	LOC412644	XP_396099.3	412644	PREDICTED: josephin-2 isoform X2	GB40872	GB13002	XM_003395228.2	josephin-2	LOC100646019
XP_012164411.1	LOC724529	LOC724529	XP_006571967.1	724529	PREDICTED: dynein light chain 4, axonemal isoform X1	GB40873	GB15057	XM_012309021.1	dynein light chain 4, axonemal-like	LOC100646376
XP_003395283.1	LOC551185	LOC551185	XP_623581.2	551185	PREDICTED: GTP-binding protein 1	GB40874	GB15374	XM_003395235.2	GTP-binding protein 1	LOC100646778
XP_012175229.1	LOC409589	LOC409589	XP_006571960.1	409589	PREDICTED: 60S ribosomal protein L10	GB40875	GB14595	XM_012319839.1	60S ribosomal protein L10	LOC100649244
XP_003395285.1	LOC100577579	LOC100577579	XP_003251833.1	100577579	PREDICTED: pleckstrin homology domain-containing family J member 1-like	GB40876	GB12776	XM_003395237.2	pleckstrin homology domain-containing family J member 1-like	LOC100647019
XP_003395286.1	LOC552227	LOC552227	XP_624607.1	552227	PREDICTED: translocon-associated protein subunit delta	GB40877	GB17950	XM_003395238.2	translocon-associated protein subunit delta	LOC100647141
XP_012164425.1	LOC409283	LOC409283	XP_392804.4	409283	PREDICTED: splicing factor, arginine/serine-rich 15	GB40878	GB17650	XM_012309035.1	LOW QUALITY PROTEIN: splicing factor, arginine/serine-rich 15	LOC100647455
XP_012164430.1	LOC727257	LOC727257	XP_016772758.1	727257	PREDICTED: peroxisomal membrane protein PEX13, partial	GB40879	NA	XM_012309040.1	peroxisomal membrane protein PEX13 isoform X2	LOC100648244
XP_003395289.1	LOC412676	LOC412676	XP_396132.4	412676	PREDICTED: protein mahjong	GB40880	GB15076	XM_003395241.2	protein mahjong isoform X2	LOC100647573
XP_003395292.1	LOC412268	LOC412268	XP_003251828.1	412268	PREDICTED: transcription initiation factor IIA subunit 1	GB40881	GB14953	XM_003395244.2	transcription initiation factor IIA subunit 1 isoform X1	LOC100647895
XP_003395306.1	LOC551867	LOC551867	XP_624256.1	551867	PREDICTED: 40S ribosomal protein S13	GB40882	GB15692	XM_003395258.2	40S ribosomal protein S13	LOC100649289
XP_003395304.1	LOC551519	LOC551519	XP_016772761.1	551519	PREDICTED: uncharacterized protein LOC551519 isoform X2	GB40883	GB17917	XM_003395256.2	uncharacterized protein LOC100649054	LOC100649054
XP_012164437.1	LOC100577094	LOC100577094	XP_003251827.2	100577094	PREDICTED: protein SAAL1 isoform X1	GB40884	GB12945	XM_012309047.1	protein saal1	LOC100649169
XP_012164434.1	LOC727274	PHRF1	NP_001242966.1	727274	PHD and ring finger domains 1	GB40885	GB13158	XM_012309044.1	LOW QUALITY PROTEIN: uncharacterized protein LOC100643402	LOC100643402
XP_003395299.2	LOC413815	LOC413815	XP_006571949.1	413815	PREDICTED: CCA tRNA nucleotidyltransferase 1, mitochondrial-like isoform X2	GB40886	GB14031	XM_003395251.2	CCA tRNA nucleotidyltransferase 1, mitochondrial	LOC100648507
XP_003395302.1	LOC552720	LOC552720	XP_625098.1	552720	PREDICTED: V-type proton ATPase subunit E	GB40887	GB12913	XM_003395254.2	V-type proton ATPase subunit E	LOC100648858
XP_012164426.1	LOC551466	LOC551466	XP_623864.3	551466	PREDICTED: CAAX prenyl protease 1 homolog isoform X1	GB40888	GB18757	XM_012309036.1	CAAX prenyl protease 1 homolog	LOC100648627
XP_012164424.1	LOC726900	LOC726900	XP_006571955.1	726900	PREDICTED: proteasome assembly chaperone 2-like	GB40890	GB11079	XM_012309034.1	proteasome assembly chaperone 2	LOC100647258
XP_012164421.1	LOC552182	LOC552182	XP_624563.2	552182	PREDICTED: probable E3 ubiquitin-protein ligase MGRN1	GB40891	GB12591	XM_012309031.1	probable E3 ubiquitin-protein ligase MGRN1 isoform X4	LOC100646900
XP_003403243.1	LOC552161	LOC552161	XP_624543.3	552161	PREDICTED: mediator of RNA polymerase II transcription subunit 9	GB40892	GB16288	XM_003403195.2	mediator of RNA polymerase II transcription subunit 9	LOC100649043
XP_003395280.1	LOC412104	LOC412104	XP_006571962.1	412104	PREDICTED: trafficking protein particle complex subunit 8 isoform X1	GB40893	GB12801	XM_003395232.2	trafficking protein particle complex subunit 8 isoform X1	LOC100646499
XP_012164415.1	LOC412104	LOC412104	XP_006571963.1	412104	PREDICTED: trafficking protein particle complex subunit 8 isoform X2	GB40893	GB12801	XM_012309025.1	trafficking protein particle complex subunit 8 isoform X2	LOC100646499
XP_012164414.1	LOC724370	LOC724370	XP_016772766.1	724370	PREDICTED: probable cytosolic Fe-S cluster assembly factor AGAP009023 isoform X2	GB40894	GB14880	XM_012309024.1	probable cytosolic Fe-S cluster assembly factor AGAP009023 isoform X2	LOC100646254
XP_003395275.1	LOC551339	LOC551339	XP_623739.1	551339	PREDICTED: WD repeat domain-containing protein 83	GB40895	GB18790	XM_003395227.2	WD repeat domain-containing protein 83 isoform X2	LOC100645906
XP_012163773.1	LOC411465	LOC411465	XP_006561140.1	411465	PREDICTED: probable cleavage and polyadenylation specificity factor subunit 2	GB40901	GB13850	XM_012308383.1	probable cleavage and polyadenylation specificity factor subunit 2	LOC100642486
XP_012163770.1	LOC725211	LOC725211	XP_006561135.1	725211	PREDICTED: uncharacterized protein LOC725211	GB40904	GB13479	XM_012308380.1	uncharacterized protein LOC105665718	LOC105665718
XP_003395468.2	LOC725127	LOC725127	XP_006561132.1	725127	PREDICTED: uncharacterized protein LOC725127 isoform X1	GB40906	NA	XM_003395420.2	uncharacterized protein LOC100649767 isoform X1	LOC100649767
XP_012163761.1	LOC413128	LOC413128	XP_396579.2	413128	PREDICTED: putative ferric-chelate reductase 1 homolog isoform X1	GB40907	GB16326	XM_012308371.1	putative ferric-chelate reductase 1 homolog isoform X1	LOC100647963
XP_012163760.1	LOC409782	LOC409782	XP_016767858.1	409782	PREDICTED: pikachurin	GB40908	GB14300	XM_012308370.1	pikachurin-like	LOC100648744
XP_003395792.1	LOC413129	LOC413129	XP_396580.4	413129	PREDICTED: sorting nexin-29 isoform X2	GB40909	GB12251	XM_003395744.2	sorting nexin-29 isoform X1	LOC100648360
XP_003395478.1	LOC551174	LOC551174	XP_623571.3	551174	PREDICTED: E3 SUMO-protein ligase PIAS3 isoform X1	GB40911	GB18362	XM_003395430.2	E3 SUMO-protein ligase PIAS2 isoform X1	LOC100650762
[truncated: 10,272 more rows]

## Sheet: Table S8
This study list	Comparison study	High througput method	Comparison study list	Overlap analysis method	DE in both studies	DE only in this study	DE only in comparison study	DE in neither study	This study genes with no orthologs	Comparison study genes with no orthologs	p value	odds ratio	alpha value	Percentage of overlap
[truncated: 54 more rows]

[truncated: 10 more sheets: Table S9, Table S10, Table S11, Table S12, Table S13, Table S14, Table S15, Table S16, Table S17, Table S18]
