# Supplementary material for: Gene expression during larval caste determination and differentiation in intermediately eusocial bumblebees, and a comparative analysis with advanced eusocial honeybees
Source: Mol Ecol. 2021 Jan 7;30(3):718–35. doi: 10.1111/mec.15752 (PMC7898649; doi:10.1111/mec.15752)
Supplement: Supplementary file 5 — Table S10 [file MEC-30-718-s005.xlsx]

## Sheet: README
Filename:	Table S10 gene_list
Version:	1
Updated:	2020-09-05
Paper reference	Collins, D. H., Wirén, A., Labédan, M., Smith, M., Prince, D.C., Mohorianu, I., Dalmay, T., & Bourke, A. F. G. (2020). Gene expression during larval caste differentiation in intermediately eusocial bumblebees, and a comparative analysis with advanced eusocial honeybees.
Tab	Tab Description	Column heading	Column Description
Features combined	A list of the HDEGs which were subsequently combined with another feature following differential expression analysis as they were predicted to be exons of the same gene.	Feature	The name of the feature from its scaffold identity and nucelotide location in version 1 of the Bombus terrestris genome.
		Phenotype	The phenotype were the focal feature was identified as an HDEG, where EQ = early-instar queen-destined larvae; EW = early-instar worker-destined larvae; MQ = mid-instar queen-destined larvae; MW = mid-instar worker-destined larvae; LQ = late-instar queen-destined larvae; LW = late-instar worker-destined larvae.
		Status	Description of whether the feature was combined with another feature, and the name of the feature it was combined with.
EQ, EW, MQ, MW, LQ, LW	Each of the six gene lists in the curent study. Lists are ranked in descending order of gene expression (OFC value; see Methods section of the main tex for details) with the gene that had the highest OFC value ranked at the top. Lists are as follows EQ = gene expression in early-instar queen-destined larvae relative to early-instar worker-destined larvae; EW = gene expression in early-instar work…	Parent Gene	Features within 810 bp of each other have the same parent gene (which is highlighed in a red cell). Rows are highlighted in red when they were identified as being unannotated exons from a larger unannotated multi-exon transcript, or blue when they were identified as being an unannotated exon of an annotated multi-exon transcript. These features should not be treated as independent from each other.
		Feature_ID	In "seqid_start_stop" format, where "seqid" is the NCBI sequence identifier, "start" is the start position (in basepairs) of the feature in the annotated genomic sequence. "Feature" refers to for example a gene, an mRNA or a CDS.
		01_EQ1	Normalised and length corrected abundance of the named feature in the named sample.
		02_EQ2	Normalised and length corrected abundance of the named feature in the named sample.
		03_EQ3	Normalised and length corrected abundance of the named feature in the named sample.
		04_EW1	Normalised and length corrected abundance of the named feature in the named sample.
		05_EW2	Normalised and length corrected abundance of the named feature in the named sample.
		06_EW3	Normalised and length corrected abundance of the named feature in the named sample.
		07_MQ1	Normalised and length corrected abundance of the named feature in the named sample.
		08_MQ2	Normalised and length corrected abundance of the named feature in the named sample.
		09_MQ4	Normalised and length corrected abundance of the named feature in the named sample.
		10_MW2	Normalised and length corrected abundance of the named feature in the named sample.
		11_MW3	Normalised and length corrected abundance of the named feature in the named sample.
		12_LQ1	Normalised and length corrected abundance of the named feature in the named sample.
		13_LQ2	Normalised and length corrected abundance of the named feature in the named sample.
		14_LQ4	Normalised and length corrected abundance of the named feature in the named sample.
		15_LW1	Normalised and length corrected abundance of the named feature in the named sample.
		16_LW2	Normalised and length corrected abundance of the named feature in the named sample.
		17_LW3	Normalised and length corrected abundance of the named feature in the named sample.
		length	Length of feature (gene/transcript) in basepairs.
		X_upregulated_relative_to_Y	Is the feature significantly up regulated in phenotype X (the named phenotype in the tab) relative to phenotype Y? I.e. Is the maximum abundance value among the phenotype X replicates smaller than the minimum abundance value among the phenotype Y replicates? YES or NO. This is always calculated within a developmental stage, so the value for EQ is relative to EW, EW is relative to EQ, MQ is relati…
		X_relative_to_Y_OFC	Offset fold change (log2 of ratio between feature expression in X (the named phenotype in the tab) and feature expression in Y( the comparison phenotype), log2(min_x+20)/max_y+20)). I.e. a measure of the degree of upregulation of the feature in phenotype X relative to phenotype Y. This is always calculated within a developmental stage, so the value for EQ is relative to EW, EW is relative to EQ, …
		HDEG	Is the feature a HDEG? I.e. Is the OFC > 1. TRUE=yes, FALSE=no.
		seqid	NCBI sequence ID. "accession.version" of the annotated genomic sequence. This may for example be a chromosome or scaffold.
		source	Method used to produce the annotation. RNAseq = The RNAseq data from this study was used to produce the annotation; Gnomon = the annotation tool Gnomon was used to produce the annotation.
		type	The SOFA feature type most equivalent to the feature found in the source annotation. The original GenBank feature type is also provided by the "gbkey" attribute in column 9.
		start	Start position of feature on the annotated genom sequence (column "seqid"), in basepairs.
		end	End position of feature on the annotated genom sequence (column "seqid"), in basepairs.
		strand	"+" or "-" - specifies which DNA strand (sense or anti-sense) the feature is coded by (if known).
		BLAST(n/x)_hit_01	Best BLASTn or BLASTx hit for novel or uncharacterised genes/transcripts, characterised genes are left blank in this column.
		BLAST(n/x)_hit_02	2nd best BLASTn or BLASTx hit for novel or uncharacterised genes/transcripts, characterised genes are left blank in this column.
		BLAST(n/x)_hit_03	3rd best BLASTn or BLASTx hit for novel or uncharacterised genes/transcripts, characterised genes are left blank in this column.
		Gene_symbol	The NCBI gene symbol for each annotated and uncharacterised gene, unannotated genes are left blank in this column.
		Accession_number	The NCBI accession number for each annotated and uncharacterised gene, unannotated genes are left blank in this column.
		Product_ID	The putative protein product that a given gene is likely to code for, unannotated genes are left blank in this column.
Other_pipelines	Lists of differentially expressed genes in each of the six phenotypes which were isolated using two other bioinformatics pipelines (HTSeq and Kallisto).	Method	The pipeline used (HTSeq or Kallisto).
		Phenotype	The phenotype, where EQ = early-instar queen-destined larvae; EW = early-instar worker-destined larvae; MQ = mid-instar queen-destined larvae; MW = mid-instar worker-destined larvae; LQ = late-instar queen; LW = Late-instar worker-destined larvae.
		baseMean	The mean read count of the gene across all libraries.
		log2FoldChange	Offset fold change (log2 of ratio between feature expression in X (the named phenotype in the tab) and feature expression in Y( the comparison phenotype). I.e. a measure of the degree of upregulation of the feature in phenotype X relative to phenotype Y. This is always calculated within a developmental stage, so the value for EQ is relative to EW, EW is relative to EQ, MQ is relative to MW, MW is…
		lfcSE	The standard error of the log2 fold change.
		stat	The Wald statistic for comparing the normalized counts between queen and worker samples.
		pvalue	The Wald test p-value for comparing the normalized counts between queen and worker samples.
		padj	The Benjamini-Hochberg adjusted p-value of the Wald test.
		Gene_symbol	The NCBI gene symbol for each annotated and uncharacterised gene, unannotated genes are left blank in this column.

## Sheet: Features combined
Feature	Phenotype	Status
NC_015772.1_16036258_16037622	MQ	Unannotated exon of LOC100652203
NW_003566484.1_956_1360	MW	Combined with NW_003566484.1_500_835
NW_003566484.1_500_835	MW
NW_003566430.1_1560_1882	MW	Combined with NW_003566430.1_1342_1550
NW_003566430.1_1342_1550	MW
NW_003567937.1_449_775	MQ	Combined with NW_003567937.1_2_424
NW_003567937.1_2_424	MQ
NW_003568514.1_1_229	MQ	Combined with NW_003568514.1_236_572
NW_003568514.1_236_572	MQ
NW_003570889.1_1_297	MQ	Combined with NW_003570889.1_356_696
NW_003570889.1_356_696	MQ

## Sheet: EQ
Parent_gene	Feature_ID	01_EQ1	02_EQ2	03_EQ3	04_EW1	05_EW2	06_EW3	07_MQ1	08_MQ2	10_MQ4	12_MW2	13_MW3	14_LQ1	15_LQ2	17_LQ4	18_LW1	19_LW2	20_LW3	length	EQ_upregulated_relative_EW	EQ_relative_to_EW_OFC	HDEG	seqid	source	type	start	end	strand	BLASTn_hit_01	BLASTn_hit_02	BLASTn_hit_03	BLASTx_hit_01	BLASTx_hit_02	BLASTx_hit_03	Gene_symbol	Accession_number	Product_ID
6001	NC_015770.1_12249827_12250301	225.1	120.5	340.1	55.9	48.4	53.8	38.8	99.8	214.5	23.8	109.6	4.7	4.3	10.4	341.4	14.9	5.4	475	YES	0.89	FALSE	NC_015770.1	RNAseq	Unannotated_transcript	12249827	12250301		no hit	no hit	no hit	no hit	no hit	no hit
14555	NW_003570046.1_631_1124	93.1	120.4	64.5	31	23.3	25.9	67.9	112.9	81.8	29.9	24.5	72.7	53.7	67.7	37.8	37.3	29.6	494	YES	0.73	FALSE	NW_003570046.1	RNAseq	Unannotated_transcript	631	1124		no hit	no hit	no hit	N/A	Copia protein [Habropoda laboriosa]	Copia protein [Dufourea novaeangliae]
11378	NW_003565438.1_326833_332715	78.3	106.6	75.4	34.1	32.4	39.3	35.1	51.7	83.1	20.9	27.4	2.4	4.4	3.2	48.7	6.3	2.8	5883	YES	0.69	FALSE	NW_003565438.1	RNAseq	Unannotated_transcript	326833	332715		PREDICTED: Bombus impatiens hormone receptor 4-like (LOC100741042) transcript variant X3 mRNA	PREDICTED: Bombus impatiens hormone receptor 4-like (LOC100741042) transcript variant X1 mRNA		no hit	no hit	no hit
12797	NW_003566135.1_2271335_2273356	113.4	140.4	119.3	65.2	53.1	45.3	24.4	17.3	12.5	39.8	23.5	2.3	2.1	0	72.8	2.2	2.6	2022	YES	0.65	FALSE	NW_003566135.1	RNAseq	Unannotated_transcript	2271335	2273356		no hit	no hit	no hit	hypothetical protein M514_26351 partial [Trichuris suis]	hypothetical protein M514_22753 [Trichuris suis]	putative integrase core domain protein [Trichinella spiralis]
13900	NW_003567551.1_24_687	1811.6	2176.4	2466.3	1179.2	715.2	1122.5	447	534	722.7	617.2	813.1	59.6	94.2	25.4	807.6	90.2	59	664	YES	0.61	FALSE	NW_003567551.1	Gnomon	gene	24	687	-							LOC105667028	XM_012320077.1	cuticle collagen 2C-like
14092	NW_003568370.1_1_1020	14965.2	8985	8013.6	4316.7	3460.6	5359.9	7246.9	22678.6	11634.4	4427.3	5118	20899.4	10442.2	11823	4731.1	6064.4	8269.4	1020	YES	0.58	FALSE	NW_003568370.1	RNAseq	Unannotated_transcript	1	1020		Apis mellifera gene for 18S ribosomal RNA partial sequence isolate: Apm_Ok01	Apis mellifera gene for 18S rRNA partial sequence	Apis mellifera 18S ribosomal RNA gene partial sequence	N/A	hypothetical protein WN51_08187 [Melipona quadrifasciata]	hypothetical protein ALC57_18597 [Trachymyrmex cornetzi]
14751	NW_003570767.1_2_279	205.2	310.9	249	67.7	131.2	63.7	184.3	165.3	441.5	156.5	52	169.4	155.5	197.9	118.8	226.1	69.5	278	YES	0.57	FALSE	NW_003570767.1	RNAseq	Unannotated_transcript	2	279		no hit	no hit	no hit	no hit	no hit	no hit
14069	NW_003568310.1_574_795	91.9	81.7	88.7	33	50.4	46.3	35.1	86.8	80.5	39	60.7	45.2	53.8	34.9	80.2	34.5	38.3	222	YES	0.53	FALSE	NW_003568310.1	RNAseq	Unannotated_transcript	574	795		no hit	no hit	no hit	no hit	no hit	no hit
11553	NW_003565512.1_60_5086	229.9	248.9	38.7	15.1	20.8	12	91.9	457.2	116.3	54.7	26.6	113.6	79.6	82.4	68.5	29.6	15.3	5027	YES	0.52	FALSE	NW_003565512.1	RNAseq	Unannotated_transcript	60	5086		PREDICTED: Bombus impatiens titin (LOC100743641) transcript variant X2 mRNA	PREDICTED: Bombus impatiens titin (LOC100743641) transcript variant X3 mRNA	PREDICTED: Bombus impatiens titin (LOC100743641) transcript variant X1 mRNA	PREDICTED: titin isoform X4 [Bombus impatiens]	PREDICTED: titin isoform X2 [Bombus impatiens]	PREDICTED: titin isoform X3 [Bombus impatiens]
13984	NW_003567990.1_205_437	104	160.9	164.8	62.9	67.4	54.6	120	120.2	123.3	101.2	23.7	121.6	118.6	95.5	66.9	125.3	49.9	233	YES	0.51	FALSE	NW_003567990.1	RNAseq	Unannotated_transcript	205	437		no hit	no hit	no hit	no hit	no hit	no hit
14660	NW_003570448.1_1_885	65.3	42.7	69.9	13.8	25.1	25.2	20.1	20.5	12.3	11.9	1.7	19.8	4.5	7.8	10.7	13.1	11.4	885	YES	0.47	FALSE	NW_003570448.1	RNAseq	Unannotated_transcript	1	885		no hit	no hit	no hit	no hit	no hit	no hit
486	NC_015762.1_7807377_7817479	539.1	322	548.4	162.8	138.3	231.2	219.6	119.9	129.4	108.4	86.9	139.9	87	81.8	371.8	76.4	72	10103	YES	0.45	FALSE	NC_015762.1	Gnomon	gene	7807377	7817479	+							LOC105666091	XM_012312160.1	proline-rich extensin-like protein EPR1
8484	NC_015774.1_319753_320826	167	161.1	166.5	118.4	89.4	108.4	85	135	65	53.6	39.1	15.3	16.1	5.9	22.8	8.4	2.8	1074	YES	0.39	FALSE	NC_015774.1	RNAseq	Unannotated_transcript	319753	320826		no hit	no hit	no hit	no hit	no hit	no hit
9734	NC_015776.1_2802501_2804267	43340.6	62678.3	49991.9	33015.6	30921.1	26111.6	20611.3	60110.7	22678.6	30288.6	53333	35527.7	53333	36771.6	22061.5	37958.5	26511	1767	YES	0.39	FALSE	NC_015776.1	Gnomon	gene	2802501	2804267	-							LOC100650130	XM_003401003.2	trypsin 3A1-like
12515	NW_003566109.1_138793_139035	147.2	150.3	158.3	107.7	102.4	95.3	68.1	70.8	118.6	104	73.2	181.2	156	73	135.9	136.5	155.4	243	YES	0.39	FALSE	NW_003566109.1	RNAseq	Unannotated_transcript	138793	139035		no hit	no hit	no hit	no hit	no hit	no hit
12433	NW_003566057.1_1147_1671	123.9	112.2	136.8	80.8	65	81.2	79.1	70.8	65.6	75.5	50.2	55.4	51.4	33.3	56.1	58.8	35.3	525	YES	0.38	FALSE	NW_003566057.1	RNAseq	Unannotated_transcript	1147	1671		no hit	no hit	no hit	PREDICTED: nucleic-acid-binding protein from mobile element jockey-like [Bombus terrestris]	PREDICTED: nucleic-acid-binding protein from mobile element jockey-like [Bombus terrestris]	PREDICTED: nucleic-acid-binding protein from mobile element jockey-like [Bombus terrestris]
13271	NW_003566392.1_58680_58972	87.8	115.6	77.2	49.5	43.5	54.7	72.1	99.7	71.8	146.1	112.8	45.1	83.3	65.8	125.9	111.2	71.1	293	YES	0.38	FALSE	NW_003566392.1	RNAseq	Unannotated_transcript	58680	58972		PREDICTED: Bombus terrestris intraflagellar transport protein 122 homolog (LOC100649523) transcript variant X3 mRNA	PREDICTED: Bombus terrestris intraflagellar transport protein 122 homolog (LOC100649523) transcript variant X2 mRNA	PREDICTED: Bombus terrestris intraflagellar transport protein 122 homolog (LOC100649523) transcript variant X5 mRNA	PREDICTED: nucleic-acid-binding protein from mobile element jockey-like [Cimex lectularius]	hypothetical protein g.14155 partial [Graphocephala atropunctata]	hypothetical protein g.4324 partial [Graphocephala atropunctata]
11825	NW_003565735.1_3822_4448	36.4	46.6	45.9	22.7	14	23.9	55.7	23	27.7	27.3	29.1	54	114.6	50.1	63.7	104.6	61.7	627	YES	0.36	FALSE	NW_003565735.1	RNAseq	Unannotated_transcript	3822	4448		PREDICTED: Bombus impatiens IQ motif and SEC7 domain-containing protein 2 (LOC100745091) transcript variant X2 mRNA	PREDICTED: Apis florea IQ motif and SEC7 domain-containing protein 2 (LOC100863984) transcript variant X2 mRNA	PREDICTED: Apis dorsata IQ motif and SEC7 domain-containing protein 2-like (LOC102670652) transcript variant X2 mRNA	PREDICTED: IQ motif and SEC7 domain-containing protein 1 isoform X2 [Bombus impatiens]	PREDICTED: IQ motif and SEC7 domain-containing protein 1 isoform X2 [Eufriesea mexicana]	PREDICTED: IQ motif and SEC7 domain-containing protein 1 isoform X2 [Megachile rotundata]
10798	NC_015778.1_2873403_2881246	24	45.1	24.1	10	9.1	14.5	7.5	17.8	3.8	9.9	37.4	51.6	52	39.3	28.9	80.7	100.8	7844	YES	0.35	FALSE	NC_015778.1	Gnomon	gene	2873403	2881246	-							LOC100646246	XM_012318096.1	arylsulfatase B-like%2C transcript variant X3
13831	NW_003567230.1_479_811	186.7	184.2	259.6	135.2	139.8	140.7	121	95.8	77.1	187.2	169.7	1175.1	735.2	903.9	935.1	1207.4	1577.6	333	YES	0.35	FALSE	NW_003567230.1	RNAseq	Unannotated_transcript	479	811		no hit	no hit	no hit	no hit	no hit	no hit
12320	NW_003566036.1_1218549_1221686	143.7	218	147.4	100.8	95.5	109.2	102.3	147.5	118.6	94	75.6	48.9	69.3	74.8	104.5	61	44.6	3138	YES	0.34	FALSE	NW_003566036.1	Gnomon	gene	1218549	1221686	-	PREDICTED: Bombus terrestris piggyBac transposable element-derived protein 4-like (LOC105666272) mRNA	PREDICTED: Bombus terrestris piggyBac transposable element-derived protein 4-like (LOC105666272) mRNA	PREDICTED: Bombus terrestris piggyBac transposable element-derived protein 4-like (LOC105666272) mRNA	PREDICTED: piggyBac transposable element-derived protein 4-like [Bombus terrestris]	PREDICTED: piggyBac transposable element-derived protein 4-like [Bombus terrestris]	hypothetical protein WN51_13323 partial [Melipona quadrifasciata]	LOC105666827	XM_012319109.1	uncharacterized LOC105666827%2C transcript variant X2
13955	NW_003567808.1_416_1190	250.3	447	244.2	188.2	120.4	159.1	250.2	215.8	331.1	146.1	146.4	427.6	698.9	395.3	340.8	304.6	277.1	775	YES	0.34	FALSE	NW_003567808.1	RNAseq	Unannotated_transcript	416	1190		PREDICTED: Bombus impatiens protein TIS11 (LOC100743445) mRNA	PREDICTED: Apis mellifera protein TIS11 (LOC725393) transcript variant X1 mRNA	PREDICTED: Apis mellifera protein TIS11 (LOC725393) transcript variant X2 mRNA	no hit	no hit	no hit
14006	NW_003568136.1_184_492	157.5	180.4	172.8	93.3	120.6	37.7	174.7	120.1	225.1	130.8	38.9	203.7	140.2	149.6	141.8	132.8	68.3	309	YES	0.34	FALSE	NW_003568136.1	RNAseq	Unannotated_transcript	184	492		no hit	no hit	no hit	no hit	no hit	no hit
14101	NW_003568385.1_4_856	78.2	60.5	90.4	17.4	28.8	43.6	21.1	27.4	16.3	16.6	4.9	25.1	7.9	7.8	11.6	19.6	11.5	853	YES	0.34	FALSE	NW_003568385.1	RNAseq	Unannotated_transcript	4	856		no hit	no hit	no hit	no hit	no hit	no hit
2438	NC_015765.1_3626742_3627113	113.5	98.3	113.6	71.8	68.5	74.3	84.3	73.1	86	55.7	77.3	98.4	48.8	79.4	66.1	52.3	101.7	372	YES	0.33	FALSE	NC_015765.1	RNAseq	Unannotated_transcript	3626742	3627113		no hit	no hit	no hit	RNA-directed DNA polymerase from mobile element jockey partial [Stegodyphus mimosarum]	carboxylesterase [Danaus plexippus]	reverse transcriptase [Anopheles gambiae]
8593	NC_015774.1_3792137_3792376	81.2	98.3	81.4	46	54.4	60.6	88.4	76.3	101	86.7	97.2	73	78.4	47.5	65.1	60.8	30	240	YES	0.33	FALSE	NC_015774.1	RNAseq	Unannotated_transcript	3792137	3792376		PREDICTED: Bombus terrestris DC-STAMP domain-containing protein 1 (LOC100650224) mRNA			no hit	no hit	no hit
11484	NW_003565445.1_2020_2334	74.3	86.4	70.8	51.6	52.4	50.5	67.8	81.5	75.5	63.4	63.4	46.7	52.9	62.9	40.4	81.8	13.5	315	YES	0.33	FALSE	NW_003565445.1	RNAseq	Unannotated_transcript	2020	2334		PREDICTED: Bombus terrestris DC-STAMP domain-containing protein 1 (LOC100650224) mRNA			no hit	no hit	no hit
12979	NW_003566378.1_5715_6362	17.7	28.5	26.2	9.9	7.2	6.7	52.8	106.8	34.2	37.4	38	87.9	56.7	77.6	25.3	25.7	52.9	648	YES	0.33	FALSE	NW_003566378.1	RNAseq	Unannotated_transcript	5715	6362		no hit	no hit	no hit	PREDICTED: odorant receptor 22c-like [Bombus impatiens]	PREDICTED: odorant receptor 22c-like [Bombus terrestris]	PREDICTED: putative odorant receptor 13a-like [Apis dorsata]
14462	NW_003569674.1_1180_1382	204.1	221.6	243.1	130.5	145.6	158	71.4	107.7	88.4	93.7	53.7	55.3	57.8	10.1	48.5	45	77.6	203	YES	0.33	FALSE	NW_003569674.1	RNAseq	Unannotated_transcript	1180	1382		no hit	no hit	no hit	no hit	no hit	no hit
14742	NW_003570739.1_3_621	539.6	425.7	440.2	232.7	271.1	333.5	321.3	223	280.8	147.7	255.6	301.7	263.5	237.5	298.9	148.7	261.5	619	YES	0.33	FALSE	NW_003570739.1	RNAseq	Unannotated_transcript	3	621		no hit	no hit	no hit	hypothetical protein WN51_10528 [Melipona quadrifasciata]
2541	NC_015765.1_6340274_6347820	14	16.9	13.1	6.5	4.9	4.3	15.7	3.3	9	7.5	7.4	3.8	5	5.3	20.3	1.7	1.9	7547	YES	0.32	FALSE	NC_015765.1	Gnomon	gene	6340274	6347820	+							LOC105665712	XM_012308341.1	mucin-3A
7400	NC_015772.1_8644485_8646285	1210.9	1638.9	1320.2	930.9	964.7	791.5	1195.3	1999.3	2122	807.1	1009.5	1760.2	2841.1	2268.7	1382.7	2110.4	2390.4	1801	YES	0.32	FALSE	NC_015772.1	Gnomon	gene	8644485	8646285	+							LOC100647868	XM_003398972.2	glyoxylate reductase/hydroxypyruvate reductase
9585	NC_015775.1_11642917_11643420	82.4	100.9	67.8	47	39.9	50.5	67.3	53.3	70.4	89.6	38	45.3	36.3	33.8	73.9	86.7	34.3	504	YES	0.32	FALSE	NC_015775.1	RNAseq	Unannotated_transcript	11642917	11643420		no hit	no hit	no hit	enzymatic polyprotein endonuclease reverse [Lasius niger]	enzymatic polyprotein endonuclease reverse [Lasius niger]	enzymatic polyprotein endonuclease reverse [Lasius niger]
14106	NW_003568396.1_404_695	130.4	137.8	117.6	90	78	72.3	29.4	71.8	204.1	52.8	49.2	45.1	134.6	61.3	73.6	28.4	45.4	292	YES	0.32	FALSE	NW_003568396.1	RNAseq	Unannotated_transcript	404	695		no hit	no hit	no hit	N/A	hypothetical protein RP20_CCG028424 [Aedes albopictus]	hypothetical protein ALC60_14094 [Trachymyrmex zeteki]
9165	NC_015775.1_4743169_4743470	225	329.6	300.5	138.3	163.6	178.2	149.1	128.6	113.8	302	279.4	320.3	277.1	249.7	188.5	330.5	229	302	YES	0.31	FALSE	NC_015775.1	RNAseq	Unannotated_transcript	4743169	4743470		no hit	no hit	no hit	no hit	no hit	no hit
12742	NW_003566135.1_1179190_1180282	165	153.2	148	98.8	115.5	96.1	141.8	121.1	196.2	121.3	133.3	386.5	503.7	380.8	277	384.9	414.8	1093	YES	0.31	FALSE	NW_003566135.1	RNAseq	Unannotated_transcript	1179190	1180282		Streptomyces laurentii DNA complete genome strain: ATCC 31255	Selaginella moellendorffii hypothetical protein mRNA	PREDICTED: Mus musculus RIKEN cDNA A830092H15 gene (A830092H15Rik) transcript variant X2 misc_RNA	no hit	no hit	no hit
4713	NC_015768.1_12697268_12697828	258.6	186.6	211.7	130.5	123.3	148.3	198.5	151.3	154.5	153.3	119.7	377.6	363.2	332.6	283.6	218.4	257.8	561	YES	0.3	FALSE	NC_015768.1	RNAseq	Unannotated_transcript	12697268	12697828		no hit	no hit	no hit	no hit	no hit	no hit
5628	NC_015770.1_3280647_3280855	5677.2	8013.6	4731.1	3403.6	3633.1	3841.7	1500	2928.1	1702.3	2908.4	3491.9	2755.3	3090.3	1932.5	1774.7	1772.7	1044.4	209	YES	0.3	FALSE	NC_015770.1	RNAseq	Unannotated_transcript	3280647	3280855		PREDICTED: Bombus terrestris tRNA (adenine(58)-N(1))-methyltransferase catalytic subunit TRMT61A (LOC100649109) mRNA			hypothetical protein g.20621 partial [Graphocephala atropunctata]	TPA_inf: HDC03386 [Drosophila melanogaster]
5787	NC_015770.1_8704522_8704901	78.2	53.3	99.6	11.6	1.5	39.5	164.8	19.5	11.6	50.2	36.6	0	0	6.1	99.4	0	0	380	YES	0.3	FALSE	NC_015770.1	RNAseq	Unannotated_transcript	8704522	8704901		no hit	no hit	no hit	no hit	no hit	no hit
8656	NC_015774.1_5161368_5162327	67.1	32.5	59.4	22.6	13.2	15.9	41.7	17.7	33	12.1	9.9	2.6	0	5.7	49.5	8.4	11.5	960	YES	0.3	FALSE	NC_015774.1	RNAseq	Unannotated_transcript	5161368	5162327		PREDICTED: Apis mellifera serine proteinase stubble (LOC409827) transcript variant X2 mRNA	PREDICTED: Apis mellifera serine proteinase stubble (LOC409827) transcript variant X1 mRNA		Serine proteinase stubble [Eufriesea mexicana]	Serine proteinase stubble [Eufriesea mexicana]
10074	NC_015776.1_8498121_8498491	214.9	82	363.4	33.4	17.2	63	60.2	7.2	9.2	7	0	10.2	10.1	0	188.6	0	5.5	371	YES	0.3	FALSE	NC_015776.1	RNAseq	Unannotated_transcript	8498121	8498491		no hit	no hit	no hit	no hit	no hit	no hit
11948	NW_003565886.1_5_476	60.7	55.7	53.4	36.7	35.7	39.4	102.8	65.1	63.3	45.7	71.6	264.7	320.3	199.7	185.7	288.9	243.9	472	YES	0.3	FALSE	NW_003565886.1	RNAseq	Unannotated_transcript	5	476		PREDICTED: Bombus impatiens protein phosphatase 1 regulatory subunit 12A-like (LOC100742098) mRNA			no hit	no hit	no hit
12018	NW_003565937.1_2256_2551	70.4	65.1	70.1	39.7	49.1	48.8	49.5	73.9	68.4	46.6	49.2	45.2	50.5	65.9	32.7	86.6	13.4	296	YES	0.3	FALSE	NW_003565937.1	RNAseq	Unannotated_transcript	2256	2551		PREDICTED: Bombus terrestris DC-STAMP domain-containing protein 1 (LOC100650224) mRNA	PREDICTED: Bombus terrestris DC-STAMP domain-containing protein 1 (LOC100650224) mRNA		no hit	no hit	no hit
14136	NW_003568468.1_1_741	114.8	89.6	154.1	69.3	63.5	63	54.8	59.7	57.1	51.1	43.3	48.2	76.1	38.6	34.8	49.9	38.4	741	YES	0.3	FALSE	NW_003568468.1	RNAseq	Unannotated_transcript	1	741		PREDICTED: Bombus terrestris atrial natriuretic peptide receptor 1 (LOC100642884) transcript variant X4 mRNA	PREDICTED: Bombus terrestris atrial natriuretic peptide receptor 1 (LOC100642884) transcript variant X3 mRNA	PREDICTED: Bombus terrestris atrial natriuretic peptide receptor 1 (LOC100642884) transcript variant X2 mRNA	hypothetical protein g.37281 [Clastoptera arizonana]	hypothetical protein g.42015 partial [Clastoptera arizonana]	hypothetical protein g.41989 partial [Clastoptera arizonana]
3737	NC_015767.1_4786335_4788182	209.1	230.2	214.4	165	167.2	166.7	289.6	186	242.5	195.3	182.7	198.1	162.8	216.3	210.1	204.1	183.7	1848	YES	0.29	FALSE	NC_015767.1	RNAseq	Unannotated_transcript	4786335	4788182		no hit	no hit	no hit	no hit	no hit	no hit
13835	NW_003567249.1_60_1234	55	58	51.3	33	38.2	38.3	7.1	20.5	8.2	18.3	16.3	8.2	4	5.5	12.5	21.1	7.4	1175	YES	0.29	FALSE	NW_003567249.1	RNAseq	Unannotated_transcript	60	1234		no hit	no hit	no hit	no hit	no hit	no hit
6725	NC_015771.1_10337619_10337822	1005.1	544.1	616.9	443.6	400.3	439.8	758.4	404.3	343.2	500.4	468.4	1201.5	460.8	825.2	395.4	296.9	299.6	204	YES	0.28	FALSE	NC_015771.1	RNAseq	Unannotated_transcript	10337619	10337822		PREDICTED: Bombus terrestris transcription initiation factor TFIID subunit 13 (LOC105666213) transcript variant X1 misc_RNA	PREDICTED: Bombus terrestris WD repeat-containing protein 46 (LOC100642197) mRNA	PREDICTED: Bombus terrestris fringe glycosyltransferase (LOC100648290) mRNA	no hit	no hit	no hit
8400	NC_015773.1_11869522_11871984	53.5	46.8	34	24.3	24.4	22.1	32.4	41.2	37.5	15.2	13.9	4.6	6.3	3.3	7.5	4.3	2.7	2463	YES	0.28	FALSE	NC_015773.1	RNAseq	Unannotated_transcript	11869522	11871984		no hit	no hit	no hit	no hit	no hit	no hit
13940	NW_003567705.1_522_808	146.5	180	147.9	110.1	117.5	95.2	156.9	170.2	109.9	149.4	105.8	124.3	204.4	112	103.3	121.1	67	287	YES	0.28	FALSE	NW_003567705.1	RNAseq	Unannotated_transcript	522	808		PREDICTED: Bombus terrestris fatty acyl-CoA reductase 1-like (LOC100648001) mRNA			no hit	no hit	no hit
13990	NW_003568028.1_18_521	1664.4	1103.2	998.9	683.2	509.6	820.7	1089.6	3322.2	1248.6	720.5	704.8	2723.6	1235.9	1390.3	662.5	853.8	1705.6	504	YES	0.28	FALSE	NW_003568028.1	RNAseq	Unannotated_transcript	18	521		Bombus lapidarius 18S rRNA gene (partial) ITS1 and 5.8S rRNA gene (partial)	Bombus trifasciatus trifasciatus voucher t287 18S ribosomal RNA gene and internal transcribed spacer 1 partial sequence	Bombus diversus voucher SC120 18S ribosomal RNA gene and internal transcribed spacer 1 partial sequence	N/A	hypothetical protein partial [Scylla paramamosain]	hypothetical protein SISNIDRAFT_220070 partial [Sistotremastrum niveocremeum HHB9708]
14463	NW_003569678.1_1_453	604.7	574.9	655.4	379.8	385.7	471.5	476.8	459.5	303.2	214	356.7	420.6	392.3	294.7	252.5	180.9	390	453	YES	0.28	FALSE	NW_003569678.1	RNAseq	Unannotated_transcript	1	453		no hit	no hit	no hit	PREDICTED: katanin p60 ATPase-containing subunit A-like 2 [Bombus impatiens]	Katanin p60 ATPase-containing subunit A-like 2 [Melipona quadrifasciata]	PREDICTED: katanin p60 ATPase-containing subunit A-like 2 [Apis cerana]
132	NC_015762.1_1498634_1567913	99.9	121.1	76.1	59.1	59.9	54.5	66.1	153.1	75.4	72.7	50.1	65.4	45.9	51.5	47.1	31.9	26.6	69280	YES	0.27	FALSE	NC_015762.1	Gnomon	gene	1498634	1567913	+	PREDICTED: Bombus terrestris nesprin-1 (LOC100648310) transcript variant X1 mRNA	PREDICTED: Bombus terrestris nesprin-1 (LOC100648310) transcript variant X2 mRNA	PREDICTED: Bombus terrestris nesprin-1 (LOC100648310) transcript variant X4 mRNA	no hit	no hit	no hit	LOC100648310
4875	NC_015768.1_16997564_16997805	525.3	427.9	443.4	290.5	352.4	306.4	483.4	478.5	379.7	419.3	411.4	664.2	538.6	616.4	436.4	517.8	539.9	242	YES	0.27	FALSE	NC_015768.1	RNAseq	Unannotated_transcript	16997564	16997805		no hit	no hit	no hit	no hit	no hit	no hit
5390	NC_015770.1_27175_31638	105.5	137.3	104.5	83.5	83.5	78.2	75.5	108.1	86.9	75.6	61.3	90.3	122.9	108.1	77.2	93.3	75.5	4464	YES	0.27	FALSE	NC_015770.1	Gnomon	gene	27175	31638	-							LOC100650728	XM_012311649.1	zinc finger protein 699-like
6154	NC_015770.1_15213064_15214541	195.1	233.6	204.4	158	155.2	150.1	170	193	140.9	161.3	120.3	147.2	156.2	130	156	111.3	126.8	1478	YES	0.27	FALSE	NC_015770.1	RNAseq	Unannotated_transcript	15213064	15214541		PREDICTED: Megachile rotundata protein phosphatase Slingshot (LOC100877919) transcript variant X7 mRNA	PREDICTED: Megachile rotundata protein phosphatase Slingshot (LOC100877919) transcript variant X6 mRNA	PREDICTED: Megachile rotundata protein phosphatase Slingshot (LOC100877919) transcript variant X5 mRNA	no hit	no hit	no hit
13862	NW_003567353.1_1_221	527.7	530.9	537.8	435.4	406.7	373.4	315.1	420.1	472.4	325.3	202.7	230.6	241.2	240.7	317.1	233.4	295.7	221	YES	0.27	FALSE	NW_003567353.1	RNAseq	Unannotated_transcript	1	221		PREDICTED: Bombus terrestris zinc finger protein Elbow (LOC100650465) mRNA			no hit	no hit	no hit
14141	NW_003568482.1_18_900	83.3	59	73.1	25.6	17.5	45.5	28.6	27.7	20.5	11.3	14.7	27.1	13.5	16.5	14.9	10.4	18.8	883	YES	0.27	FALSE	NW_003568482.1	Gnomon	gene	18	900	-	no hit	no hit	no hit	no hit	no hit	no hit	LOC105667037	XR_001099724.1	uncharacterized LOC105667037
11379	NW_003565438.1_334116_335606	32.6	69.5	36.9	17.7	12.3	24	22.1	43.2	65.2	12	15.4	6.6	4.2	0.6	32.6	2.4	5.3	1491	YES	0.26	FALSE	NW_003565438.1	RNAseq	Unannotated_transcript	334116	335606		no hit	no hit	no hit	no hit	no hit	no hit
11392	NW_003565443.1_27601_27951	153.7	230	147.1	105.4	41	119.7	68.8	147.3	106.8	295.8	284.7	92.1	151	96.9	235.6	193.7	111.5	351	YES	0.26	FALSE	NW_003565443.1	RNAseq	Unannotated_transcript	27601	27951		PREDICTED: Bombus terrestris RNA-directed DNA polymerase from mobile element jockey-like (LOC105666749) mRNA	PREDICTED: Bombus impatiens RNA-directed DNA polymerase from mobile element jockey-like (LOC105681025) mRNA		PREDICTED: RNA-directed DNA polymerase from mobile element jockey-like [Bombus terrestris]	PREDICTED: RNA-directed DNA polymerase from mobile element jockey-like partial [Bombus impatiens]	PREDICTED: RNA-directed DNA polymerase from mobile element jockey-like [Bombus impatiens]
13583	NW_003566549.1_1488_1785	259.5	213.8	176	140.2	73.7	143.7	41.7	118.6	218.9	72.8	63.1	73.7	132.1	96.8	103.3	22.3	44	298	YES	0.26	FALSE	NW_003566549.1	RNAseq	Unannotated_transcript	1488	1785		no hit	no hit	no hit	N/A	hypothetical protein ALC60_14490 [Trachymyrmex zeteki]	hypothetical protein ALC57_15113 [Trachymyrmex cornetzi]
14169	NW_003568548.1_1258_1479	2416.8	2561.1	2196.4	1573.8	1610.9	1837.3	570.7	960.3	865.4	1414.6	1658.8	1284.5	1192.6	1132	875.4	744	586.6	222	YES	0.26	FALSE	NW_003568548.1	RNAseq	Unannotated_transcript	1258	1479		PREDICTED: Bombus terrestris tRNA (adenine(58)-N(1))-methyltransferase catalytic subunit TRMT61A (LOC100649109) mRNA			hypothetical protein RF55_9503 [Lasius niger]	reverse transcriptase [Lasius niger]	hypothetical protein g.20621 partial [Graphocephala atropunctata]
14226	NW_003568783.1_518_819	47.7	61.3	65.3	27.2	33.3	36.5	51.5	42.2	24.2	29.1	39.8	39.8	40.7	19.8	32.5	40.1	48.5	302	YES	0.26	FALSE	NW_003568783.1	RNAseq	Unannotated_transcript	518	819		no hit	no hit	no hit	reverse transcriptase partial [Trilocha sp. GAS-2011]	PREDICTED: probable RNA-directed DNA polymerase from transposon BS [Papilio machaon]	reverse transcriptase [Lasius niger]
1644	NC_015764.1_3747984_3749180	34.9	27.5	26.4	12.6	16.6	19	44.1	20.9	47	17	15.4	28.7	41.2	30.3	49.6	27.3	38.8	1197	YES	0.25	FALSE	NC_015764.1	RNAseq	Unannotated_transcript	3747984	3749180		PREDICTED: Apis florea protein outspread (LOC100867872) mRNA	PREDICTED: Apis dorsata protein outspread-like (LOC102677037) mRNA	Apis mellifera outspread (osp) mRNA	no hit	no hit	no hit
3069	NC_015766.1_2505036_2505400	82.4	133	81.4	65.2	60.2	54.8	26.5	45.3	25.1	17	15.5	18.7	10.1	18.4	18.9	10.3	20.5	365	YES	0.25	FALSE	NC_015766.1	RNAseq	Unannotated_transcript	2505036	2505400		no hit	no hit	no hit	no hit	no hit	no hit
10386	NC_015777.1_2521922_2522460	55.8	113.8	72.7	43.9	35.7	33.1	95.5	94.9	107.4	34.8	61.5	142.1	239.7	125.2	114.6	92.7	94.4	539	YES	0.25	FALSE	NC_015777.1	RNAseq	Unannotated_transcript	2521922	2522460		PREDICTED: Bombus impatiens basement membrane-specific heparan sulfate proteoglycan core protein (LOC100748280) transcript variant X14 mRNA	PREDICTED: Bombus impatiens basement membrane-specific heparan sulfate proteoglycan core protein (LOC100748280) transcript variant X13 mRNA	PREDICTED: Bombus impatiens basement membrane-specific heparan sulfate proteoglycan core protein (LOC100748280) transcript variant X12 mRNA	no hit	no hit	no hit
10543	NC_015777.1_4103831_4107629	5751.2	6032.1	6521.5	4840.7	3194.4	4505	7762	6385.3	11397.8	1200.5	1114.4	2143.1	4938.4	3833	3383.7	4024.7	4626.5	3799	YES	0.25	FALSE	NC_015777.1	Gnomon	gene	4103831	4107629	+							LOC100650745	XM_003401733.2	hexamerin
13743	NW_003566793.1_225_512	66.2	66.9	62.4	40.5	44.4	49.4	46.8	92.2	88.4	53.6	59.6	30.3	76	33.3	64.5	28.5	31	288	YES	0.25	FALSE	NW_003566793.1	RNAseq	Unannotated_transcript	225	512		no hit	no hit	no hit	no hit	no hit	no hit
8060	NC_015773.1_6758691_6781785	832.7	741.2	1066.7	623.2	502.9	625.9	200.4	410.8	327.7	288.2	353.1	25.9	24.4	17	308.3	27.4	17.8	23095	YES	0.24	FALSE	NC_015773.1	Gnomon	gene	6758691	6781785	+							LOC100652090	XM_012315262.1	mediator of RNA polymerase II transcription subunit 15
9638	NC_015776.1_1549923_1551833	447.1	512.2	461.9	376.6	252.6	306.4	220.1	318.8	254.9	101.4	83.6	138.7	87.7	56.3	60	53.5	57.4	1911	YES	0.24	FALSE	NC_015776.1	RNAseq	Unannotated_transcript	1549923	1551833		no hit	no hit	no hit	no hit	no hit	no hit
11110	NW_003565404.1_539_925	99.4	165.7	107	80.8	51.6	77.7	85.8	92.2	78	122.7	140.8	73	91.6	68	84.3	39	98.3	387	YES	0.24	FALSE	NW_003565404.1	RNAseq	Unannotated_transcript	539	925		no hit	no hit	no hit	PREDICTED: golgin IMH1-like [Bombus terrestris]	PREDICTED: nucleic-acid-binding protein from mobile element jockey-like [Bombus terrestris]	PREDICTED: golgin IMH1-like [Bombus terrestris]
11584	NW_003565557.1_115564_147774	18.7	20.9	23.4	12.8	11.8	12.2	14.3	14.9	18.7	13.1	10.9	17.3	16.6	16.7	17.8	20.2	17.3	32211	YES	0.24	FALSE	NW_003565557.1	Gnomon	gene	115564	147774	-							LOC100648077	XM_012318652.1	hemicentin-2%2C transcript variant X2
12225	NW_003566034.1_1906_2218	114.8	216.5	117.6	93.9	75.1	92.3	79.2	148.4	72.5	145.4	147.4	65.9	102.5	77.7	149.5	122.8	57.3	313	YES	0.24	FALSE	NW_003566034.1	RNAseq	Unannotated_transcript	1906	2218		PREDICTED: Bombus terrestris RNA-directed DNA polymerase from mobile element jockey-like (LOC105666749) mRNA	PREDICTED: Bombus terrestris F-box/LRR-repeat protein 4-like (LOC100643659) mRNA	PREDICTED: Bombus terrestris intraflagellar transport protein 122 homolog (LOC100649523) transcript variant X3 mRNA	PREDICTED: RNA-directed DNA polymerase from mobile element jockey-like [Bombus terrestris]	PREDICTED: RNA-directed DNA polymerase from mobile element jockey-like [Bombus impatiens]	PREDICTED: RNA-directed DNA polymerase from mobile element jockey-like [Trichogramma pretiosum]
12626	NW_003566126.1_1092291_1092811	38.5	60.6	38.8	27.8	21.9	29.4	65.3	46.9	51.7	30	24.5	58.3	62.6	71.3	41.4	56.4	37	521	YES	0.24	FALSE	NW_003566126.1	RNAseq	Unannotated_transcript	1092291	1092811		PREDICTED: Bombus impatiens protein tramtrack alpha isoform (LOC100742740) transcript variant X6 mRNA	PREDICTED: Bombus impatiens protein tramtrack alpha isoform (LOC100742740) transcript variant X1 mRNA	PREDICTED: Apis florea protein tramtrack beta isoform-like (LOC100865181) partial mRNA	Protein tramtrack alpha isoform [Melipona quadrifasciata]
14112	NW_003568413.1_1_221	117.6	130.5	111.5	87.1	91.1	85.6	95.6	126.6	77.1	237.3	199.3	71.4	89.9	135.5	216.8	254.2	219.6	221	YES	0.24	FALSE	NW_003568413.1	RNAseq	Unannotated_transcript	1	221		no hit	no hit	no hit	N/A	Retrovirus-related Pol polyprotein from transposon TNT 1-94 partial [Stegodyphus mimosarum]	Copia protein [Papilio xuthus]
14212	NW_003568710.1_9_1083	496.4	538.3	554.6	221.2	277.1	416	223.2	290.5	334.3	209.2	194.9	91.3	147	71.7	106.5	125.7	111.6	1075	YES	0.24	FALSE	NW_003568710.1	Gnomon	gene	9	1083	-	PREDICTED: Bombus terrestris gastrin/cholecystokinin type B receptor (LOC100646520) mRNA	PREDICTED: Bombus terrestris PRKCA-binding protein (LOC100651785) mRNA	PREDICTED: Bombus terrestris chitinase-3-like protein 2 (LOC100650149) mRNA	retroelement polyprotein [Glyptapanteles flavicoxis]	polyprotein [Drosophila melanogaster]	GM14584 [Drosophila sechellia]	LOC105667042	XM_012320092.1	uncharacterized LOC105667042
14525	NW_003569956.1_616_832	433.7	364.6	295.1	234.1	127	247.4	106	165.3	373.5	64.1	123.8	85.1	192.2	108.7	165.4	29.7	52.8	217	YES	0.24	FALSE	NW_003569956.1	RNAseq	Unannotated_transcript	616	832		no hit	no hit	no hit	hypothetical protein RR48_13816 [Papilio machaon]	gag-pol polyprotein precursor [Lasius niger]	hypothetical protein RF55_12859 [Lasius niger]
14730	NW_003570698.1_15_1294	669	595	573.9	481.5	317	468.9	122.9	277.4	385.6	226.8	185.1	117.1	346.9	160.9	290.4	137	136.8	1280	YES	0.24	FALSE	NW_003570698.1	Gnomon	gene	15	1294	+	no hit	no hit	no hit	hypothetical protein WH47_02916 [Habropoda laboriosa]	hypothetical protein WH47_07823 [Habropoda laboriosa]	hypothetical protein WH47_10766 [Habropoda laboriosa]	LOC105667079	XM_012320144.1	uncharacterized LOC105667079
7909	NC_015773.1_2060736_2063624	32	35	42.9	24.3	23.6	22.9	17.1	13.9	11.5	14.1	7.6	8.4	11.5	14.5	12.8	13.3	11.5	2889	YES	0.23	FALSE	NC_015773.1	RNAseq	Unannotated_transcript	2060736	2063624		PREDICTED: Bombus terrestris cysteine string protein-like (LOC100650974) transcript variant X2 misc_RNA	PREDICTED: Megachile rotundata synapsin (LOC100883543) transcript variant X2 mRNA	PREDICTED: Megachile rotundata synapsin (LOC100883543) transcript variant X1 mRNA	PREDICTED: RNA-directed DNA polymerase from mobile element jockey-like partial [Polistes canadensis]	PREDICTED: RNA-directed DNA polymerase from mobile element jockey-like [Dufourea novaeangliae]	PREDICTED: RNA-directed DNA polymerase from mobile element jockey-like [Dufourea novaeangliae]
10710	NC_015778.1_509774_510526	19.2	40.1	18.3	10.8	11.5	12.8	57.7	80.1	52.5	22.5	18.2	83.5	133.8	130	36.8	50.1	26.9	753	YES	0.23	FALSE	NC_015778.1	RNAseq	Unannotated_transcript	509774	510526		no hit	no hit	no hit	no hit	no hit	no hit
11368	NW_003565438.1_136554_137357	18.6	22.1	16.1	10.8	10.8	10.8	9	6.3	18.3	14	8.7	12.1	11.6	16	13.9	6.2	2.7	804	YES	0.23	FALSE	NW_003565438.1	RNAseq	Unannotated_transcript	136554	137357		no hit	no hit	no hit	no hit	no hit	no hit
4385	NC_015768.1_4554922_4555978	11.4	15.2	13.4	5.4	4.4	6.9	8.3	11.9	17.4	7.1	10.8	7	13.1	12.6	5.8	13.4	11.7	1057	YES	0.22	FALSE	NC_015768.1	RNAseq	Unannotated_transcript	4554922	4555978		no hit	no hit	no hit	no hit	no hit	no hit
4496	NC_015768.1_6280419_6280931	56.9	66.2	82.3	38.9	42.7	46.2	43	28.7	14.6	23.8	18.4	23.5	25.7	12.4	37	6.6	25.1	513	YES	0.22	FALSE	NC_015768.1	RNAseq	Unannotated_transcript	6280419	6280931		no hit	no hit	no hit	no hit	no hit	no hit
8068	NC_015773.1_6836828_6837290	112.2	54.8	127.5	35.8	17.2	44.5	136	3.6	13.9	8.7	9.9	0	0	0	174.6	31.2	88.1	463	YES	0.22	FALSE	NC_015773.1	RNAseq	Unannotated_transcript	6836828	6837290		PREDICTED: Megachile rotundata GATA zinc finger domain-containing protein 10-like (LOC100879418) mRNA	PREDICTED: Cerapachys biroi putative mediator of RNA polymerase II transcription subunit 26 (LOC105283223) mRNA	PREDICTED: Nasonia vitripennis putative mediator of RNA polymerase II transcription subunit 26 (LOC100678984) mRNA	no hit	no hit	no hit
9452	NC_015775.1_8445923_8447588	11.5	10.2	8.8	3.2	4.6	4.8	6.3	13	7.2	9	17.7	3.1	8.7	13.1	7.1	8.9	20.7	1666	YES	0.22	FALSE	NC_015775.1	Gnomon	gene	8445923	8447588	-	no hit	no hit	no hit	no hit	no hit	no hit	LOC105666488	XR_001099327.1	uncharacterized LOC105666488
14524	NW_003569956.1_1_237	580.9	742.1	668.6	405	181.2	497	137.9	458.8	585.3	239.1	227.9	179.4	533	269.6	231.7	124.3	125.1	237	YES	0.22	FALSE	NW_003569956.1	RNAseq	Unannotated_transcript	1	237		no hit	no hit	no hit	N/A	hypothetical protein ALC60_14490 [Trachymyrmex zeteki]
14598	NW_003570225.1_5_472	664.5	673.5	700.9	524.4	513	567.8	484.9	618.2	642.8	390.1	409.8	386.3	267.8	316.2	355.8	329.3	315.8	468	YES	0.22	FALSE	NW_003570225.1	RNAseq	Unannotated_transcript	5	472		PREDICTED: Bombus terrestris zinc finger protein Elbow (LOC100650465) mRNA			no hit	no hit	no hit
1361	NC_015763.1_10596823_10597060	65.6	85.7	78.8	50.5	13.4	53.8	165.6	145.7	147.2	84.3	75.4	148.6	264.5	204.5	146.1	144.2	181.2	238	YES	0.21	FALSE	NC_015763.1	RNAseq	Unannotated_transcript	10596823	10597060		PREDICTED: Bombus impatiens coatomer subunit alpha-like (LOC100744055) partial mRNA			PREDICTED: coatomer subunit alpha [Polistes canadensis]	hypothetical protein g.19212 [Clastoptera arizonana]	N/A
1981	NC_015764.1_9172261_9186549	75.3	94.4	76.7	62.3	61.5	58.5	51.3	87.7	57.9	56.1	36.2	44.9	57.6	41.7	48.1	39.9	29.4	14289	YES	0.21	FALSE	NC_015764.1	Gnomon	gene	9172261	9186549	+	PREDICTED: Apis florea dual oxidase maturation factor 1 (LOC100871084) mRNA	PREDICTED: Apis mellifera dual oxidase maturation factor 1 (LOC410092) mRNA	PREDICTED: Biomphalaria glabrata DDRGK domain-containing protein 1-like (LOC106058597) mRNA	hypothetical protein WN51_04056 [Melipona quadrifasciata]	Smoothelin [Eufriesea mexicana]	hypothetical protein WH47_11832 [Habropoda laboriosa]	LOC100643073	XM_012320964.1	uncharacterized LOC100643073%2C transcript variant X1
2140	NC_015764.1_12545450_12550485	68.4	65	82.8	50.4	45	53.5	141.4	131.9	184.8	183.7	162.4	287.6	245	222.1	159.6	222.7	287.6	5036	YES	0.21	FALSE	NC_015764.1	Gnomon	gene	12545450	12550485	+	PREDICTED: Bombus terrestris protein trapped in endoderm-1 (LOC100642395) transcript variant X5 mRNA	PREDICTED: Bombus terrestris protein trapped in endoderm-1 (LOC100642395) transcript variant X2 mRNA	PREDICTED: Bombus terrestris sorting nexin-14-like (LOC100648377) mRNA	Venom carboxylesterase-6 [Melipona quadrifasciata]	PREDICTED: venom carboxylesterase-6-like [Megachile rotundata]	PREDICTED: venom carboxylesterase-6-like [Eufriesea mexicana]	LOC100642400
2255	NC_015765.1_376735_378012	13.1	12.7	12.2	7.8	5.9	7.6	9.2	9.1	8.4	14.3	6	1.2	0	3.4	7	2.6	0.6	1278	YES	0.21	FALSE	NC_015765.1	RNAseq	Unannotated_transcript	376735	378012		no hit	no hit	no hit	no hit	no hit	no hit
4318	NC_015768.1_3609172_3609381	143.6	135.2	139.9	104.4	114.3	77.7	95.6	138.9	110.9	121.7	52.1	121.8	130.2	179.3	161.3	115.9	153.1	210	YES	0.21	FALSE	NC_015768.1	RNAseq	Unannotated_transcript	3609172	3609381		PREDICTED: Bombus terrestris tyrosine-protein phosphatase non-receptor type 4 (LOC100642997) transcript variant X5 mRNA	PREDICTED: Bombus terrestris tyrosine-protein phosphatase non-receptor type 4 (LOC100642997) transcript variant X4 mRNA	PREDICTED: Bombus terrestris tyrosine-protein phosphatase non-receptor type 4 (LOC100642997) transcript variant X3 mRNA	hypothetical protein EAG_00361 partial [Camponotus floridanus]	PREDICTED: piggyBac transposable element-derived protein 4-like [Dufourea novaeangliae]	PREDICTED: piggyBac transposable element-derived protein 4-like [Polistes dominula]
4352	NC_015768.1_4091797_4092189	1449.7	1435	1228.2	922.7	1060.6	864.1	235.3	559.1	350.9	619.4	584.8	905.5	718.4	528.1	405.8	408.8	340.3	393	YES	0.21	FALSE	NC_015768.1	RNAseq	Unannotated_transcript	4091797	4092189		PREDICTED: Bombus terrestris laccase-4-like (LOC100648007) mRNA	PREDICTED: Bombus terrestris tRNA (adenine(58)-N(1))-methyltransferase catalytic subunit TRMT61A (LOC100649109) mRNA		hypothetical protein RF55_9503 [Lasius niger]	reverse transcriptase [Lasius niger]	hypothetical protein g.20621 partial [Graphocephala atropunctata]
4382	NC_015768.1_4497672_4498345	659	666	727.9	546.8	508	566.2	422.9	563.5	634.7	414.8	374.9	345.8	284.1	321.2	378.1	322.3	314	674	YES	0.21	FALSE	NC_015768.1	RNAseq	Unannotated_transcript	4497672	4498345		PREDICTED: Bombus terrestris zinc finger protein Elbow (LOC100650465) mRNA			no hit	no hit	no hit
7099	NC_015772.1_4552775_4555600	122.7	198.5	112.7	94.7	91.6	88.5	225.1	283.8	281.6	139.7	104.3	120.3	118.9	214.9	158.9	138.2	115.6	2826	YES	0.21	FALSE	NC_015772.1	RNAseq	Unannotated_transcript	4552775	4555600		no hit	no hit	no hit	no hit	no hit	no hit
10601	NC_015777.1_4620388_4620973	61.4	61.4	81.4	44.1	37.5	50.4	56.8	80.7	24	65.2	89.9	131.4	134.7	137.3	38.7	39	38.4	586	YES	0.21	FALSE	NC_015777.1	RNAseq	Unannotated_transcript	4620388	4620973		PREDICTED: Bombus terrestris fringe glycosyltransferase (LOC100648290) mRNA	Bombus terrestris clone BAC BT_CBa-88K23 antennapedia-like protein (Antp) gene complete cds	PREDICTED: Bombus terrestris protein FAM69C (LOC100649844) mRNA	no hit	no hit	no hit
14354	NW_003569297.1_376_1182	25.6	46.5	23.9	10.7	18	17.1	22	40.1	35.3	11.9	11.7	29.4	34.8	19.7	17.7	14.7	5.4	807	YES	0.21	FALSE	NW_003569297.1	RNAseq	Unannotated_transcript	376	1182		Solanum lycopersicum chromosome ch12 complete genome	Solanum lycopersicum chromosome ch06 complete genome	Solanum pennellii chromosome ch12 complete genome	no hit	no hit	no hit
13	NC_015762.1_325177_334032	22	22	22.3	11.4	13.7	16.5	14.8	13.5	17.1	14.9	12.3	16.7	21.6	21.3	18.6	23.8	26.4	8856	YES	0.2	FALSE	NC_015762.1	Gnomon	gene	325177	334032	-							LOC100647171	XM_003392849.2	protein Star-like
914	NC_015763.1_1651556_1651845	98.4	86.6	122.4	49.7	60.9	72.7	102.1	79.2	100.4	93.1	89.7	95.7	98.4	110.9	102.3	180.2	128.4	290	YES	0.2	FALSE	NC_015763.1	RNAseq	Unannotated_transcript	1651556	1651845		PREDICTED: Bombus terrestris DC-STAMP domain-containing protein 1 (LOC100650224) mRNA			no hit	no hit	no hit
3398	NC_015766.1_8097203_8103084	468.7	477.7	488	406.6	370.5	359.7	579.2	532.8	628	187	166.7	362.8	261.5	218.7	251.8	235.3	221.6	5882	YES	0.2	FALSE	NC_015766.1	Gnomon	gene	8097203	8103084	-							LOC100645241	XM_003395307.2	estradiol 17-beta-dehydrogenase 2%2C transcript variant X2
4312	NC_015768.1_3518405_3518662	220.1	219.1	222.4	180.6	188	143.6	164.7	171.6	213.8	155.2	201.3	95.2	73.4	123.5	139.7	119.8	95.8	258	YES	0.2	FALSE	NC_015768.1	RNAseq	Unannotated_transcript	3518405	3518662		PREDICTED: Bombus terrestris UDP-glucuronosyltransferase 2B15-like (LOC100647646) mRNA			hypothetical protein WH47_11040 [Habropoda laboriosa]
7087	NC_015772.1_4022002_4022753	102.3	90.5	79.8	67	50.3	53.7	32.3	60.6	46	67.5	34.6	12.3	28	16.4	32.5	24	22.2	752	YES	0.2	FALSE	NC_015772.1	RNAseq	Unannotated_transcript	4022002	4022753		PREDICTED: Apis mellifera golgin subfamily A member 6-like protein 22 (LOC100577455) mRNA	PREDICTED: Apis dorsata girdin-like (LOC102671993) transcript variant X3 mRNA	PREDICTED: Apis dorsata girdin-like (LOC102671993) transcript variant X2 mRNA	no hit	no hit	no hit
9708	NC_015776.1_2690201_2692833	167.3	147.8	158.7	121.2	125.7	125.6	533.4	532.7	511.9	937.9	655.4	3009.8	2461	2561.1	2871.8	5450.8	5230.1	2633	YES	0.2	FALSE	NC_015776.1	Gnomon	gene	2690201	2692833	-							LOC100646964	XM_003400977.2	ornithine aminotransferase%2C mitochondrial
11771	NW_003565675.1_327_7492	34.1	44.1	33.4	26.4	16.5	19.2	32.4	16.7	25.4	19.3	15.6	15.9	13.5	12.8	35	16.9	19.3	7166	YES	0.2	FALSE	NW_003565675.1	Gnomon	gene	327	7492	+							LOC100645932	XM_012318832.1	neurogenic locus Notch protein
12384	NW_003566045.1_5842_6473	300.7	316.6	313.4	240.7	260	255	266.7	217.3	199.1	244.4	162	279.2	244	331.4	230.9	250.3	215.6	632	YES	0.2	FALSE	NW_003566045.1	RNAseq	Unannotated_transcript	5842	6473		PREDICTED: Bombus terrestris fatty acyl-CoA reductase 1-like (LOC100648001) mRNA			no hit	no hit	no hit
12457	NW_003566074.1_1277_1582	114.3	118.9	120.7	96.6	63.6	63	57.7	104	80.4	96.8	108.6	153.1	163.9	105.3	94.5	126.5	126.3	306	YES	0.2	FALSE	NW_003566074.1	RNAseq	Unannotated_transcript	1277	1582		PREDICTED: Apis mellifera sorbin and SH3 domain-containing protein 1 (LOC409655) transcript variant X19 mRNA	PREDICTED: Apis mellifera sorbin and SH3 domain-containing protein 1 (LOC409655) transcript variant X18 mRNA	PREDICTED: Apis mellifera sorbin and SH3 domain-containing protein 1 (LOC409655) transcript variant X17 mRNA	PREDICTED: sorbin and SH3 domain-containing protein 2-like isoform X14 [Apis dorsata]	PREDICTED: sorbin and SH3 domain-containing protein 2-like isoform X12 [Apis dorsata]	PREDICTED: sorbin and SH3 domain-containing protein 2-like isoform X13 [Apis dorsata]
13993	NW_003568038.1_32_1179	11226	4946.5	4762.2	3017.4	2138.7	4136.1	5429.7	25211.3	6968.2	2976.9	3900.4	14882.6	5874.7	6268.8	2633.7	4411.5	5498.9	1148	YES	0.2	FALSE	NW_003568038.1	RNAseq	Unannotated_transcript	32	1179		Apis mellifera 28S ribosomal RNA gene partial sequence	Hypotrigona gribodoi voucher amep_1040 28S ribosomal RNA gene partial sequence	Diadasina distincta voucher aemp_sc148 28S ribosomal RNA gene partial sequence	hypothetical protein M514_28109 [Trichuris suis]	hypothetical protein THAOC_21441 [Thalassiosira oceanica]	Retrovirus-related Pol polyprotein from type-2 retrotransposable element R2DM [Trichinella spiralis]
14068	NW_003568309.1_167_441	193	244.2	232.9	149.3	159.6	165.4	182.7	214.2	182.3	160.9	148.3	99.7	143	145.2	112.7	198.9	129.3	275	YES	0.2	FALSE	NW_003568309.1	RNAseq	Unannotated_transcript	167	441		no hit	no hit	no hit	no hit	no hit	no hit
2653	NC_015765.1_8978599_8979969	35.7	43.2	58.6	28.8	28.2	22.2	8.4	21.7	7	11.3	14.7	0	4.6	0	1.8	0	0	1371	YES	0.19	FALSE	NC_015765.1	RNAseq	Unannotated_transcript	8978599	8979969		no hit	no hit	no hit	no hit	no hit	no hit
6000	NC_015770.1_12237699_12238508	16	10.8	26.2	4.6	2.6	7	1.2	6.2	5.3	3.5	1.8	6.9	8.4	6.2	13.9	0	0	810	YES	0.19	FALSE	NC_015770.1	RNAseq	Unannotated_transcript	12237699	12238508		no hit	no hit	no hit	no hit	no hit	no hit
8898	NC_015774.1_9882888_9883253	228.7	424.5	215.9	186.1	186.1	132.8	221.6	226.8	286.1	167.9	157.6	357.6	725.3	379.7	367.8	296.9	232.4	366	YES	0.19	FALSE	NC_015774.1	RNAseq	Unannotated_transcript	9882888	9883253		Bombus terrestris clone BT04 microsatellite sequence			no hit	no hit	no hit
9006	NC_015775.1_1664756_1678416	145.2	158	158.8	125.2	121	105.4	119.3	171.6	184.3	66.3	58.4	59.9	55.8	51.9	93.7	65.2	63.9	13661	YES	0.19	FALSE	NC_015775.1	Gnomon	gene	1664756	1678416	+							LOC100645538	XM_012315877.1	MOXD1 homolog 1
9374	NC_015775.1_7880274_7880477	96.4	100.9	76.1	55	64.2	59	112.9	61.4	83.3	63.3	49.2	62.4	58.3	70	58.1	30.9	71.3	204	YES	0.19	FALSE	NC_015775.1	RNAseq	Unannotated_transcript	7880274	7880477		no hit	no hit	no hit	no hit	no hit	no hit
11476	NW_003565443.1_994243_994721	94.3	92.2	110	75.1	54.4	78.7	73.9	81.6	80.5	50.1	87.8	75.6	44.8	76.3	55.3	47.4	104.3	479	YES	0.19	FALSE	NW_003565443.1	RNAseq	Unannotated_transcript	994243	994721		no hit	no hit	no hit	PREDICTED: probable RNA-directed DNA polymerase from transposon BS [Papilio machaon]	reverse transcriptase partial [Trilocha sp. GAS-2011]	PREDICTED: putative 115 kDa protein in type-1 retrotransposable element R1DM [Rhagoletis zephyria]
11583	NW_003565557.1_111277_187565	31.2	30.9	38	23.6	22	24.6	21.6	27.8	28.2	20.4	19.5	25.5	20.9	23.9	26.6	22.9	22.5	76289	YES	0.19	FALSE	NW_003565557.1	Gnomon	gene	111277	187565	+	PREDICTED: Bombus terrestris hemicentin-2 (LOC100648077) transcript variant X2 mRNA	PREDICTED: Bombus terrestris hemicentin-2 (LOC100648077) transcript variant X1 mRNA	PREDICTED: Bombus impatiens hemicentin-1 (LOC100740250) mRNA	no hit	no hit	no hit	LOC105666757	XM_012318653.1	uncharacterized LOC105666757
11829	NW_003565739.1_932_3458	37.4	53.5	37.1	29.7	30	23.9	50.9	38.5	47.9	22.8	22.9	36.6	39.6	35.7	42.7	45.2	51.8	2527	YES	0.19	FALSE	NW_003565739.1	Gnomon	gene	932	3458	+							LOC105666783	XM_012318847.1	protein pygopus-like
13863	NW_003567353.1_227_555	83	84.7	127.6	70.4	64.2	64	53.2	68.8	43.9	46.5	41.8	53.8	46.1	7.9	93.4	46.4	45.9	329	YES	0.19	FALSE	NW_003567353.1	RNAseq	Unannotated_transcript	227	555		PREDICTED: Bombus terrestris zinc finger protein Elbow (LOC100650465) mRNA			no hit	no hit	no hit
14666	NW_003570465.1_4_1004	31.8	69.3	67.5	11.6	7.1	25.3	18.8	7.1	6.1	7	20.1	2.3	6	0	31.6	0	2.5	1001	YES	0.19	FALSE	NW_003570465.1	RNAseq	Unannotated_transcript	4	1004		no hit	no hit	no hit	PREDICTED: retrovirus-related Pol polyprotein from type-1 retrotransposable element R1 [Dufourea novaeangliae]	hypothetical protein [Bactrocera tryoni]
219	NC_015762.1_4075291_4077094	76.1	65	53.9	39.5	45.1	43.6	84.7	79	50.4	48.2	39.8	39.2	23.4	41.9	64.5	28.2	39.6	1804	YES	0.18	FALSE	NC_015762.1	Gnomon	gene	4075291	4077094	-							LOC100643068	XM_003392978.2	protein tilB homolog
637	NC_015762.1_12745566_12751343	40.5	54.1	39.6	32.5	27	30.8	56.1	53.5	96.9	22.7	30.2	10.8	13.4	14.5	35.8	10.2	15.6	5778	YES	0.18	FALSE	NC_015762.1	RNAseq	Unannotated_transcript	12745566	12751343		PREDICTED: Apis florea probable nuclear hormone receptor HR3 (LOC100868851) transcript variant X2 mRNA	PREDICTED: Apis dorsata probable nuclear hormone receptor HR3-like (LOC102676978) transcript variant X2 mRNA	PREDICTED: Apis mellifera probable nuclear hormone receptor HR3 (LOC408586) transcript variant X5 mRNA	putative nuclear hormone receptor HR3 [Eufriesea mexicana]	putative nuclear hormone receptor HR3 [Habropoda laboriosa]	PREDICTED: probable nuclear hormone receptor HR3 isoform X2 [Apis mellifera]
3070	NC_015766.1_2527292_2532240	638.3	688.4	599.6	525.5	502.1	448	164.7	250	104.4	169.3	144.2	50	32.3	37.2	109.7	57.7	34.3	4949	YES	0.18	FALSE	NC_015766.1	RNAseq	Unannotated_transcript	2527292	2532240		Streptococcus pneumoniae strain DP1322 conjugative transposon Tn5253 complete sequence	Streptococcus pneumoniae partial Tn5253-like transposon strain SpnA213	Streptococcus pneumoniae P1031 complete genome	C-1-tetrahydrofolate synthase cytoplasmic [Eufriesea mexicana]	C-1-tetrahydrofolate synthase cytoplasmic [Eufriesea mexicana]
4113	NC_015768.1_1485066_1486740	22.5	19	28.8	14.3	11.2	12.4	31	16.9	24.6	12.5	16.9	35.7	37.2	31.2	31	22	27	1675	YES	0.18	FALSE	NC_015768.1	Gnomon	gene	1485066	1486740	+							LOC105665895	XM_012310075.1	putative glycine-rich cell wall structural protein 1
5187	NC_015769.1_4217211_4220774	25.8	34.1	23.6	17.9	12.8	18.6	44.5	29.1	45.4	22.3	21.5	24.3	37.1	15.3	35.2	22	16.4	3564	YES	0.18	FALSE	NC_015769.1	Gnomon	gene	4217211	4220774	-	PREDICTED: Apis dorsata formin-like protein 14-like (LOC102675830) mRNA	PREDICTED: Linepithema humile atrophin-1-like (LOC105670796) mRNA	PREDICTED: Apis dorsata formin-like protein 14-like (LOC102675830) mRNA	hypothetical protein WN51_05107 [Melipona quadrifasciata]	PREDICTED: bromodomain-containing protein 4A-like [Polistes canadensis]	formin-like protein 14-like protein [Lasius niger]	LOC105666002	XM_012311114.1	uncharacterized LOC105666002
6011	NC_015770.1_12414703_12415462	57.5	80.2	79	47.9	48.3	48	24.4	38.5	25.8	30.9	54.6	26.8	16.3	8.5	31.6	16.7	15.5	760	YES	0.18	FALSE	NC_015770.1	RNAseq	Unannotated_transcript	12414703	12415462		no hit	no hit	no hit	no hit	no hit	no hit
6072	NC_015770.1_13583462_13584221	351	295.3	322.1	253.4	245.5	258	266.2	300.2	280.2	249.8	287.4	775.8	676.9	741.5	547.9	489.9	671.8	760	YES	0.18	FALSE	NC_015770.1	RNAseq	Unannotated_transcript	13583462	13584221		PREDICTED: Apis mellifera ultraspiracle (Usp) transcript variant X5 mRNA	PREDICTED: Apis mellifera ultraspiracle (Usp) transcript variant X4 mRNA	PREDICTED: Apis mellifera ultraspiracle (Usp) transcript variant X3 mRNA	no hit	no hit	no hit
8939	NC_015775.1_690996_698566	67.2	66.9	94.3	56.8	51.6	49.6	78.2	76.3	91.7	33.3	39	23.4	11.5	21.9	45.6	28.5	20.4	7571	YES	0.18	FALSE	NC_015775.1	RNAseq	Unannotated_transcript	690996	698566		PREDICTED: Bombus terrestris cysteine string protein-like (LOC100650974) transcript variant X2 misc_RNA	Chalybion californicum isolate 6421cha ultra conserved element locus uce-33 genomic sequence	PREDICTED: Bombus terrestris diacylglycerol kinase theta (LOC100651833) transcript variant X8 mRNA	PREDICTED: RNA-directed DNA polymerase from mobile element jockey-like [Dufourea novaeangliae]	PREDICTED: RNA-directed DNA polymerase from mobile element jockey-like [Dufourea novaeangliae]	PREDICTED: RNA-directed DNA polymerase from mobile element jockey-like [Dufourea novaeangliae]
9786	NC_015776.1_3541736_3545468	184.1	165.2	201.9	117.5	84.3	142.9	93.8	119.7	98.8	110.2	139.1	93.1	90.5	94.5	95.7	66.3	84.2	3733	YES	0.18	FALSE	NC_015776.1	Gnomon	gene	3541736	3545468	-	PREDICTED: Bombus terrestris dihydroorotate dehydrogenase (quinone) mitochondrial (LOC100646879) mRNA	PREDICTED: Apis florea homeodomain-only protein-like (LOC100863230) transcript variant X2 mRNA	PREDICTED: Apis florea homeodomain-only protein-like (LOC100863230) transcript variant X1 mRNA	PREDICTED: homeodomain-only protein-like [Eufriesea mexicana]	Homeodomain-only protein [Eufriesea mexicana]	PREDICTED: homeodomain-only protein-like isoform X1 [Apis florea]	LOC100648227	XM_003401070.2	uncharacterized LOC100648227
10220	NC_015776.1_10575348_10576923	105.3	109	106.1	80.2	85.9	90.4	49.3	114.4	62.6	58.9	51.6	66.2	80.3	86.8	71.2	83	61.1	1576	YES	0.18	FALSE	NC_015776.1	Gnomon	gene	10575348	10576923	+	PREDICTED: Bombus impatiens TNF receptor-associated factor 6-like (LOC105680524) mRNA	PREDICTED: Bombus impatiens TNF receptor-associated factor 6-like (LOC105680524) mRNA	PREDICTED: Bombus impatiens TNF receptor-associated factor 6-like (LOC105680524) mRNA	PREDICTED: TNF receptor-associated factor 6-like [Bombus impatiens]	PREDICTED: TNF receptor-associated factor 6-like [Apis cerana]	PREDICTED: TNF receptor-associated factor 6-like [Apis dorsata]	LOC105666549	XM_012316987.1	uncharacterized LOC105666549
11024	NC_015779.1_2322829_2328305	336.6	352.9	325.9	286.1	255.8	254	317.7	331.6	281.1	247.3	194.2	207.1	204.5	170.2	153.9	123.6	119.9	5477	YES	0.18	FALSE	NC_015779.1	Gnomon	gene	2322829	2328305	-							LOC100647243	XM_012318340.1	tyrosine-protein kinase Btk29A
11826	NW_003565736.1_150_2057	22.1	19.8	27.1	12.4	11.6	15.2	12.3	22.9	15.3	21.6	18	13.7	25.2	10.3	12.5	16.4	11.6	1908	YES	0.18	FALSE	NW_003565736.1	RNAseq	Unannotated_transcript	150	2057		PREDICTED: Bombus impatiens regulator of G-protein signaling 17 (LOC100741423) transcript variant X7 mRNA	PREDICTED: Bombus impatiens regulator of G-protein signaling 17 (LOC100741423) transcript variant X6 mRNA	PREDICTED: Bombus impatiens regulator of G-protein signaling 17 (LOC100741423) transcript variant X5 mRNA	hypothetical protein WN48_08986 [Eufriesea mexicana]	Regulator of G-protein signaling 20 [Melipona quadrifasciata]
12625	NW_003566126.1_1076343_1076895	86	108	105.1	73.5	37	45.5	86.3	88.8	122.3	53	42.1	109.6	174.8	118.6	112.1	84.4	81.6	553	YES	0.18	FALSE	NW_003566126.1	Gnomon	gene	1076343	1076895	-							LOC105666862	XM_012319278.1	protein tramtrack%2C beta isoform-like
13918	NW_003567603.1_1_234	296.6	359	396.4	251.6	259.9	247.4	301.3	329.1	243.3	223.8	223.4	115.8	222.2	220.3	183	269.6	155.3	234	YES	0.18	FALSE	NW_003567603.1	RNAseq	Unannotated_transcript	1	234		no hit	no hit	no hit	no hit	no hit	no hit
14038	NW_003568244.1_828_1068	1356.1	1279.4	1345.1	1128.9	1095.9	1063	729.5	682.1	455.6	1014.9	867.7	524.1	565.4	411.6	776.6	496.8	393.9	241	YES	0.18	FALSE	NW_003568244.1	RNAseq	Unannotated_transcript	828	1068		PREDICTED: Bombus impatiens RNA-directed DNA polymerase from mobile element jockey-like (LOC105681025) mRNA			hypothetical protein g.22772 [Graphocephala atropunctata]	PREDICTED: RNA-directed DNA polymerase from mobile element jockey-like [Trichogramma pretiosum]	hypothetical protein g.38461 partial [Cuerna arida]
14361	NW_003569325.1_249_470	642.8	496.4	568.3	380.1	435	391.6	558.1	568.8	452	483.4	496.7	760.7	608.8	692.3	524.6	587.6	606.1	222	YES	0.18	FALSE	NW_003569325.1	RNAseq	Unannotated_transcript	249	470		no hit	no hit	no hit	no hit	no hit	no hit
2122	NC_015764.1_11784643_11784852	216.7	214.4	401.3	158.1	127.5	188.6	124.1	120.4	148.5	173.7	139.9	80.9	236	97.3	118.9	81.7	128	210	YES	0.17	FALSE	NC_015764.1	RNAseq	Unannotated_transcript	11784643	11784852		PREDICTED: Bombus terrestris atrial natriuretic peptide receptor 1 (LOC100642884) transcript variant X4 mRNA	PREDICTED: Bombus terrestris atrial natriuretic peptide receptor 1 (LOC100642884) transcript variant X3 mRNA	PREDICTED: Bombus terrestris atrial natriuretic peptide receptor 1 (LOC100642884) transcript variant X2 mRNA	no hit	no hit	no hit
5441	NC_015770.1_993485_994070	28.1	28.4	31.4	18.7	14.6	22.8	11.3	15.5	0	9.5	4.9	2.7	2.4	0	5.6	0	0	586	YES	0.17	FALSE	NC_015770.1	RNAseq	Unannotated_transcript	993485	994070		no hit	no hit	no hit	no hit	no hit	no hit
9538	NC_015775.1_11046142_11046478	1679.2	1817.8	2071.7	911.2	1276.3	1491.1	2361.7	2853.7	1540.1	1898.2	1605.6	2804.2	1602.9	1183.3	1396.5	2290.4	1514.8	337	YES	0.17	FALSE	NC_015775.1	RNAseq	Unannotated_transcript	11046142	11046478		no hit	no hit	no hit	PREDICTED: golgin IMH1-like [Bombus terrestris]
10949	NC_015779.1_1755587_1755953	122.9	126.5	200.4	97.8	101.1	106.9	107.2	118.4	89.5	119.9	119.7	108.2	152.3	88.4	91.4	147.7	117.9	367	YES	0.17	FALSE	NC_015779.1	RNAseq	Unannotated_transcript	1755587	1755953		PREDICTED: Bombus terrestris atrial natriuretic peptide receptor 1 (LOC100642884) transcript variant X4 mRNA	PREDICTED: Bombus terrestris atrial natriuretic peptide receptor 1 (LOC100642884) transcript variant X3 mRNA	PREDICTED: Bombus terrestris atrial natriuretic peptide receptor 1 (LOC100642884) transcript variant X2 mRNA	no hit	no hit	no hit
12393	NW_003566045.1_21216_21544	57.6	67.8	59.4	48.9	36.1	42.9	46.8	68.8	65	58.2	78.9	62.2	46.1	87.7	56.2	122	68.4	329	YES	0.17	FALSE	NW_003566045.1	RNAseq	Unannotated_transcript	21216	21544		PREDICTED: Bombus terrestris DC-STAMP domain-containing protein 1 (LOC100650224) mRNA			no hit	no hit	no hit
13878	NW_003567448.1_749_1039	171.9	177	165.5	120.9	112.8	144.6	216.4	193	159.8	150.3	155.1	118.2	210.5	158.7	102.3	197.7	223.3	291	YES	0.17	FALSE	NW_003567448.1	RNAseq	Unannotated_transcript	749	1039		PREDICTED: Bombus terrestris protein Jumonji (LOC100643807) transcript variant X2 mRNA	PREDICTED: Bombus terrestris protein Jumonji (LOC100643807) transcript variant X1 mRNA		no hit	no hit	no hit
14230	NW_003568803.1_8_780	1830.7	1995.4	1895	1343.2	1423.9	1624.4	1788.2	1929.3	1473.9	1520.9	1411.2	1968	1625.3	1537.8	1337.1	1473.9	1161.3	773	YES	0.17	FALSE	NW_003568803.1	Gnomon	gene	8	780	+	no hit	no hit	no hit	hypothetical protein WN51_13277 [Melipona quadrifasciata]	hypothetical protein WN48_09641 [Eufriesea mexicana]	hypothetical protein RF55_3643 [Lasius niger]	LOC100650186	XM_003403347.2	uncharacterized LOC100650186
14461	NW_003569674.1_577_1140	82.9	133.1	114.3	38.6	62.4	71.6	47.6	68.8	78.8	30.6	24.5	26.6	33.4	51.6	36.7	23.8	23.2	564	YES	0.17	FALSE	NW_003569674.1	RNAseq	Unannotated_transcript	577	1140		no hit	no hit	no hit	no hit	no hit	no hit
14811	NW_003570967.1_264_864	201.7	167.2	160.1	119.1	139.7	105.2	174.5	200.1	181.6	137.7	142.6	248.5	174.6	195.8	150.3	171.1	166	601	YES	0.17	FALSE	NW_003570967.1	RNAseq	Unannotated_transcript	264	864		no hit	no hit	no hit	hypothetical protein TcasGA2_TC031725 [Tribolium castaneum]	gag-pol polyprotein [Lasius niger]	gag-pol polyprotein [Lasius niger]
1519	NC_015764.1_822240_828181	1040.1	997.8	1014.9	889.7	854.3	832.7	720	771.8	860.3	1082.4	837.2	1323.4	1449.3	1232.1	1182.1	1268.5	1461.9	5942	YES	0.16	FALSE	NC_015764.1	Gnomon	gene	822240	828181	+							LOC100647453	XM_003394284.2	zinc finger protein ZIC 1-like
2967	NC_015766.1_708260_709567	55.5	60.1	59.8	47.6	34.3	39.8	25.8	75.5	180.1	30.4	53.2	13	1.5	13.7	74.5	9.5	4.7	1308	YES	0.16	FALSE	NC_015766.1	Gnomon	gene	708260	709567	+	Burkholderia pseudomallei strain MSHR1655 chromosome 1 complete sequence	Burkholderia pseudomallei PB08298010 chromosome II complete sequence		no hit	no hit	no hit	LOC105665777
3067	NC_015766.1_2450083_2453349	18.8	19.3	20.1	10.9	14.7	12.2	5.1	3.8	2.7	3.6	3.9	0.4	0.4	0.5	2.8	4.6	0.5	3267	YES	0.16	FALSE	NC_015766.1	RNAseq	Unannotated_transcript	2450083	2453349		no hit	no hit	no hit	no hit	no hit	no hit
5385	NC_015770.1_9626_10369	213.6	230.2	210.1	182.7	186.1	156	128.4	162.9	164.1	165.5	153.1	158.2	148.4	158.8	156	143.9	154.3	744	YES	0.16	FALSE	NC_015770.1	RNAseq	Unannotated_transcript	9626	10369		PREDICTED: Bombus terrestris tyrosine-protein phosphatase non-receptor type 4 (LOC100642997) transcript variant X5 mRNA	PREDICTED: Bombus terrestris tyrosine-protein phosphatase non-receptor type 4 (LOC100642997) transcript variant X4 mRNA	PREDICTED: Bombus terrestris tyrosine-protein phosphatase non-receptor type 4 (LOC100642997) transcript variant X3 mRNA	hypothetical protein EAG_00361 partial [Camponotus floridanus]	PREDICTED: piggyBac transposable element-derived protein 4-like [Dufourea novaeangliae]	PREDICTED: piggyBac transposable element-derived protein 4-like [Polistes dominula]
7086	NC_015772.1_3967201_3968163	216.3	278	285.9	158.9	185.3	191.9	103.7	146.4	76.3	138.6	115.1	38.1	66.6	40.7	72	57.5	41.4	963	YES	0.16	FALSE	NC_015772.1	RNAseq	Unannotated_transcript	3967201	3968163		PREDICTED: Apis dorsata girdin-like (LOC102671993) transcript variant X3 mRNA	PREDICTED: Apis dorsata girdin-like (LOC102671993) transcript variant X2 mRNA	PREDICTED: Apis dorsata girdin-like (LOC102671993) transcript variant X1 mRNA	PREDICTED: girdin-like isoform X2 [Apis dorsata]	PREDICTED: girdin-like isoform X1 [Apis dorsata]	PREDICTED: girdin-like isoform X3 [Apis dorsata]
8527	NC_015774.1_2234019_2277250	22.4	21.9	20.4	14.5	12.7	16.1	30.9	21.8	16.9	18	10.3	9.2	6.9	9.2	14.2	5.3	3.8	43232	YES	0.16	FALSE	NC_015774.1	Gnomon	gene	2234019	2277250	+							LOC100642535	XM_012315322.1	probable nuclear hormone receptor HR38%2C transcript variant X3
9832	NC_015776.1_4461734_4463390	18.7	17.2	16.1	10	12.3	9	17.9	15.6	8.3	9.4	5.7	4.5	11.6	5.7	11.7	4.5	7.3	1657	YES	0.16	FALSE	NC_015776.1	RNAseq	Unannotated_transcript	4461734	4463390		PREDICTED: Apis florea early growth response protein 1-like (LOC100867367) mRNA	Apis mellifera ligustica early growth response protein mRNA complete cds	PREDICTED: Apis mellifera histone-lysine N-methyltransferase 2D-like (LOC726302) transcript variant X3 mRNA	hypothetical protein WN51_01397 [Melipona quadrifasciata]	early growth response protein [Apis mellifera ligustica]	PREDICTED: LOW QUALITY PROTEIN: early growth response protein 1-like [Apis florea]
10110	NC_015776.1_9192707_9215098	198.1	221.4	203.6	137.7	174.6	142.9	137.4	229.4	118.6	167.3	148.6	112.4	213.8	118.6	148.5	137.2	156	22392	YES	0.16	FALSE	NC_015776.1	Gnomon	gene	9192707	9215098	+							LOC100645503	XM_012317118.1	protein phosphatase 1 regulatory subunit 3C-B%2C transcript variant X1
12789	NW_003566135.1_2259213_2259723	91.3	90.5	114.3	65.1	41.5	78.7	39.5	21.6	14.5	23.6	34.5	2.5	0	0	64.8	0	7.4	511	YES	0.16	FALSE	NW_003566135.1	RNAseq	Unannotated_transcript	2259213	2259723		no hit	no hit	no hit	no hit	no hit	no hit
12967	NW_003566357.1_108_2864	101.2	101.1	106.6	88.2	80.2	83.7	38.7	114.2	40.7	78.9	37.9	63.7	69.1	62.9	48.6	43.5	34.1	2757	YES	0.16	FALSE	NW_003566357.1	RNAseq	Unannotated_transcript	108	2864		no hit	no hit	no hit	no hit	no hit	no hit
13982	NW_003567970.1_494_910	909.2	877.8	932.3	784	734.4	759.7	679	798.1	822.5	535.4	562	527.4	392.3	411.1	512.4	393	418.7	417	YES	0.16	FALSE	NW_003567970.1	RNAseq	Unannotated_transcript	494	910		PREDICTED: Bombus terrestris zinc finger protein Elbow (LOC100650465) mRNA	PREDICTED: Bombus terrestris zinc finger protein Elbow (LOC100650465) mRNA		no hit	no hit	no hit
13987	NW_003568022.1_3_601	24.4	27.3	35.9	12.6	10.6	19.7	10.1	4.3	16.4	14.1	9.6	10.2	6.2	0	1	2.2	0	599	YES	0.16	FALSE	NW_003568022.1	RNAseq	Unannotated_transcript	3	601		no hit	no hit	no hit	no hit	no hit	no hit
14040	NW_003568251.1_1170_1623	315.5	371.8	336.4	281.2	257.8	270.9	198.5	299.6	198.6	238.1	226.3	181.1	137.7	115.4	206.2	162.9	167.6	454	YES	0.16	FALSE	NW_003568251.1	RNAseq	Unannotated_transcript	1170	1623		PREDICTED: Bombus terrestris zinc finger protein Elbow (LOC100650465) mRNA			no hit	no hit	no hit
14332	NW_003569210.1_5_1993	236	309.6	323.9	208.4	198.8	165.7	191.9	195.3	156.7	241.2	166.4	348.5	351.1	253.6	330.1	213.5	168.8	1989	YES	0.16	FALSE	NW_003569210.1	Gnomon	gene	5	1993	+							LOC105667051	XM_012320110.1	thioredoxin domain-containing protein 2-like
14519	NW_003569941.1_2_584	102.9	129	106.3	77.2	63.5	90.2	46.8	63.1	29.5	52.8	38.9	161.3	157.3	65.6	26.5	64.3	45.4	583	YES	0.16	FALSE	NW_003569941.1	RNAseq	Unannotated_transcript	2	584		no hit	no hit	no hit	hypothetical protein WN48_09643 [Eufriesea mexicana]	hypothetical protein WH47_02331 [Habropoda laboriosa]	hypothetical protein WN51_13279 partial [Melipona quadrifasciata]
14685	NW_003570521.1_488_1066	789.2	788	804.8	549.5	703.2	630.4	865.4	933.7	660.2	714.6	641.6	1072.4	700.9	748.5	750	777.2	675.5	579	YES	0.16	FALSE	NW_003570521.1	RNAseq	Unannotated_transcript	488	1066		no hit	no hit	no hit	no hit	no hit	no hit
14769	NW_003570814.1_390_1205	490.7	509.6	593	438.2	402.2	399.3	314.9	393.5	506.6	338.6	289.3	287.9	247.3	287.3	306.9	240.8	241.7	816	YES	0.16	FALSE	NW_003570814.1	RNAseq	Unannotated_transcript	390	1205		PREDICTED: Bombus terrestris zinc finger protein Elbow (LOC100650465) mRNA			no hit	no hit	no hit
379	NC_015762.1_6286690_6287301	44.2	53.5	56.8	37.9	35.7	34.8	54	57.3	67.3	43.6	39.3	53	44.9	37.4	41.6	53.8	56.1	612	YES	0.15	FALSE	NC_015762.1	RNAseq	Unannotated_transcript	6286690	6287301		no hit	no hit	no hit	no hit	no hit	no hit
934	NC_015763.1_2383793_2387197	281.1	246.8	333.5	207.4	161.2	221	111.1	128.4	71.4	53.5	71.3	15.1	9.4	12	138.2	12.9	2.1	3405	YES	0.15	FALSE	NC_015763.1	Gnomon	gene	2383793	2387197	+							LOC100651748	XM_003393673.2	phospholipase A1
1169	NC_015763.1_6198401_6200131	562.7	592.5	602.6	463.5	492.5	505.1	269.9	451.1	298.2	218.3	189.1	33.6	28.6	37.4	115.6	42.4	31.3	1731	YES	0.15	FALSE	NC_015763.1	RNAseq	Unannotated_transcript	6198401	6200131		no hit	no hit	no hit	no hit	no hit	no hit
3096	NC_015766.1_3421507_3429691	155.4	184	158.9	137.6	132.1	117.3	160.7	182.3	170.1	114.6	112.2	203	179.6	203.7	179.4	171	147.3	8185	YES	0.15	FALSE	NC_015766.1	Gnomon	gene	3421507	3429691	-							LOC100651562	XM_012308866.1	neuroglian
3757	NC_015767.1_4921018_4923358	353.2	366.2	337	275.4	297.8	301.9	292.3	397.2	241.2	294.7	198.1	376.7	400.1	305.5	255.3	296.2	204.1	2341	YES	0.15	FALSE	NC_015767.1	Gnomon	gene	4921018	4923358	+							LOC100645675	XM_003396123.2	beta-1%2C4-mannosyl-glycoprotein 4-beta-N-acetylglucosaminyltransferase
6677	NC_015771.1_9479636_9488355	645.6	521.4	693.2	428.7	466.3	443.6	231.6	544.4	210	601.6	465	4505	2871.8	1598.8	945.1	1404.6	2029.6	8720	YES	0.15	FALSE	NC_015771.1	Gnomon	gene	9479636	9488355	+							LOC100643580	XM_003398125.2	purine nucleoside phosphorylase-like%2C transcript variant X1
6890	NC_015772.1_609481_645341	523.5	565.5	536.2	445.2	398	469.1	470.3	534.8	576.5	400.3	404.7	215.8	205.8	206.7	300.5	153.2	153.5	35861	YES	0.15	FALSE	NC_015772.1	Gnomon	gene	609481	645341	+							LOC100644569	XM_003398702.2	proton-coupled amino acid transporter 4%2C transcript variant X3
7711	NC_015772.1_15766304_15770571	2019.7	1036.8	1058.6	842.1	880.3	932.3	3140	3661.5	7002.2	1975.7	1846.3	314915	390971	314915	390971	390971	390971	4268	YES	0.15	FALSE	NC_015772.1	Gnomon	gene	15766304	15770571	-							LOC100646552	XM_012314274.1	allergen Cr-PI-like
8349	NC_015773.1_10535339_10539988	970.8	1177.7	957.6	832.1	863.3	782.7	280.9	504.8	311.2	679.2	612.4	508.8	490.7	395	399.3	353.7	225.1	4650	YES	0.15	FALSE	NC_015773.1	Gnomon	gene	10535339	10539988	+							LOC100651966	XM_003399639.2	popeye domain-containing protein 3-like%2C transcript variant X1
9100	NC_015775.1_3003067_3019646	145.4	157.9	136.4	121.2	111.1	88.7	227.1	139.1	186	115.3	107.2	265.2	256.9	291.3	206.7	162.3	158.9	16580	YES	0.15	FALSE	NC_015775.1	Gnomon	gene	3003067	3019646	+							LOC100647395	XM_003400490.2	calsyntenin-1
9106	NC_015775.1_3045363_3047408	302	333.7	358.5	271.2	227.2	219.3	168.2	205.4	242.8	138.9	155.3	98.6	93.2	97.8	112.2	109.4	94.8	2046	YES	0.15	FALSE	NC_015775.1	Gnomon	gene	3045363	3047408	-							LOC100648183	XM_003400497.2	enhancer of split m7 protein-like
9155	NC_015775.1_4696426_4704713	68	49.3	65.8	39.9	38	42.3	35.7	59.8	51	27.7	32	38.6	43.9	43	55.5	39.8	37.7	8288	YES	0.15	FALSE	NC_015775.1	Gnomon	gene	4696426	4704713	+							LOC100642619	XM_003400613.2	cytochrome P450 307a1-like
10689	NC_015778.1_302246_302646	46.8	56.5	45.9	37.7	38.3	39.3	43.9	51.8	35.1	66.6	65	29.7	59.7	33.7	46.4	65.9	38.4	401	YES	0.15	FALSE	NC_015778.1	RNAseq	Unannotated_transcript	302246	302646		PREDICTED: Bombus terrestris RNA-directed DNA polymerase from mobile element jockey-like (LOC105666749) mRNA	PREDICTED: Bombus terrestris F-box/LRR-repeat protein 4-like (LOC100643659) mRNA	PREDICTED: Bombus impatiens RNA-directed DNA polymerase from mobile element jockey-like (LOC105681025) mRNA	PREDICTED: RNA-directed DNA polymerase from mobile element jockey-like [Bombus impatiens]	PREDICTED: RNA-directed DNA polymerase from mobile element jockey-like [Bombus terrestris]	PREDICTED: RNA-directed DNA polymerase from mobile element jockey-like partial [Bombus impatiens]
12333	NW_003566036.1_1502445_1503674	27.2	43	20.7	16.7	11.6	15.9	16.8	48.4	30.5	13	28.3	34.7	22	23.3	15.8	13.2	7.4	1230	YES	0.15	FALSE	NW_003566036.1	RNAseq	Unannotated_transcript	1502445	1503674		Solanum lycopersicum chromosome ch12 complete genome	Solanum lycopersicum chromosome ch06 complete genome	Solanum pennellii chromosome ch12 complete genome	retrovirus-related pol polyprotein from transposon tnt 1-94 [Lasius niger]	Retrovirus-related Pol polyprotein from transposon TNT 1-94 [Daphnia magna]	Retrovirus-related Pol polyprotein from transposon TNT 1-94 [Daphnia magna]
13443	NW_003566487.1_29484_29802	88.3	162.8	93.5	72.5	77.3	71.6	80.2	53.2	108.2	73	41	38	43.4	51.6	73.8	51.1	87.6	319	YES	0.15	FALSE	NW_003566487.1	RNAseq	Unannotated_transcript	29484	29802		no hit	no hit	no hit	hypothetical protein ALC62_09606 [Cyphomyrmex costatus]	hypothetical protein ALC62_09560 [Cyphomyrmex costatus]	hypothetical protein ALC56_06910 partial [Trachymyrmex septentrionalis]
14044	NW_003568264.1_2_445	1366.9	1314.1	1398.1	1067.7	1180	1159.6	1104.9	1305.9	1268.5	773.5	820	885.6	681	716.1	817.4	681.6	664.5	444	YES	0.15	FALSE	NW_003568264.1	RNAseq	Unannotated_transcript	2	445		PREDICTED: Bombus terrestris zinc finger protein Elbow (LOC100650465) mRNA			no hit	no hit	no hit
14356	NW_003569299.1_424_876	134.4	188	147.8	98.1	118.8	106.6	104.9	139.9	112.8	85.9	72.4	85	84.3	90.7	98.2	86.7	86.1	453	YES	0.15	FALSE	NW_003569299.1	RNAseq	Unannotated_transcript	424	876		no hit	no hit	no hit	no hit	no hit	no hit
1296	NC_015763.1_8885308_8886253	21.3	27.5	20.7	17	9.8	12.1	24.7	56.3	23.3	17.8	9	44.1	64	28.8	13.8	42.4	28.6	946	YES	0.14	FALSE	NC_015763.1	RNAseq	Unannotated_transcript	8885308	8886253		PREDICTED: Apis mellifera LIM/homeobox protein Lhx5 (LOC100577751) mRNA			no hit	no hit	no hit
1801	NC_015764.1_6462435_6464460	59.4	61.9	51	42.7	41.3	44.2	98.8	140.6	109.6	82.9	64.4	163	207.6	113	86.8	126	127.5	2026	YES	0.14	FALSE	NC_015764.1	Gnomon	gene	6462435	6464460	-	PREDICTED: Bombus impatiens protein charybde-like (LOC100744246) mRNA			hypothetical protein WN48_02851 [Eufriesea mexicana]	PREDICTED: vacuolar protein sorting-associated protein 13-like protein [Apis mellifera]		LOC100648623	XM_003394368.2	uncharacterized LOC100648623
2301	NC_015765.1_1592523_1594032	12.3	12.1	14.3	7.5	9.1	8.4	1.1	1	1.4	2.6	3.8	4.8	0	0.6	1.8	2.7	0.5	1510	YES	0.14	FALSE	NC_015765.1	RNAseq	Unannotated_transcript	1592523	1594032		no hit	no hit	no hit	no hit	no hit	no hit
3546	NC_015766.1_11579529_11580175	7611.7	9656.6	8543.4	6890	6412.5	6521.5	2565.6	4136.1	2576.8	5677.2	5305.6	3931.8	3871	2853.7	3877.6	2891.5	1855.9	647	YES	0.14	FALSE	NC_015766.1	RNAseq	Unannotated_transcript	11579529	11580175		PREDICTED: Bombus terrestris intraflagellar transport protein 122 homolog (LOC100649523) transcript variant X10 mRNA	PREDICTED: Bombus terrestris tRNA (adenine(58)-N(1))-methyltransferase catalytic subunit TRMT61A (LOC100649109) mRNA	PREDICTED: Bombus terrestris laccase-4-like (LOC100648007) mRNA	hypothetical protein g.22772 [Graphocephala atropunctata]	reverse transcriptase [Lasius niger]	hypothetical protein g.20621 partial [Graphocephala atropunctata]
3765	NC_015767.1_4983227_4994688	642.2	633.1	646.9	539.9	547.7	571.5	674.4	657.7	752.1	514.2	525.5	904.7	910.6	854.3	801.9	873.4	989.9	11462	YES	0.14	FALSE	NC_015767.1	Gnomon	gene	4983227	4994688	-							LOC100650115	XM_012309410.1	eukaryotic translation initiation factor 4 gamma 2%2C transcript variant X2
4402	NC_015768.1_4742166_4745530	54.5	41.8	44	36.3	33.6	35.9	66.5	128.2	75.7	13.7	6.4	3.8	3.6	7.2	15.6	5.6	4.4	3365	YES	0.14	FALSE	NC_015768.1	Gnomon	gene	4742166	4745530	-							LOC100642209	XM_003396659.2	probable cytochrome P450 303a1
9453	NC_015775.1_8457067_8461180	779.1	759.7	751.5	661.2	677.8	649.7	739.6	874.3	790.8	590.6	526.4	1128.9	909.2	902.5	810.6	784.4	901.8	4114	YES	0.14	FALSE	NC_015775.1	Gnomon	gene	8457067	8461180	+							LOC100650501	XM_012316453.1	protein enhancer of sevenless 2B
10532	NC_015777.1_4050938_4053006	58.3	86.6	58.5	44.1	50.3	51.1	114	103.3	109.4	115.1	58.8	41.1	54.2	33.3	45.5	57.4	42.9	2069	YES	0.14	FALSE	NC_015777.1	RNAseq	Unannotated_transcript	4050938	4053006		PREDICTED: Bombus terrestris tyrosine-protein kinase Btk29A-like (LOC105666711) mRNA	Cyprinus carpio genome assembly common carp genome scaffold 000000718		PREDICTED: tyrosine-protein kinase Btk29A-like [Bombus terrestris]	enzymatic polyprotein endonuclease reverse [Lasius niger]	enzymatic polyprotein endonuclease reverse [Lasius niger]
10776	NC_015778.1_2404832_2407850	425.4	492.7	543.3	377.6	358.7	383.9	368.8	415.4	334.1	320.3	318.7	292.6	298.3	255.4	310.9	242.1	262.9	3019	YES	0.14	FALSE	NC_015778.1	RNAseq	Unannotated_transcript	2404832	2407850		PREDICTED: Bombus impatiens basic-leucine zipper transcription factor A (LOC100748263) transcript variant X3 mRNA	PREDICTED: Bombus impatiens basic-leucine zipper transcription factor A (LOC100748263) transcript variant X2 misc_RNA	PREDICTED: Bombus impatiens basic-leucine zipper transcription factor A (LOC100748263) transcript variant X1 mRNA	no hit	no hit	no hit
11185	NW_003565415.1_29290_29613	20611.3	10542.9	8626	6307.9	5395.8	7820	8688.2	41224.1	12084.5	5395.8	6890	23703.7	8475	12432.9	5498.9	6217.4	10542.9	324	YES	0.14	FALSE	NW_003565415.1	RNAseq	Unannotated_transcript	29290	29613		Bombus ardens 28S ribosomal RNA gene partial sequence	Bombus diversus 28S ribosomal RNA gene partial sequence	Apis mellifera 28S ribosomal RNA gene partial sequence	hypothetical protein ALC53_00023 partial [Atta colombica]	hypothetical protein EAG_01178 [Camponotus floridanus]	hypothetical protein EAG_03557 [Camponotus floridanus]
11501	NW_003565454.1_40183_40684	187.8	210.9	198.9	128.2	145.7	168.9	192.8	253.4	147.9	137.2	165.2	210.8	166.5	126.5	110.5	178.5	145.4	502	YES	0.14	FALSE	NW_003565454.1	RNAseq	Unannotated_transcript	40183	40684		PREDICTED: Bombus terrestris atrial natriuretic peptide receptor 1 (LOC100642884) transcript variant X4 mRNA	PREDICTED: Bombus terrestris atrial natriuretic peptide receptor 1 (LOC100642884) transcript variant X3 mRNA	PREDICTED: Bombus terrestris atrial natriuretic peptide receptor 1 (LOC100642884) transcript variant X2 mRNA	no hit	no hit	no hit
12796	NW_003566135.1_2270290_2271319	563.7	458.8	704	246.7	181.1	414.8	131.1	64	55.1	146.1	144.2	6.3	11.6	0.6	201.6	6.6	7.3	1030	YES	0.14	FALSE	NW_003566135.1	RNAseq	Unannotated_transcript	2270290	2271319		Bombus terrestris repeat region clone 5	Bombus terrestris repeat region clone 3	Bombus terrestris repeat region clone 2	Putative gag-pol polyprotein identical [Solanum demissum]	gag-pol polyprotein [Lasius niger]	PREDICTED: retrovirus-related Pol polyprotein from transposon TNT 1-94 [Cimex lectularius]
12851	NW_003566184.1_4_1200	72.1	48.7	165.5	42.4	19.4	11.7	41	49	127.4	113.6	60.9	4652	4181.5	2659	2735	3597.8	3491.9	1197	YES	0.14	FALSE	NW_003566184.1	Gnomon	gene	4	1200	-							LOC105666895	XM_012319466.1	putative GPI-anchored protein PB15E9.01c
12980	NW_003566378.1_6374_7220	15.3	15.6	14	5.4	8.8	10.9	96.3	109.1	37.2	19.8	19.1	96.9	67.9	131.3	8.8	26.8	36.9	847	YES	0.14	FALSE	NW_003566378.1	RNAseq	Unannotated_transcript	6374	7220		no hit	no hit	no hit	no hit	no hit	no hit
14199	NW_003568676.1_244_1283	2047.1	2192.6	1788.2	1626.2	1569.8	1562.6	646	1070.5	744	1358	1361	1136.3	1009.5	930.9	930.9	707.6	530.9	1040	YES	0.14	FALSE	NW_003568676.1	RNAseq	Unannotated_transcript	244	1283		PREDICTED: Bombus impatiens RNA-directed DNA polymerase from mobile element jockey-like (LOC105681025) mRNA	PREDICTED: Bombus terrestris intraflagellar transport protein 122 homolog (LOC100649523) transcript variant X9 mRNA	PREDICTED: Bombus terrestris intraflagellar transport protein 122 homolog (LOC100649523) transcript variant X11 mRNA	hypothetical protein g.38461 partial [Cuerna arida]	PREDICTED: RNA-directed DNA polymerase from mobile element jockey-like [Dufourea novaeangliae]	hypothetical protein g.22772 [Graphocephala atropunctata]
14534	NW_003569974.1_276_870	1016.1	957.6	1054	713.4	866.9	795.9	1238.8	1185.2	812	913.3	840.9	1463.6	963.5	954.8	930	1065.8	917.9	595	YES	0.14	FALSE	NW_003569974.1	RNAseq	Unannotated_transcript	276	870		no hit	no hit	no hit	no hit	no hit	no hit
1595	NC_015764.1_2236401_2237669	36.6	49.2	42.9	25.6	31.6	28.1	50.7	30.3	27.2	31.6	17.3	51.3	45.2	33.7	40.7	24.2	17.3	1269	YES	0.13	FALSE	NC_015764.1	RNAseq	Unannotated_transcript	2236401	2237669		PREDICTED: Bombus impatiens rho GTPase-activating protein 20-like (LOC100746526) transcript variant X2 mRNA	PREDICTED: Bombus impatiens rho GTPase-activating protein 20-like (LOC100746526) transcript variant X1 mRNA	PREDICTED: Apis dorsata rho GTPase-activating protein 20-like (LOC102677253) transcript variant X2 mRNA	hypothetical protein EAG_01131 [Camponotus floridanus]	hypothetical protein WN51_11236 [Melipona quadrifasciata]	PREDICTED: rho GTPase-activating protein 20-like isoform X2 [Apis dorsata]
4006	NC_015767.1_12723968_12724417	109.5	149.6	154.3	89.3	58.5	98.1	67.1	122.5	68.4	59.8	62.5	44	47.6	42.6	65.2	67.4	110.3	450	YES	0.13	FALSE	NC_015767.1	RNAseq	Unannotated_transcript	12723968	12724417		no hit	no hit	no hit	no hit	no hit	no hit
5588	NC_015770.1_2458457_2459453	1094	1055.6	1099	851.3	961.1	885.6	956	1013.3	936.9	551.4	609.1	693.9	527.4	555.9	656	516.9	527.1	997	YES	0.13	FALSE	NC_015770.1	RNAseq	Unannotated_transcript	2458457	2459453		PREDICTED: Bombus terrestris zinc finger protein Elbow (LOC100650465) mRNA	PREDICTED: Bombus terrestris protein Jumonji (LOC100643807) transcript variant X2 mRNA	PREDICTED: Bombus terrestris protein Jumonji (LOC100643807) transcript variant X1 mRNA	no hit	no hit	no hit
6165	NC_015770.1_15398898_15399288	64.5	51.6	48.9	43	39.4	37.7	37.1	52.6	59.4	21.8	44.5	10.6	4.3	16.1	24.3	4.6	11.6	391	YES	0.13	FALSE	NC_015770.1	RNAseq	Unannotated_transcript	15398898	15399288		PREDICTED: Apis florea homeotic protein spalt-major (LOC105735582) mRNA	PREDICTED: Bombus impatiens sal-like protein 3 (LOC100749614) partial mRNA	PREDICTED: Bombus terrestris homeotic protein spalt-major-like (LOC100642338) mRNA	PREDICTED: LOW QUALITY PROTEIN: homeotic protein spalt-major [Apis florea]
6546	NC_015771.1_6807384_6807620	117.7	136.3	148.7	95.7	92.2	106.2	133.1	198.5	87.7	73.1	102.5	96.9	84.7	114	104.5	150.4	73.6	237	YES	0.13	FALSE	NC_015771.1	RNAseq	Unannotated_transcript	6807384	6807620		PREDICTED: Bombus terrestris protein NDUFAF4 homolog (LOC100646620) transcript variant X2 mRNA	PREDICTED: Bombus terrestris protein NDUFAF4 homolog (LOC100646620) transcript variant X1 mRNA	PREDICTED: Bombus impatiens pre-mRNA-processing factor 6 (LOC100740614) mRNA	no hit	no hit	no hit
7992	NC_015773.1_4307128_4307606	59.8	81.8	71.2	48.1	33.4	52.9	32.4	30	21.2	10.3	9.8	8.5	0	14.4	17.7	24.1	5.5	479	YES	0.13	FALSE	NC_015773.1	RNAseq	Unannotated_transcript	4307128	4307606		PREDICTED: Apis dorsata high-affinity choline transporter 1-like (LOC102680018) transcript variant X2 mRNA	PREDICTED: Apis mellifera high-affinity choline transporter 1-like (LOC409043) mRNA	PREDICTED: Apis dorsata high-affinity choline transporter 1-like (LOC102680018) transcript variant X3 mRNA	no hit	no hit	no hit
8434	NC_015773.1_12168158_12171786	379.1	340.8	434.4	305.9	286	309.5	310.2	296.6	312.4	280.9	231.4	194.8	210.1	139.5	308.4	143.4	166.7	3629	YES	0.13	FALSE	NC_015773.1	Gnomon	gene	12168158	12171786	+	PREDICTED: Bombus terrestris metabotropic glutamate receptor 6-like (LOC100647233) mRNA	Enterobius vermicularis genome assembly E_vermicularis_Canary_Islands scaffold EVEC_scaffold0000058	Angiostrongylus costaricensis genome assembly A_costaricensis_Costa_Rica scaffold ACOC_contig0001520	hypothetical protein WH47_10797 [Habropoda laboriosa]	PREDICTED: protein grindelwald [Habropoda laboriosa]	PREDICTED: THO complex subunit 2-like [Apis cerana]	LOC100644341	XM_003399900.2	uncharacterized LOC100644341
8653	NC_015774.1_5145354_5146192	87.7	152	130.4	78.3	38.3	35.3	56.8	167.3	108.7	34.9	25.8	233.7	281.9	309	50.4	38.9	30.1	839	YES	0.13	FALSE	NC_015774.1	RNAseq	Unannotated_transcript	5145354	5146192		no hit	no hit	no hit	hypothetical protein ALC57_05779 [Trachymyrmex cornetzi]
9270	NC_015775.1_6641640_6646475	254.9	137.3	546.6	124	67.9	68.6	81.4	94.5	258	410.2	168.9	10983.9	9376.9	6196	6486.9	8543.4	8417.4	4836	YES	0.13	FALSE	NC_015775.1	Gnomon	gene	6641640	6646475	+							LOC100646202	XM_012316520.1	flocculation protein FLO11-like
10283	NC_015776.1_11272844_11274874	251.5	236.9	236.9	215	176.4	198.2	235.5	263.8	234.7	213.8	223.9	294.4	296.7	259.1	180.1	221	241.3	2031	YES	0.13	FALSE	NC_015776.1	Gnomon	gene	11272844	11274874	-							LOC100651265	XM_003401169.2	serine protease HTRA2%2C mitochondrial
11747	NW_003565638.1_2623_2991	432.4	665.8	501	392.1	370.6	360.1	334.8	654.9	316.6	416.2	329.1	643.7	661.2	574.6	340.1	453.1	332.4	369	YES	0.13	FALSE	NW_003565638.1	RNAseq	Unannotated_transcript	2623	2991		PREDICTED: Megachile rotundata very low-density lipoprotein receptor-like (LOC100880556) transcript variant X5 mRNA	PREDICTED: Megachile rotundata very low-density lipoprotein receptor-like (LOC100880556) transcript variant X4 mRNA	PREDICTED: Megachile rotundata very low-density lipoprotein receptor-like (LOC100880556) transcript variant X3 mRNA	no hit	no hit	no hit
13858	NW_003567331.1_20_1089	28	27.3	24.6	20.8	19.6	18	29.2	50.7	45.6	21.6	29.1	34.6	30.4	34.9	38.6	26.9	34	1070	YES	0.13	FALSE	NW_003567331.1	RNAseq	Unannotated_transcript	20	1089		PREDICTED: Bombus terrestris guanine nucleotide-releasing factor 2 (LOC100647525) mRNA	PREDICTED: Bombus impatiens guanine nucleotide-releasing factor 2 (LOC100744546) transcript variant X7 mRNA	PREDICTED: Bombus impatiens guanine nucleotide-releasing factor 2 (LOC100744546) transcript variant X6 mRNA	PREDICTED: guanine nucleotide-releasing factor 2 isoform X5 [Bombus impatiens]	PREDICTED: guanine nucleotide-releasing factor 2 isoform X8 [Bombus impatiens]	PREDICTED: guanine nucleotide-releasing factor 2 isoform X2 [Bombus impatiens]
14147	NW_003568495.1_1_540	384.4	482.6	497.6	303.7	350.7	342.5	210.8	200.2	189.1	368.8	395.7	323.2	346.1	258.5	301.1	299.5	199.9	540	YES	0.13	FALSE	NW_003568495.1	RNAseq	Unannotated_transcript	1	540		no hit	no hit	no hit	no hit	no hit	no hit
14266	NW_003568967.1_1133_1495	46.8	67.6	54.8	38.8	27.7	41	32.1	27.4	38.2	44.8	66.6	4.3	56.4	23.5	43.6	49.7	66.6	363	YES	0.13	FALSE	NW_003568967.1	RNAseq	Unannotated_transcript	1133	1495		Bombus terrestris microsatellite BTMS0115 sequence	PREDICTED: Bombus terrestris fatty acyl-CoA reductase 2-like (LOC100647284) mRNA		PREDICTED: nucleic-acid-binding protein from mobile element jockey-like [Bombus impatiens]	PREDICTED: nucleic-acid-binding protein from mobile element jockey-like [Bombus impatiens]	RNA-directed DNA polymerase from mobile element jockey [Dufourea novaeangliae]
14552	NW_003570032.1_146_376	208.2	212.2	169.7	66.9	104.2	153.4	95.6	114.1	154.1	98.2	89.7	29.5	51.5	48.5	51.3	28.3	24.7	231	YES	0.13	FALSE	NW_003570032.1	RNAseq	Unannotated_transcript	146	376		no hit	no hit	no hit	no hit	no hit	no hit
14731	NW_003570701.1_88_382	119	162.8	155	107.1	95	101.2	145.9	119.3	152.1	125.1	109.7	112.2	112.9	124.6	101.2	215.4	130.7	295	YES	0.13	FALSE	NW_003570701.1	RNAseq	Unannotated_transcript	88	382		PREDICTED: Bombus terrestris DC-STAMP domain-containing protein 1 (LOC100650224) mRNA			no hit	no hit	no hit
14752	NW_003570774.1_441_1004	4217.5	5189.8	4229.3	3852.8	3862.1	3702.6	1618.6	2444.9	1676.7	3214.7	3134.6	2300.6	2304.4	1758.6	2180.2	1725.4	1136.3	564	YES	0.13	FALSE	NW_003570774.1	RNAseq	Unannotated_transcript	441	1004		PREDICTED: Bombus terrestris intraflagellar transport protein 122 homolog (LOC100649523) transcript variant X5 mRNA	PREDICTED: Bombus terrestris intraflagellar transport protein 122 homolog (LOC100649523) transcript variant X10 mRNA	PREDICTED: Bombus terrestris tRNA (adenine(58)-N(1))-methyltransferase catalytic subunit TRMT61A (LOC100649109) mRNA	reverse transcriptase [Lasius niger]	hypothetical protein RF55_9503 [Lasius niger]	hypothetical protein g.20621 partial [Graphocephala atropunctata]
783	NC_015762.1_15779281_15780824	97.4	45.9	48.8	28.8	40.1	40.5	93.2	137.2	103.7	78.2	60.9	202.1	157.5	146.7	69.9	113.6	111.5	1544	YES	0.12	FALSE	NC_015762.1	RNAseq	Unannotated_transcript	15779281	15780824		Diacamma sp. Dis_Ok01 DNA transposon mariner-like element: Dismar1 partial sequence clone: Dis_Ok01_03	Diacamma sp. Dis_Ok03 DNA transposon mariner-like element: Dismar1 partial sequence clone: Dis_Ok03_06	Diacamma sp. Dis_Ok03 DNA transposon mariner-like element: Dismar1 partial sequence clone: Dis_Ok03_03	PREDICTED: histone-lysine N-methyltransferase SETMAR-like [Bombus impatiens]	transposase [Amegilla dulcifera]	transposase [Amegilla dulcifera]
1800	NC_015764.1_6459611_6461971	238.3	255.6	183.3	166.7	162.5	138.9	321.1	533	411.6	250.3	176.2	842.8	932.3	462.6	357.1	422.9	460.7	2361	YES	0.12	FALSE	NC_015764.1	Gnomon	gene	6459611	6461971	+							LOC100648738	XM_003394369.2	protein charybde-like
2790	NC_015765.1_13004546_13019581	438	397.3	468.1	363	290.1	364.9	187.7	305.7	155.1	294.2	230.9	203.2	255.6	215.5	213.6	213.8	333.9	15036	YES	0.12	FALSE	NC_015765.1	Gnomon	gene	13004546	13019581	-							LOC100651915	XM_012307894.1	nidogen-2%2C transcript variant X4
3021	NC_015766.1_1094580_1134867	38.9	39	39.8	33.6	29.5	34.3	39.2	39.9	44.5	25.2	29.9	42	43.2	41.7	42.3	35.7	32.4	40288	YES	0.12	FALSE	NC_015766.1	Gnomon	gene	1094580	1134867	-	PREDICTED: Bombus terrestris septin-7 (LOC100649291) transcript variant X4 mRNA	PREDICTED: Bombus impatiens septin-7 (LOC100741742) transcript variant X4 mRNA	PREDICTED: Bombus terrestris septin-7 (LOC100649291) transcript variant X4 mRNA	PREDICTED: septin-7 isoform X3 [Bombus impatiens]	PREDICTED: septin-7 isoform X2 [Bombus impatiens]	PREDICTED: septin-7 isoform X2 [Bombus terrestris]	LOC100649291
3217	NC_015766.1_5091939_5093695	32	41.6	34.7	28	25.4	18.9	15.3	34.2	27.1	22.5	14.6	35	56.9	28.5	38.8	33.5	30.1	1757	YES	0.12	FALSE	NC_015766.1	RNAseq	Unannotated_transcript	5091939	5093695		PREDICTED: Apis mellifera zinc finger protein 608-like (LOC409729) transcript variant X1 mRNA	PREDICTED: Apis mellifera zinc finger protein 608-like (LOC409729) transcript variant X2 mRNA	PREDICTED: Apis mellifera zinc finger protein 608-like (LOC409729) transcript variant X1 mRNA	no hit	no hit	no hit
3364	NC_015766.1_7409051_7416529	106.6	114.4	111.4	96.2	94.9	94	108.6	141.3	109.2	99.8	99.5	113	125.3	157.1	145.7	155.1	141.1	7479	YES	0.12	FALSE	NC_015766.1	Gnomon	gene	7409051	7416529	+							LOC105665731	XM_012308534.1	AT-rich interactive domain-containing protein 4B
4142	NC_015768.1_1614617_1621386	14	19.7	14.6	8.9	11.2	9.5	25.8	31.6	32.6	13.7	15.3	63.1	85.5	78.8	46.1	61.4	55.1	6770	YES	0.12	FALSE	NC_015768.1	Gnomon	gene	1614617	1621386	-							LOC100649881	XM_003396239.2	F-box only protein 33
4417	NC_015768.1_4845462_4856591	408.2	435.4	417.9	369	309.1	372.9	243.1	344.2	203.5	373.4	319.9	116.3	128.3	91.8	198.1	100.4	75.7	11130	YES	0.12	FALSE	NC_015768.1	Gnomon	gene	4845462	4856591	-							LOC100646026	XM_012310154.1	serine/arginine repetitive matrix protein 1%2C transcript variant X2
5026	NC_015769.1_1037968_1038371	181.7	163.9	196.4	109.2	148.8	114	193.6	118.8	242.3	83.3	116.2	128.5	109.2	163.4	115.6	75.5	71.4	404	YES	0.12	FALSE	NC_015769.1	RNAseq	Unannotated_transcript	1037968	1038371		PREDICTED: Megachile rotundata cytoplasmic polyadenylation element-binding protein 2 (LOC100876198) mRNA			no hit	no hit	no hit
5840	NC_015770.1_9354725_9440524	39	43.5	40	32.7	29.3	34.1	34.8	27.2	28.4	24.9	26.9	65.1	76.6	65.1	54.9	58.4	56.6	85800	YES	0.12	FALSE	NC_015770.1	Gnomon	gene	9354725	9440524	+							LOC100642848	XM_012311675.1	solute carrier organic anion transporter family member 3A1%2C transcript variant X1
7195	NC_015772.1_6685389_6685976	13.9	18.7	10.1	7.6	5.1	7.6	26.5	41.3	34	9.4	10.1	42.6	25.1	42.6	2.7	11.6	28.4	588	YES	0.12	FALSE	NC_015772.1	RNAseq	Unannotated_transcript	6685389	6685976		no hit	no hit	no hit	no hit	no hit	no hit
7507	NC_015772.1_11490140_11491178	49	51.6	33	28.8	28.8	25.5	58.8	45.3	59.3	41	44.5	179.4	182.3	227.5	103.2	145.3	194.4	1039	YES	0.12	FALSE	NC_015772.1	RNAseq	Unannotated_transcript	11490140	11491178		PREDICTED: Apis mellifera protein apterous (LOC409095) transcript variant X2 mRNA	PREDICTED: Apis mellifera protein apterous (LOC409095) transcript variant X1 mRNA	PREDICTED: Apis florea protein apterous-like (LOC100872023) transcript variant X2 mRNA	no hit	no hit	no hit
7684	NC_015772.1_15457627_15467538	19.7	18.1	17.5	14.5	13.6	12.2	15.3	16.1	19.8	15.6	13.2	40	60.1	29.2	16.3	24.7	17.8	9912	YES	0.12	FALSE	NC_015772.1	Gnomon	gene	15457627	15467538	+							LOC100649667	XM_003399304.2	protein big brother-like
8444	NC_015773.1_12210788_12214818	54.5	63.7	58	48.5	48	37.3	68.4	67.3	76.6	47.9	40.4	61	75.4	68.6	67.3	61.3	56.3	4031	YES	0.12	FALSE	NC_015773.1	Gnomon	gene	12210788	12214818	-							LOC100643256	XM_003399814.2	broad-complex core protein isoforms 1/2/3/4/5
8921	NC_015775.1_193573_201106	110.8	124.3	119.7	98.4	92.5	100.8	142.3	110.1	129	111.5	90.8	167.3	187.8	131.9	112.2	117.6	128.6	7534	YES	0.12	FALSE	NC_015775.1	Gnomon	gene	193573	201106	-							LOC100647911	XM_003400331.2	protein enabled%2C transcript variant X3
11048	NC_015779.1_2729913_2730510	590.9	575.4	640.1	526.9	494	485.9	414.8	551	451.1	385.9	371.5	347.1	271.9	244	360	304.7	281.1	598	YES	0.12	FALSE	NC_015779.1	RNAseq	Unannotated_transcript	2729913	2730510		PREDICTED: Bombus terrestris zinc finger protein Elbow (LOC100650465) mRNA			no hit	no hit	no hit
11343	NW_003565435.1_557315_561114	4.6	10.2	4.6	2.4	1.8	2.6	10.4	14.9	15.4	3.5	6.2	15.9	14.9	16.6	5.9	8.8	8.1	3800	YES	0.12	FALSE	NW_003565435.1	Gnomon	gene	557315	561114	-							LOC100651625	XM_012318536.1	F-box/LRR-repeat protein 14
11367	NW_003565438.1_133782_135118	48.4	62.7	50.6	41.7	42.9	37	55	51.8	38.8	30.9	30.5	30	32.5	22.2	28.8	22.8	20.7	1337	YES	0.12	FALSE	NW_003565438.1	Gnomon	gene	133782	135118	-							LOC105666745	XM_012318583.1	zinc finger C2HC domain-containing protein 1B-like
11446	NW_003565443.1_501827_502074	6632.6	9376.9	6968.2	4776.1	6117.1	4965.1	1427.9	3693.7	2348.4	4037.2	4070.3	3951.6	4300	3298.9	2644.7	2545.8	1475	248	YES	0.12	FALSE	NW_003565443.1	RNAseq	Unannotated_transcript	501827	502074		PREDICTED: Bombus terrestris intraflagellar transport protein 122 homolog (LOC100649523) transcript variant X5 mRNA	PREDICTED: Bombus terrestris laccase-4-like (LOC100648007) mRNA	PREDICTED: Bombus terrestris tRNA (adenine(58)-N(1))-methyltransferase catalytic subunit TRMT61A (LOC100649109) mRNA	no hit	no hit	no hit
11538	NW_003565480.1_6562_8073	52.9	44.1	55.9	37.2	38.8	35.5	30.6	30.3	36.6	26.7	25.9	14	24	8.7	24.5	17	10.1	1512	YES	0.12	FALSE	NW_003565480.1	Gnomon	gene	6562	8073	+							LOC100648659	XM_003402340.2	dynein regulatory complex subunit 7-like
11562	NW_003565543.1_13688_14254	1030.6	1017.1	1101	835.7	933.7	875	875.4	983.6	946.1	547.5	582.9	629.1	555.3	558.3	643.9	538.2	492.9	567	YES	0.12	FALSE	NW_003565543.1	RNAseq	Unannotated_transcript	13688	14254		PREDICTED: Bombus terrestris zinc finger protein Elbow (LOC100650465) mRNA			no hit	no hit	no hit
11737	NW_003565628.1_648_3237	110.3	116.4	131.3	95.8	99.7	68.6	96.2	98.6	103.6	112.4	70.2	82.4	80.9	74.5	80	71.3	50.1	2590	YES	0.12	FALSE	NW_003565628.1	RNAseq	Unannotated_transcript	648	3237		PREDICTED: Bombus terrestris zinc finger protein Elbow (LOC100650465) mRNA			no hit	no hit	no hit
11995	NW_003565928.1_2276_4989	9.2	13	9.3	6.9	2.6	6.2	8.4	7.3	12.6	4.3	3.9	5.1	6.5	6.3	7.9	8.7	12.1	2714	YES	0.12	FALSE	NW_003565928.1	Gnomon	gene	2276	4989	-							LOC100644909	XM_003402549.2	fat-like cadherin-related tumor suppressor homolog
12798	NW_003566135.1_2274243_2275441	75.3	65.2	51.9	27.1	28.9	46.1	20.1	6.3	11.2	19.9	27.3	0	2.1	0.5	33.7	0.3	7.3	1199	YES	0.12	FALSE	NW_003566135.1	RNAseq	Unannotated_transcript	2274243	2275441		no hit	no hit	no hit	no hit	no hit	no hit
12992	NW_003566384.1_22208_22631	83.1	176.5	98.5	53.9	46.6	74.7	128.5	180.2	84.2	208.8	178.3	76.6	99.5	84.7	156.6	95.3	94.5	424	YES	0.12	FALSE	NW_003566384.1	RNAseq	Unannotated_transcript	22208	22631		PREDICTED: Bombus terrestris nucleic-acid-binding protein from mobile element jockey-like (LOC105666812) mRNA	PREDICTED: Bombus terrestris nucleic-acid-binding protein from mobile element jockey-like (LOC105666977) mRNA		PREDICTED: nucleic-acid-binding protein from mobile element jockey-like [Bombus terrestris]	hypothetical protein g.14155 partial [Graphocephala atropunctata]	hypothetical protein PSTG_17601 partial [Puccinia striiformis f. sp. tritici PST-78]
13884	NW_003567465.1_51_907	27.9	29.1	29.7	23.3	24.2	18.7	3.9	9.9	13.7	8.6	10.9	10.3	6.1	7.9	13.6	6.2	21.9	857	YES	0.12	FALSE	NW_003567465.1	RNAseq	Unannotated_transcript	51	907		no hit	no hit	no hit	no hit	no hit	no hit
13901	NW_003567552.1_186_1445	48.9	66.9	60.8	39.8	39.2	43.5	44.7	57.1	39.7	61.5	41	87.7	71.6	92.4	62.7	101.8	94.4	1260	YES	0.12	FALSE	NW_003567552.1	RNAseq	Unannotated_transcript	186	1445		no hit	no hit	no hit	no hit	no hit	no hit
14375	NW_003569423.1_3_439	161.3	240.7	169.7	147.3	107.4	141.5	141.5	137.2	160.6	120.6	142.2	68.5	81.9	139.8	111.5	136.6	112.7	437	YES	0.12	FALSE	NW_003569423.1	RNAseq	Unannotated_transcript	3	439		PREDICTED: Bombus terrestris piggyBac transposable element-derived protein 4-like (LOC105666272) mRNA			PREDICTED: piggyBac transposable element-derived protein 4-like [Bombus terrestris]	PREDICTED: piggyBac transposable element-derived protein 4-like [Solenopsis invicta]	PREDICTED: piggyBac transposable element-derived protein 4-like [Megachile rotundata]
14472	NW_003569709.1_1166_1485	802.4	1059.7	906.8	725.7	336.8	734.7	451.8	719.8	438.5	1689.4	1228.2	411.9	593.4	451.4	1351.7	928.8	633.7	320	YES	0.12	FALSE	NW_003569709.1	RNAseq	Unannotated_transcript	1166	1485		PREDICTED: Bombus terrestris RNA-directed DNA polymerase from mobile element jockey-like (LOC105666749) mRNA	PREDICTED: Bombus impatiens RNA-directed DNA polymerase from mobile element jockey-like (LOC105681025) mRNA		PREDICTED: RNA-directed DNA polymerase from mobile element jockey-like [Bombus terrestris]	PREDICTED: RNA-directed DNA polymerase from mobile element jockey-like partial [Bombus impatiens]	PREDICTED: RNA-directed DNA polymerase from mobile element jockey-like [Bombus impatiens]
14490	NW_003569805.1_475_895	74.2	58.9	52.7	43.9	42.5	46.9	37.1	35	35.3	30.6	41.9	39.3	36.3	31.8	46.3	43.5	36.8	421	YES	0.12	FALSE	NW_003569805.1	RNAseq	Unannotated_transcript	475	895		no hit	no hit	no hit	hypothetical protein TcasGA2_TC032967 [Tribolium castaneum]	hypothetical protein TcasGA2_TC032967 [Tribolium castaneum]	hypothetical protein TcasGA2_TC031845 [Tribolium castaneum]
14596	NW_003570215.1_3_519	49.6	44.7	35.8	23.2	28.7	31.2	28.2	17.3	8.3	19.9	27.3	83.6	73	110.3	18.6	33.1	30.9	517	YES	0.12	FALSE	NW_003570215.1	RNAseq	Unannotated_transcript	3	519		no hit	no hit	no hit	no hit	no hit	no hit
849	NC_015763.1_569329_571309	39778.6	53333	41224.1	30288.6	29399.3	36771.6	24661	62678.3	26111.6	18677.8	27414.8	26111.6	65327.4	30921.1	22678.6	35527.7	20611.3	1981	YES	0.11	FALSE	NC_015763.1	Gnomon	gene	569329	571309	-							LOC100648122	XM_003393487.2	chymotrypsin-1-like
969	NC_015763.1_2691422_2694885	1946.2	2140.8	2016.8	1796.4	1702.3	1712.9	2633.7	2987.5	2871.8	1598.8	1476.9	2451.7	3270.6	2373.3	2148.3	2065.1	2356.7	3464	YES	0.11	FALSE	NC_015763.1	Gnomon	gene	2691422	2694885	+							LOC100646975	XM_003393558.2	cell wall protein DAN4-like
1499	NC_015764.1_417692_433348	141.8	141	133.6	108.7	108	122.4	168.5	128.4	156.2	116.7	122.5	155.9	161.3	178.7	169.4	168.2	155.1	15657	YES	0.11	FALSE	NC_015764.1	Gnomon	gene	417692	433348	-	PREDICTED: Dufourea novaeangliae protein transport protein Sec16A (LOC107189640) transcript variant X2 mRNA	PREDICTED: Dufourea novaeangliae protein transport protein Sec16A (LOC107189640) transcript variant X3 mRNA	PREDICTED: Dufourea novaeangliae protein transport protein Sec16A (LOC107189640) transcript variant X1 mRNA	Protein transport protein Sec16A [Habropoda laboriosa]	Protein transport protein Sec16A [Melipona quadrifasciata]	Protein transport protein Sec16A [Melipona quadrifasciata]	LOC100649724	XM_012320835.1	uncharacterized LOC100649724%2C transcript variant X11
1983	NC_015764.1_9190425_9192538	213.7	236.7	200.5	183.9	130.7	165	105.3	220.5	146.1	142.3	121.2	99.9	105.8	85.1	87.1	79.1	77.9	2114	YES	0.11	FALSE	NC_015764.1	RNAseq	Unannotated_transcript	9190425	9192538		no hit	no hit	no hit	Smoothelin [Eufriesea mexicana]	PREDICTED: smoothelin-like protein 1 isoform X2 [Wasmannia auropunctata]	Smoothelin [Melipona quadrifasciata]
2445	NC_015765.1_3755161_3757287	1839.4	2019.7	1932.5	1687.2	1476.9	1702.3	714	1161.3	667.3	1774.7	1637.1	928.8	814.8	697.5	1238.1	850.3	583.7	2127	YES	0.11	FALSE	NC_015765.1	RNAseq	Unannotated_transcript	3755161	3757287		PREDICTED: Bombus terrestris intraflagellar transport protein 122 homolog (LOC100649523) transcript variant X5 mRNA	PREDICTED: Bombus terrestris intraflagellar transport protein 122 homolog (LOC100649523) transcript variant X9 mRNA	PREDICTED: Bombus terrestris intraflagellar transport protein 122 homolog (LOC100649523) transcript variant X11 mRNA	hypothetical protein RF55_9503 [Lasius niger]	reverse transcriptase [Lasius niger]	hypothetical protein g.1320 partial [Cuerna arida]
2781	NC_015765.1_12818045_12820321	1028.4	1169	823.2	630.8	599.9	764	701.4	892.5	655.5	713.4	693	1055.6	752.1	799.5	702.6	590.6	734.7	2277	YES	0.11	FALSE	NC_015765.1	Gnomon	gene	12818045	12820321	-							LOC100642562	XM_003394878.2	CCAAT/enhancer-binding protein
3136	NC_015766.1_4100840_4104645	315.4	334.1	308.3	273.9	283.4	282.8	269.6	339.4	233.2	281.2	219.3	154.2	134.2	152.4	202.1	127.1	124.3	3806	YES	0.11	FALSE	NC_015766.1	Gnomon	gene	4100840	4104645	-	PREDICTED: Apis florea guanylate kinase (LOC100870711) transcript variant X2 mRNA	PREDICTED: Apis florea guanylate kinase (LOC100870711) transcript variant X1 mRNA	PREDICTED: Wasmannia auropunctata guanylate kinase (LOC105458798) transcript variant X4 misc_RNA	hypothetical protein WN51_08602 partial [Melipona quadrifasciata]	hypothetical protein WH47_00318 [Habropoda laboriosa]	hypothetical protein WN55_10418 [Dufourea novaeangliae]	LOC100647061	XM_003395648.2	uncharacterized LOC100647061
3886	NC_015767.1_10515163_10518440	13.3	14	12.5	9.5	10.2	7.2	18.6	12.4	16	14.8	17	53.4	50.9	29.6	13.5	19.1	26.3	3278	YES	0.11	FALSE	NC_015767.1	Gnomon	gene	10515163	10518440	+	PREDICTED: Apis mellifera ubiquitin-conjugating enzyme E2 N (LOC409386) mRNA			hypothetical protein WN48_00118 [Eufriesea mexicana]	hypothetical protein WH47_05454 partial [Habropoda laboriosa]	hypothetical protein WN48_00118 [Eufriesea mexicana]	LOC100646585	XM_003396049.2	uncharacterized LOC100646585
4668	NC_015768.1_10974618_10976246	57.7	67.9	60.2	51.5	40.1	51.9	84.2	82.5	75.5	58.3	63.4	56.7	86.3	63.4	63.8	70.4	54.6	1629	YES	0.11	FALSE	NC_015768.1	RNAseq	Unannotated_transcript	10974618	10976246		PREDICTED: Bombus terrestris transcriptional repressor CTCF-like (LOC100652194) transcript variant X4 mRNA	PREDICTED: Bombus terrestris transcriptional repressor CTCF-like (LOC100652194) transcript variant X3 mRNA	PREDICTED: Bombus terrestris transcriptional repressor CTCF-like (LOC100652194) transcript variant X2 mRNA	PREDICTED: transcriptional repressor CTCF-like isoform X3 [Bombus terrestris]	PREDICTED: transcriptional repressor CTCFL-like isoform X1 [Bombus terrestris]	PREDICTED: transcriptional repressor CTCFL-like isoform X2 [Bombus terrestris]
5739	NC_015770.1_7721731_7722545	47.9	53.6	50.5	43	35.7	29.6	68.8	46.8	101.1	36.6	42.1	95.4	127.4	173.6	110.7	80.9	73.7	815	YES	0.11	FALSE	NC_015770.1	RNAseq	Unannotated_transcript	7721731	7722545		PREDICTED: Bombus terrestris serine/threonine-protein phosphatase 6 regulatory ankyrin repeat subunit A-like (LOC100647078) mRNA			no hit	no hit	no hit
6171	NC_015771.1_57044_57974	95.8	30.6	133.9	16	1.6	27	15.9	4.5	3.6	5.3	3.8	0	2.5	0	62.8	0	0	931	YES	0.11	FALSE	NC_015771.1	RNAseq	Unannotated_transcript	57044	57974		PREDICTED: Apis florea putative protein TPRXL (LOC100865426) mRNA	PREDICTED: Apis mellifera atrophin-1 (LOC724334) mRNA		no hit	no hit	no hit
6983	NC_015772.1_2152741_2177311	93.9	94.7	93.7	85.6	84.3	79.8	81.6	80.4	98	81.2	76.6	106.1	110	102.6	84.7	86.8	88.2	24571	YES	0.11	FALSE	NC_015772.1	Gnomon	gene	2152741	2177311	+							LOC100643945	XR_001099092.1	syntaxin-1A%2C transcript variant X1
7075	NC_015772.1_3900487_3909554	29.3	32.7	31.8	23.9	25.7	24.9	54.3	36.9	51.1	26.9	26	47.5	47.9	56.9	50.8	45.4	46.4	9068	YES	0.11	FALSE	NC_015772.1	Gnomon	gene	3900487	3909554	-							LOC100647745	XM_012313425.1	mediator of RNA polymerase II transcription subunit 1%2C transcript variant X2
7755	NC_015772.1_16038359_16041849	172.2	249.3	208	87.8	67.9	157.5	281.9	385.9	288.6	103.7	108.2	91.7	172.8	62.3	77	63.6	30.5	3491	YES	0.11	FALSE	NC_015772.1	Gnomon	gene	16038359	16041849	+							LOC100652203	XM_003399244.2	estradiol 17-beta-dehydrogenase 11
8247	NC_015773.1_8818575_8825017	224.2	237	264	174.5	206.4	199.1	206.3	340.3	232.9	218.4	191.9	277.3	270	239.9	190.8	219.6	195.3	6443	YES	0.11	FALSE	NC_015773.1	Gnomon	gene	8818575	8825017	+							LOC100648293	XM_012314939.1	phosphoribosylformylglycinamidine synthase%2C transcript variant X3
8549	NC_015774.1_2590748_2597123	30.4	24.7	45.3	21.3	20.1	17.6	7.6	16	14.8	14.6	17.7	25.6	47.9	29.1	23.9	34	24.2	6376	YES	0.11	FALSE	NC_015774.1	Gnomon	gene	2590748	2597123	-							LOC100644223	XM_012315333.1	carboxypeptidase B-like
8551	NC_015774.1_2699034_2708960	10	11.5	10.9	5.6	7.1	7.8	13.7	18	17	8.5	9.2	14.5	15.3	15.1	8.4	9	12.4	9927	YES	0.11	FALSE	NC_015774.1	Gnomon	gene	2699034	2708960	-	PREDICTED: Bombus impatiens tensin-1 (LOC100746638) transcript variant X10 mRNA	PREDICTED: Megachile rotundata tensin-like (LOC100875678) transcript variant X12 mRNA	PREDICTED: Apis mellifera tensin-1 (LOC408429) transcript variant X11 mRNA	hypothetical protein EAG_07427 [Camponotus floridanus]			LOC105666378	XR_001099246.1	uncharacterized LOC105666378
9153	NC_015775.1_4613775_4632235	245.2	241.8	249.8	218.1	211.1	222.1	237.5	203.5	269.7	188.6	195	272.4	254	218.5	213.8	200.5	215.8	18461	YES	0.11	FALSE	NC_015775.1	Gnomon	gene	4613775	4632235	+							LOC100642300	XM_003400611.2	guanine nucleotide-binding protein G(I)/G(S)/G(T) subunit beta-1
9795	NC_015776.1_3627415_3629700	252.7	223.8	276.2	179.2	140.9	206.7	672.7	492.9	542.7	212.8	159.8	153.5	122.7	153.5	211.1	94.5	88	2286	YES	0.11	FALSE	NC_015776.1	Gnomon	gene	3627415	3629700	-	PREDICTED: Bombus terrestris protein Skeletor isoforms B/C (LOC100644782) mRNA	PREDICTED: Bombus impatiens protein Skeletor isoforms B/C (LOC100740509) mRNA	PREDICTED: Bombus terrestris protein Skeletor isoforms B/C (LOC100644782) mRNA	PREDICTED: protein Skeletor isoforms B/C [Bombus impatiens]	PREDICTED: protein Skeletor isoforms B/C [Bombus terrestris]	Protein Skeletor isoforms B/C [Eufriesea mexicana]	LOC105666534	XR_001099361.1	uncharacterized LOC105666534
11398	NW_003565443.1_56355_56576	402.3	707.3	538.6	371.5	158	359.2	213.9	518.6	248.1	820.7	772.7	229.4	371.4	204.3	573.5	583.7	316.5	222	YES	0.11	FALSE	NW_003565443.1	RNAseq	Unannotated_transcript	56355	56576		PREDICTED: Bombus terrestris RNA-directed DNA polymerase from mobile element jockey-like (LOC105666749) mRNA			PREDICTED: RNA-directed DNA polymerase from mobile element jockey-like [Bombus terrestris]	PREDICTED: RNA-directed DNA polymerase from mobile element jockey-like partial [Bombus impatiens]	PREDICTED: RNA-directed DNA polymerase from mobile element jockey-like [Bombus impatiens]
12325	NW_003566036.1_1469023_1469522	3669.3	4334.8	3033.6	2549.5	2816.4	2602.4	978.1	1900.2	1174.3	2110.4	2324.6	2151.1	2215.9	1533.8	1478.1	1164.5	783.3	500	YES	0.11	FALSE	NW_003566036.1	RNAseq	Unannotated_transcript	1469023	1469522		PREDICTED: Bombus terrestris nucleic-acid-binding protein from mobile element jockey-like (LOC105666812) mRNA	PREDICTED: Bombus terrestris intraflagellar transport protein 122 homolog (LOC100649523) transcript variant X5 mRNA	PREDICTED: Bombus terrestris laccase-4-like (LOC100648007) mRNA	PREDICTED: nucleic-acid-binding protein from mobile element jockey-like [Bombus terrestris]	RNA-directed DNA polymerase from mobile element jockey [Dufourea novaeangliae]	nucleic-acid-binding protein from transposon x-element [Lasius niger]
12498	NW_003566104.1_1_2113	16.7	25.7	16.9	13.9	13.8	12.7	24.5	20.5	51.8	20.8	15.3	21.2	11.3	16	21.2	14.6	15.2	2113	YES	0.11	FALSE	NW_003566104.1	RNAseq	Unannotated_transcript	1	2113		PREDICTED: Bombus terrestris tyrosine-protein phosphatase non-receptor type 4 (LOC100642997) transcript variant X5 mRNA	PREDICTED: Bombus terrestris tyrosine-protein phosphatase non-receptor type 4 (LOC100642997) transcript variant X4 mRNA	PREDICTED: Bombus terrestris tyrosine-protein phosphatase non-receptor type 4 (LOC100642997) transcript variant X3 mRNA	hypothetical protein ALC57_04900 [Trachymyrmex cornetzi]	PREDICTED: piggyBac transposable element-derived protein 4-like [Solenopsis invicta]	hypothetical protein ALC57_15723 [Trachymyrmex cornetzi]
12994	NW_003566384.1_24011_24512	488	412	418.7	353.7	380.9	355.4	355	272	295.9	378.1	216.5	410.2	426.2	565.5	380.2	426.2	344.3	502	YES	0.11	FALSE	NW_003566384.1	RNAseq	Unannotated_transcript	24011	24512		PREDICTED: Bombus terrestris fatty acyl-CoA reductase 1-like (LOC100648001) mRNA			no hit	no hit	no hit
13528	NW_003566535.1_33065_33529	130.5	135	176	85.9	119.5	99.4	114.9	159.2	106.5	89.4	117.9	151.8	102.6	79.1	89.2	125.3	93.2	465	YES	0.11	FALSE	NW_003566535.1	RNAseq	Unannotated_transcript	33065	33529		PREDICTED: Bombus terrestris atrial natriuretic peptide receptor 1 (LOC100642884) transcript variant X4 mRNA	PREDICTED: Bombus terrestris atrial natriuretic peptide receptor 1 (LOC100642884) transcript variant X3 mRNA	PREDICTED: Bombus terrestris atrial natriuretic peptide receptor 1 (LOC100642884) transcript variant X2 mRNA	no hit	no hit	no hit
14076	NW_003568328.1_124_724	392	388.6	395.1	359.5	326.4	321.4	269.6	339.9	330.1	251.9	214.1	221.8	163.8	214.8	250.1	192.6	237	601	YES	0.11	FALSE	NW_003568328.1	RNAseq	Unannotated_transcript	124	724		PREDICTED: Bombus terrestris zinc finger protein Elbow (LOC100650465) mRNA			no hit	no hit	no hit
14214	NW_003568716.1_6_212	108.7	102.4	146.3	74.7	93.3	70.5	56.7	105.7	121.2	66.6	90.6	53.8	83.3	53	65.8	56.6	41.2	207	YES	0.11	FALSE	NW_003568716.1	RNAseq	Unannotated_transcript	6	212		no hit	no hit	no hit	no hit	no hit	no hit
14335	NW_003569218.1_15_619	2607.7	2526.1	2540.6	2238.3	2160.4	2344.3	2435.7	2633.7	2198.9	2068.1	1861.9	2014.8	1577.6	1915.1	1907.5	1446.9	1372.1	605	YES	0.11	FALSE	NW_003569218.1	RNAseq	Unannotated_transcript	15	619		no hit	no hit	no hit	no hit	no hit	no hit
14406	NW_003569526.1_3_388	799.5	786.1	809.8	552.5	724.8	667.7	626.8	680.7	559.3	351.5	460.4	532.3	365	433.4	466.2	364.3	385.2	386	YES	0.11	FALSE	NW_003569526.1	RNAseq	Unannotated_transcript	3	388		PREDICTED: Bombus terrestris zinc finger protein Elbow (LOC100650465) mRNA	PREDICTED: Bombus terrestris glycine-rich protein DOT1-like (LOC100644972) transcript variant X6 mRNA	PREDICTED: Bombus terrestris glycine-rich protein DOT1-like (LOC100644972) transcript variant X3 mRNA	no hit	no hit	no hit
14417	NW_003569557.1_1_283	313.8	271.2	304.9	222.9	249.8	249.9	288.6	217.9	265.5	162.2	218.1	166.5	107.8	113.5	127.1	114.6	203	283	YES	0.11	FALSE	NW_003569557.1	RNAseq	Unannotated_transcript	1	283		PREDICTED: Bombus terrestris zinc finger protein Elbow (LOC100650465) mRNA	PREDICTED: Bombus terrestris protein Jumonji (LOC100643807) transcript variant X2 mRNA	PREDICTED: Bombus terrestris protein Jumonji (LOC100643807) transcript variant X1 mRNA	no hit	no hit	no hit
14768	NW_003570813.1_208_596	2151.1	2183.9	2186	1986.8	1608	1778	692	1145.6	572.6	1591.3	1588.2	1305.9	889.7	785	1106.8	675.5	557	389	YES	0.11	FALSE	NW_003570813.1	RNAseq	Unannotated_transcript	208	596		PREDICTED: Bombus impatiens RNA-directed DNA polymerase from mobile element jockey-like (LOC105681025) mRNA	PREDICTED: Bombus terrestris vinexin-like (LOC105665642) mRNA	PREDICTED: Bombus terrestris intraflagellar transport protein 122 homolog (LOC100649523) transcript variant X10 mRNA	PREDICTED: RNA-directed DNA polymerase from mobile element jockey-like [Bombus impatiens]	hypothetical protein g.22772 [Graphocephala atropunctata]	hypothetical protein g.20621 partial [Graphocephala atropunctata]
692	NC_015762.1_14563571_14565107	690.6	605.7	665.8	406.8	564.6	555.9	755.1	705.5	487.8	587.6	608.3	941.1	583.7	586.6	579.8	720	575.4	1537	YES	0.1	FALSE	NC_015762.1	RNAseq	Unannotated_transcript	14563571	14565107		Bombus terrestris microsatellite BTMS0134 sequence			hypothetical protein ALC60_08603 [Trachymyrmex zeteki]	hypothetical protein X777_01035 partial [Cerapachys biroi]	hypothetical protein X777_06002 [Cerapachys biroi]
823	NC_015762.1_17105744_17106677	584.8	548.1	608	510.4	483.7	479.5	428.2	429.9	517.4	357.6	347.1	345.9	245.7	328.6	340.3	260.4	247	934	YES	0.1	FALSE	NC_015762.1	RNAseq	Unannotated_transcript	17105744	17106677		PREDICTED: Bombus terrestris zinc finger protein Elbow (LOC100650465) mRNA	PREDICTED: Bombus terrestris protein Jumonji (LOC100643807) transcript variant X2 mRNA	PREDICTED: Bombus terrestris protein Jumonji (LOC100643807) transcript variant X1 mRNA	no hit	no hit	no hit
977	NC_015763.1_2752505_2754559	45.6	44.5	39.3	29.3	35.4	29.2	62.8	67.5	69.1	35.7	51.1	78.9	85.8	123.1	73.6	80.3	86.1	2055	YES	0.1	FALSE	NC_015763.1	Gnomon	gene	2752505	2754559	+							LOC100647450	XM_003393562.2	alpha/beta hydrolase domain-containing protein 17B
1076	NC_015763.1_4649255_4653105	562.5	586.3	570.1	495.6	523.2	489	578	585	499.5	475	431.7	575.7	537.3	579.2	510.4	466.6	467.3	3851	YES	0.1	FALSE	NC_015763.1	Gnomon	gene	4649255	4653105	+							LOC100646135	XM_012317153.1	beta-1%2C3-galactosyltransferase 5-like
1310	NC_015763.1_9062221_9063927	13.7	11.2	13.5	7.7	9	9.2	5.1	3.8	1.3	1.8	5	0	0	0	30.8	0.4	0	1707	YES	0.1	FALSE	NC_015763.1	RNAseq	Unannotated_transcript	9062221	9063927		no hit	no hit	no hit	no hit	no hit	no hit
2106	NC_015764.1_11178557_11187649	34.5	38.5	33.6	30.1	24	28.6	35.9	41.1	46.5	33	32.4	37.3	44.4	41.9	36.6	41.7	45.4	9093	YES	0.1	FALSE	NC_015764.1	Gnomon	gene	11178557	11187649	-							LOC100649569	XM_003394529.2	polycomb group protein Pc
2540	NC_015765.1_6272793_6273555	20.2	27.4	18.6	16.1	11.6	9.9	24.2	12.1	12.6	13.3	22.1	2.7	2.6	0	30.8	4.5	3	763	YES	0.1	FALSE	NC_015765.1	RNAseq	Unannotated_transcript	6272793	6273555		no hit	no hit	no hit	no hit	no hit	no hit
3013	NC_015766.1_1059182_1061234	165	156.6	191.3	103.2	82.3	144.5	131.6	101	87	117.8	123.7	34.2	45.5	31.4	107.1	57.2	45.3	2053	YES	0.1	FALSE	NC_015766.1	Gnomon	gene	1059182	1061234	-							LOC100651877	XM_012308951.1	tetraspan membrane protein of hair cell stereocilia homolog
5448	NC_015770.1_1041451_1044244	401	414.8	410.3	343.7	373.7	332.9	317.1	483	281.5	322.8	242.3	226.2	256.9	243.3	302.7	232.7	256	2794	YES	0.1	FALSE	NC_015770.1	Gnomon	gene	1041451	1044244	+							LOC100645330	XM_012311557.1	synaptic vesicle 2-related protein%2C transcript variant X3
6221	NC_015771.1_1556935_1576027	35.8	35.4	25.1	21.2	22.2	20.2	25.9	25.5	22.9	14.8	10.4	12.9	13.8	13.4	16.4	14	12.6	19093	YES	0.1	FALSE	NC_015771.1	Gnomon	gene	1556935	1576027	+							LOC100642374	XM_012312974.1	A-agglutinin anchorage subunit%2C transcript variant X3
7104	NC_015772.1_4663123_4663922	84.9	125.4	116.5	71.8	52.4	77.6	226.8	106	60.6	128.3	81.7	348.5	432.9	328.3	186.7	194.7	174.1	800	YES	0.1	FALSE	NC_015772.1	RNAseq	Unannotated_transcript	4663123	4663922		PREDICTED: Bombus impatiens protein FAM49B (LOC100741050) transcript variant X2 mRNA	PREDICTED: Apis dorsata protein FAM49B-like (LOC102675671) transcript variant X2 mRNA	PREDICTED: Apis mellifera protein FAM49B (LOC550655) transcript variant X2 mRNA	no hit	no hit	no hit
7840	NC_015772.1_17191881_17194460	41.4	40.6	39	32.7	35	22.4	42.3	47.9	43.5	44.4	30.6	44.7	58.9	35.9	29	32.6	21	2580	YES	0.1	FALSE	NC_015772.1	Gnomon	gene	17191881	17194460	-	PREDICTED: Bombus terrestris fatty acyl-CoA reductase 1-like (LOC100648001) mRNA			no hit	no hit	no hit	LOC105666280	XM_012314128.1	uncharacterized LOC105666280
8077	NC_015773.1_6973682_6978065	154.1	151.3	159.8	136.9	139.8	128.4	96.6	127.2	95	133.1	90.9	117.2	113	94.5	102.4	116.3	100.7	4384	YES	0.1	FALSE	NC_015773.1	Gnomon	gene	6973682	6978065	+							LOC100651729	XM_012315261.1	cilia- and flagella-associated protein 69-like
8769	NC_015774.1_7120811_7123726	51.8	69.1	55.1	44.2	46.8	44.1	23.9	41.6	25.5	47	42.2	27.4	24.3	32.4	34.2	36.8	33.4	2916	YES	0.1	FALSE	NC_015774.1	Gnomon	gene	7120811	7123726	+							LOC105666402	XM_012315545.1	WD repeat-containing protein 63-like
10339	NC_015777.1_740097_742671	14.6	7.3	9.2	3.1	3.6	5.5	6.4	1.8	1.4	10.6	6.2	0	0	0	1	0	3.3	2575	YES	0.1	FALSE	NC_015777.1	Gnomon	gene	740097	742671	-							LOC100650058	XM_003401564.2	cuticle protein 2-like
10777	NC_015778.1_2407856_2408558	668.3	656.7	748.5	609.6	495.3	574.4	544.2	531.5	549.9	449	481.4	315.8	260.5	308.9	387.5	233.7	263.1	703	YES	0.1	FALSE	NC_015778.1	RNAseq	Unannotated_transcript	2407856	2408558		no hit	no hit	no hit	no hit	no hit	no hit
10904	NC_015779.1_547_917	667.7	747.3	726.2	620.4	507.3	552.5	438	572.6	581.7	466.3	399.6	380.4	298.2	299.8	380.4	303.3	382.4	371	YES	0.1	FALSE	NC_015779.1	RNAseq	Unannotated_transcript	547	917		PREDICTED: Bombus terrestris zinc finger protein Elbow (LOC100650465) mRNA	PREDICTED: Bombus terrestris zinc finger protein Elbow (LOC100650465) mRNA		no hit	no hit	no hit
11107	NC_015779.1_3425923_3426395	2982.2	1975.7	2029.6	1139	894.7	1839.4	1667.5	6244.3	2215.9	1335.9	1746.7	4691.6	2307.4	2549.5	746.7	1449.3	2286.6	473	YES	0.1	FALSE	NC_015779.1	RNAseq	Unannotated_transcript	3425923	3426395		Hartigia trimaculata 28S ribosomal RNA gene partial sequence	Exallonyx sp. JMH-2010 28S ribosomal RNA gene partial sequence	Pimpla aequalis 28S ribosomal RNA gene partial sequence	hypothetical protein EAG_03557 [Camponotus floridanus]	hypothetical protein EAG_01178 [Camponotus floridanus]	alpha-l1 nicotinic acetyl choline receptor [Lasius niger]
11822	NW_003565729.1_34_1245	15.9	14.8	19.9	12.5	11.5	10.8	8.9	2.7	14.4	7.8	8.8	15.4	4.1	3.2	3.7	8.2	9.5	1212	YES	0.1	FALSE	NW_003565729.1	RNAseq	Unannotated_transcript	34	1245		PREDICTED: Bombus impatiens integrator complex subunit 11 (LOC100748705) transcript variant X5 mRNA	PREDICTED: Bombus impatiens integrator complex subunit 11 (LOC100748705) transcript variant X1 mRNA		no hit	no hit	no hit
11886	NW_003565812.1_175_1273	207	265	207.7	179.1	192.5	175.2	362.8	297.1	392	217.1	269.6	424	619.8	483.9	496.9	574.8	513.1	1099	YES	0.1	FALSE	NW_003565812.1	Gnomon	gene	175	1273	+							LOC100651588	XM_003402523.2	heterogeneous nuclear ribonucleoprotein Q-like
11889	NW_003565818.1_95_5258	72.2	98.8	89.7	66.3	59.4	46.3	103.3	92.5	108.6	51.4	52.4	105.7	109.5	103.7	88.4	77.9	65.3	5164	YES	0.1	FALSE	NW_003565818.1	Gnomon	gene	95	5258	+							LOC100651941	XM_003402526.2	protein tramtrack%2C beta isoform-like
12174	NW_003566012.1_34525_39244	100.2	107.7	102.2	89	89.6	91.8	97.8	124.8	115.5	88.5	76.4	90.8	103.7	87.6	68.5	88.9	87.7	4720	YES	0.1	FALSE	NW_003566012.1	RNAseq	Unannotated_transcript	34525	39244		PREDICTED: Bombus impatiens piggyBac transposable element-derived protein 4-like (LOC100748407) transcript variant X2 mRNA	PREDICTED: Bombus impatiens piggyBac transposable element-derived protein 4-like (LOC100748407) transcript variant X6 mRNA	PREDICTED: Bombus impatiens piggyBac transposable element-derived protein 4-like (LOC100748407) transcript variant X5 mRNA	PREDICTED: piggyBac transposable element-derived protein 4-like isoform X1 [Bombus impatiens]	PREDICTED: piggyBac transposable element-derived protein 4-like [Cerapachys biroi]	PREDICTED: piggyBac transposable element-derived protein 4-like [Orussus abietinus]
12207	NW_003566024.1_615_912	85.5	88.8	95.3	78.2	67.5	73.4	51.7	85.9	79.6	69.2	66.6	73.7	50.1	55	52.3	49.9	70	298	YES	0.1	FALSE	NW_003566024.1	RNAseq	Unannotated_transcript	615	912		PREDICTED: Bombus terrestris segmentation protein even-skipped (LOC100649272) mRNA	PREDICTED: Bombus terrestris segmentation protein even-skipped (LOC100649272) mRNA		no hit	no hit	no hit
12363	NW_003566044.1_76209_76480	4878.8	5525.5	4565.4	3517.5	4255	3623.8	1393.8	2439.6	1830.7	2748.7	2994.8	2935.7	2744.4	2356.7	1995.4	1667.5	1206.2	272	YES	0.1	FALSE	NW_003566044.1	RNAseq	Unannotated_transcript	76209	76480		PREDICTED: Bombus terrestris laccase-4-like (LOC100648007) mRNA	PREDICTED: Bombus terrestris tRNA (adenine(58)-N(1))-methyltransferase catalytic subunit TRMT61A (LOC100649109) mRNA	PREDICTED: Bombus terrestris intraflagellar transport protein 122 homolog (LOC100649523) transcript variant X5 mRNA	no hit	no hit	no hit
12624	NW_003566126.1_1061735_1072877	194.2	212.9	219.7	180.2	174.8	176.5	176.6	179.2	184.9	154.7	156.9	124.8	111	131.9	141.9	97.2	97.2	11143	YES	0.1	FALSE	NW_003566126.1	Gnomon	gene	1061735	1072877	-	PREDICTED: Bombus impatiens protein tramtrack alpha isoform (LOC100742740) transcript variant X5 mRNA	PREDICTED: Bombus impatiens protein tramtrack alpha isoform (LOC100742740) transcript variant X4 mRNA	PREDICTED: Bombus impatiens protein tramtrack alpha isoform (LOC100742740) transcript variant X3 mRNA	PREDICTED: protein tramtrack alpha isoform isoform X1 [Bombus impatiens]	Protein tramtrack alpha isoform [Melipona quadrifasciata]	Protein tramtrack alpha isoform [Eufriesea mexicana]	LOC105666865	XM_012319303.1	uncharacterized protein DDB_G0271670-like
12839	NW_003566176.1_347804_348082	99.4	141.1	188.9	84.2	81.4	91.6	78.2	113.3	113.6	90.4	87	87.9	155.8	96.9	77.6	33.4	73.4	279	YES	0.1	FALSE	NW_003566176.1	RNAseq	Unannotated_transcript	347804	348082		PREDICTED: Bombus terrestris atrial natriuretic peptide receptor 1 (LOC100642884) transcript variant X4 mRNA	PREDICTED: Bombus terrestris atrial natriuretic peptide receptor 1 (LOC100642884) transcript variant X3 mRNA	PREDICTED: Bombus terrestris atrial natriuretic peptide receptor 1 (LOC100642884) transcript variant X2 mRNA	no hit	no hit	no hit
12978	NW_003566376.1_1721_2225	220.9	268	266	204.5	201.7	183.6	208.8	216.9	235.3	211.5	166	148.3	170.2	231.6	205.4	224.4	177	505	YES	0.1	FALSE	NW_003566376.1	RNAseq	Unannotated_transcript	1721	2225		PREDICTED: Bombus terrestris DC-STAMP domain-containing protein 1 (LOC100650224) mRNA			no hit	no hit	no hit
13504	NW_003566525.1_7388_7886	769.7	682.8	765.9	563.5	634.7	546.6	766.7	774.8	594.6	635.9	595	919.9	633.1	657.7	664.2	710	682.5	499	YES	0.1	FALSE	NW_003566525.1	RNAseq	Unannotated_transcript	7388	7886		no hit	no hit	no hit	no hit	no hit	no hit
14075	NW_003568324.1_2_1128	792.5	1358	1092.9	738.5	689.7	695.2	561.8	712	823.7	638.6	543	262.6	346.3	253.3	589.7	397.2	357.5	1127	YES	0.1	FALSE	NW_003568324.1	RNAseq	Unannotated_transcript	2	1128		no hit	no hit	no hit	hypothetical protein ALC62_09606 [Cyphomyrmex costatus]	hypothetical protein ALC56_06910 partial [Trachymyrmex septentrionalis]	enzymatic polyprotein endonuclease reverse [Lasius niger]
177	NC_015762.1_2823876_2843836	82.7	87.9	83.7	76.7	56.3	63.7	143.6	88.8	153.2	41.3	26.4	34.5	28.8	33	59.9	34.4	44	19961	YES	0.09	FALSE	NC_015762.1	Gnomon	gene	2823876	2843836	-	PREDICTED: Apis mellifera COMM domain-containing protein 10 (LOC725684) transcript variant X2 mRNA	PREDICTED: Apis mellifera COMM domain-containing protein 10 (LOC725684) transcript variant X1 mRNA	PREDICTED: Apis florea COMM domain-containing protein 10 (LOC100872991) transcript variant X1 mRNA	hypothetical protein WN55_01554 [Dufourea novaeangliae]	hypothetical protein WH47_12353 [Habropoda laboriosa]	opioid-binding protein cell adhesion molecule-like protein [Lasius niger]	LOC100648618	XM_003392943.2	uncharacterized LOC100648618
340	NC_015762.1_5241411_5242161	27.3	33.8	36.3	23.5	24.4	22.2	28.8	19.8	33	22.7	16.5	42.6	45	38.9	25.7	44.9	39	751	YES	0.09	FALSE	NC_015762.1	RNAseq	Unannotated_transcript	5241411	5242161		no hit	no hit	no hit	no hit	no hit	no hit
788	NC_015762.1_15913091_15951742	45.9	45.5	45.6	40.2	41.3	41.7	48.6	48.9	49.4	37.2	38.8	52.1	49.8	52.9	40.1	37.3	38.1	38652	YES	0.09	FALSE	NC_015762.1	Gnomon	gene	15913091	15951742	+	PREDICTED: Bombus terrestris phosphatidylinositol 4-phosphate 5-kinase type-1 alpha-like (LOC100650026) transcript variant X3 mRNA	PREDICTED: Bombus terrestris phosphatidylinositol 4-phosphate 5-kinase type-1 alpha-like (LOC100650026) transcript variant X1 mRNA	PREDICTED: Bombus terrestris phosphatidylinositol 4-phosphate 5-kinase type-1 alpha-like (LOC100650026) transcript variant X4 mRNA	PREDICTED: phosphatidylinositol 4-phosphate 5-kinase type-1 alpha isoform X6 [Ceratina calcarata]	PREDICTED: phosphatidylinositol 4-phosphate 5-kinase type-1 beta isoform X5 [Ceratina calcarata]	PREDICTED: phosphatidylinositol 4-phosphate 5-kinase type-1 beta isoform X2 [Ceratina calcarata]	LOC100650026
1309	NC_015763.1_9061068_9062079	15.3	19.3	15.7	13.1	11.7	12.9	2	4.7	2.6	8.2	3.2	0.5	0	0	17.8	5.2	0	1012	YES	0.09	FALSE	NC_015763.1	RNAseq	Unannotated_transcript	9061068	9062079		no hit	no hit	no hit	no hit	no hit	no hit
3313	NC_015766.1_6666837_6669653	1549.7	1367.6	1215.9	1137.5	1051	1127.4	1383.9	1725.4	1503.9	1144.3	973.2	2068.1	2160.4	1442	1204.3	1553.6	1712.9	2817	YES	0.09	FALSE	NC_015766.1	Gnomon	gene	6666837	6669653	-	no hit	no hit	no hit	X-box-binding protein 1 [Melipona quadrifasciata]	X-box-binding protein 1 [Habropoda laboriosa]	X-box-binding protein 1 [Eufriesea mexicana]	LOC100647771	XM_012308585.1	uncharacterized LOC100647771
3353	NC_015766.1_7334830_7372087	285.5	335.2	316.2	266.8	242.1	241.3	187.5	258.8	163.6	247	164.7	152.5	138.7	136.4	174.3	107.8	77.3	37258	YES	0.09	FALSE	NC_015766.1	Gnomon	gene	7334830	7372087	+							LOC100649328	XM_012308538.1	muscle M-line assembly protein unc-89%2C transcript variant X1
4001	NC_015767.1_12660049_12660270	79.6	154.4	107.6	69.5	50.4	73.5	44	152.2	85.2	206.9	193.4	76.6	112.5	107.1	210.9	100.8	97.2	222	YES	0.09	FALSE	NC_015767.1	RNAseq	Unannotated_transcript	12660049	12660270		PREDICTED: Bombus terrestris nucleic-acid-binding protein from mobile element jockey-like (LOC105666812) mRNA			PREDICTED: nucleic-acid-binding protein from mobile element jockey-like [Bombus terrestris]	hypothetical protein g.14155 partial [Graphocephala atropunctata]	nucleic-acid-binding protein from transposon x-element [Lasius niger]
4729	NC_015768.1_12852484_12857737	68	60.7	61.2	55.9	48.4	42	76.2	64.4	85	61.9	46.8	89.5	110.9	142.3	53.3	64.5	76.4	5254	YES	0.09	FALSE	NC_015768.1	RNAseq	Unannotated_transcript	12852484	12857737		Wuchereria bancrofti genome assembly W_bancrofti_Jakarta scaffold WBA_scaffold0000342			no hit	no hit	no hit
5067	NC_015769.1_1822523_1825470	360.6	416.7	356.3	321.1	319.2	332.5	320.6	396.4	338	296.1	265.9	306.7	178.6	281.3	258.9	253.5	287.2	2948	YES	0.09	FALSE	NC_015769.1	RNAseq	Unannotated_transcript	1822523	1825470		Bombus terrestris microsatellite BTMS0067 sequence	PREDICTED: Wasmannia auropunctata nucleolar protein 4-like (LOC105454232) transcript variant X2 mRNA	PREDICTED: Wasmannia auropunctata nucleolar protein 4-like (LOC105454232) transcript variant X1 mRNA	no hit	no hit	no hit
6209	NC_015771.1_1458364_1495615	26.8	27.1	28.7	22.9	24	17.7	10.9	17.9	14.1	17.2	14.2	14.8	12.5	11.5	15.3	10.9	12.7	37252	YES	0.09	FALSE	NC_015771.1	Gnomon	gene	1458364	1495615	+							LOC100651167	XM_012312997.1	sodium/hydrogen exchanger 3
6417	NC_015771.1_3668090_3668387	1687.2	2238.3	1858.4	1582.8	1164.5	1472.5	402.3	1058.6	436.1	1314.1	1254.1	995	865.4	745.1	767.3	692.5	479.8	298	YES	0.09	FALSE	NC_015771.1	RNAseq	Unannotated_transcript	3668090	3668387		PREDICTED: Bombus terrestris intraflagellar transport protein 122 homolog (LOC100649523) transcript variant X10 mRNA			PREDICTED: RNA-directed DNA polymerase from mobile element jockey-like [Bombus impatiens]	RNA-directed DNA polymerase from mobile element jockey partial [Trachymyrmex septentrionalis]	GD12537 [Drosophila simulans]
7194	NC_015772.1_6683705_6684645	13.7	26.9	16.4	11.7	9.6	11.6	29.6	36.6	38.4	11.1	23.8	29.7	39.4	23.7	16.9	14.9	25.1	941	YES	0.09	FALSE	NC_015772.1	RNAseq	Unannotated_transcript	6683705	6684645		PREDICTED: Bombus impatiens voltage-dependent T-type calcium channel subunit alpha-1G-like (LOC100741458) mRNA	PREDICTED: Apis florea voltage-dependent T-type calcium channel subunit alpha-1G (LOC100864734) mRNA	PREDICTED: Apis mellifera voltage-dependent T-type calcium channel subunit alpha-1G (LOC551883) mRNA	PREDICTED: voltage-dependent T-type calcium channel subunit alpha-1G-like [Bombus impatiens]	PREDICTED: voltage-dependent T-type calcium channel subunit alpha-1G isoform X6 [Ceratina calcarata]	PREDICTED: voltage-dependent T-type calcium channel subunit alpha-1G isoform X2 [Ceratina calcarata]
7470	NC_015772.1_10110097_10127740	53.8	54.5	53	48.4	47.9	43.3	61.5	59.3	65.3	45.4	41.5	44.9	41.5	43.3	53.7	31.6	36.3	17644	YES	0.09	FALSE	NC_015772.1	Gnomon	gene	10110097	10127740	-							LOC100649663	XM_003398903.2	serum response factor homolog%2C transcript variant X1
7685	NC_015772.1_15474030_15475159	16	22.9	17.7	5.2	5.2	13.8	4.8	20.7	23.4	3.4	10.8	4.6	17.8	10.5	2.9	2.5	5.5	1130	YES	0.09	FALSE	NC_015772.1	RNAseq	Unannotated_transcript	15474030	15475159		no hit	no hit	no hit	no hit	no hit	no hit
9117	NC_015775.1_3434310_3434598	106.1	111.2	110.1	71.4	98.4	88.4	76.1	85.2	110.1	71.6	62.4	99.8	79.6	56.5	92.6	75.4	123.4	289	YES	0.09	FALSE	NC_015775.1	RNAseq	Unannotated_transcript	3434310	3434598		PREDICTED: Bombus terrestris tyrosine-protein phosphatase non-receptor type 4 (LOC100642997) transcript variant X5 mRNA	PREDICTED: Bombus terrestris tyrosine-protein phosphatase non-receptor type 4 (LOC100642997) transcript variant X4 mRNA	PREDICTED: Bombus terrestris tyrosine-protein phosphatase non-receptor type 4 (LOC100642997) transcript variant X3 mRNA	hypothetical protein EAG_00361 partial [Camponotus floridanus]	PREDICTED: piggyBac transposable element-derived protein 4-like [Dufourea novaeangliae]	PREDICTED: piggyBac transposable element-derived protein 4-like [Polistes dominula]
9639	NC_015776.1_1552046_1576297	23.2	34.6	22	19.5	15.2	15.4	19.4	26.3	29.1	6.3	5.2	11	12.1	8.9	4.8	6.9	8.4	24252	YES	0.09	FALSE	NC_015776.1	Gnomon	gene	1552046	1576297	-							LOC100642661	XM_003401102.2	sodium- and chloride-dependent glycine transporter 1-like
9751	NC_015776.1_2937811_2943114	357.9	381.8	382.7	329.1	334.7	330.1	396.4	439.7	436.3	309.1	332.8	472.8	534.8	528.7	391.6	446.3	436.1	5304	YES	0.09	FALSE	NC_015776.1	Gnomon	gene	2937811	2943114	-							LOC100642468	XM_003401022.2	casein kinase I isoform alpha
10845	NC_015778.1_3225755_3228857	290.8	323.3	283.2	256.1	265.5	262.3	318.8	374.4	323.2	283.5	212.9	295.1	312.1	262.2	306	306.4	296.6	3103	YES	0.09	FALSE	NC_015778.1	Gnomon	gene	3225755	3228857	+							LOC100650381	XM_003401885.2	putative RNA-binding protein 15
12181	NW_003566012.1_94217_94519	606.6	477.4	451.8	333.9	422	343	465.3	538.9	486.8	424	424.9	692	542.7	590.9	485.4	526.9	538.2	303	YES	0.09	FALSE	NW_003566012.1	RNAseq	Unannotated_transcript	94217	94519		no hit	no hit	no hit	no hit	no hit	no hit
12332	NW_003566036.1_1497168_1497460	246	284.2	279.9	224.4	171.1	229.7	68.7	126.8	68.2	168.9	117	199.7	92.9	110.6	125.9	91.5	74.7	293	YES	0.09	FALSE	NW_003566036.1	RNAseq	Unannotated_transcript	1497168	1497460		no hit	no hit	no hit	no hit	no hit	no hit
12792	NW_003566135.1_2265771_2266229	33.5	38	42.8	30.2	4.8	19.5	10.2	7.2	2.6	5	20.1	0	4.2	14.2	14.6	0	0	459	YES	0.09	FALSE	NW_003566135.1	RNAseq	Unannotated_transcript	2265771	2266229		no hit	no hit	no hit	N/A	hypothetical protein EAG_00524 partial [Camponotus floridanus]	hypothetical protein RF55_13617 [Lasius niger]
13006	NW_003566384.1_86882_87223	432.2	342.8	360.6	270.4	320.6	263.8	488	374.9	503.9	371	350.3	666	635.7	963.5	573.3	582.9	426.9	342	YES	0.09	FALSE	NW_003566384.1	RNAseq	Unannotated_transcript	86882	87223		no hit	no hit	no hit	no hit	no hit	no hit
13420	NW_003566466.1_4822_6658	7.3	19.8	5.4	3.8	2.6	3.8	9.1	5.3	20.1	3.4	3.8	4.4	6.2	0.2	8.9	4.2	0.9	1837	YES	0.09	FALSE	NW_003566466.1	RNAseq	Unannotated_transcript	4822	6658		no hit	no hit	no hit	retroelement polyprotein [Glyptapanteles flavicoxis]	polyprotein [Drosophila melanogaster]	N/A
13429	NW_003566480.1_1_686	2972.4	3614.4	3155.7	2556.2	2785	2688.8	1001	1691.7	1043.4	2272.4	2277.1	1613	1715.7	1183	1463.6	1206.2	755.1	686	YES	0.09	FALSE	NW_003566480.1	RNAseq	Unannotated_transcript	1	686		PREDICTED: Bombus terrestris intraflagellar transport protein 122 homolog (LOC100649523) transcript variant X5 mRNA	PREDICTED: Bombus terrestris laccase-4-like (LOC100648007) mRNA	PREDICTED: Bombus terrestris tRNA (adenine(58)-N(1))-methyltransferase catalytic subunit TRMT61A (LOC100649109) mRNA	hypothetical protein RF55_9503 [Lasius niger]	reverse transcriptase [Lasius niger]	hypothetical protein g.20621 partial [Graphocephala atropunctata]
13717	NW_003566690.1_27_652	680.7	719.8	781.9	513.9	638.6	499.8	588.7	642.9	545.8	336	352.4	423.8	434.6	360.8	441.5	354.3	309.4	626	YES	0.09	FALSE	NW_003566690.1	RNAseq	Unannotated_transcript	27	652		PREDICTED: Bombus terrestris zinc finger protein Elbow (LOC100650465) mRNA			no hit	no hit	no hit
13761	NW_003566913.1_1_684	996.4	1463.6	1297.1	933.7	922.7	839.3	779.1	961.6	1060.6	848.7	670.2	372.2	415.6	318.3	768.2	437.7	464.4	684	YES	0.09	FALSE	NW_003566913.1	RNAseq	Unannotated_transcript	1	684		no hit	no hit	no hit	hypothetical protein ALC62_09606 [Cyphomyrmex costatus]	enzymatic polyprotein endonuclease reverse [Lasius niger]	hypothetical protein ALC62_09560 [Cyphomyrmex costatus]
574	NC_015762.1_10778058_10780241	101.1	106.3	109.9	51.9	73.5	94.9	52.7	60.3	34	58.2	66.6	40.5	50.5	36.6	57.8	77.2	104.3	2184	YES	0.08	FALSE	NC_015762.1	Gnomon	gene	10778058	10780241	-	no hit	no hit	no hit	PREDICTED: prostaglandin E synthase-like [Eufriesea mexicana]	hypothetical protein WN48_09093 partial [Eufriesea mexicana]	PREDICTED: prostaglandin E synthase-like [Ceratina calcarata]	LOC100649682	XM_012312047.1	uncharacterized LOC100649682
580	NC_015762.1_11272850_11273192	251.4	328.6	335.2	229.2	237.2	224.2	272	313.3	218.9	206.9	181.8	171.3	209.6	226.1	209.1	271.1	161	343	YES	0.08	FALSE	NC_015762.1	RNAseq	Unannotated_transcript	11272850	11273192		PREDICTED: Bombus terrestris DC-STAMP domain-containing protein 1 (LOC100650224) mRNA			no hit	no hit	no hit
685	NC_015762.1_14494365_14494634	704.8	791	722.1	667.3	495.6	665.4	411.2	652.2	306.4	1540.1	1229.1	599.8	813.1	697.8	1445.7	820	821.9	270	YES	0.08	FALSE	NC_015762.1	RNAseq	Unannotated_transcript	14494365	14494634		no hit	no hit	no hit	PREDICTED: RNA-directed DNA polymerase from mobile element jockey-like [Nicrophorus vespilloides]	hypothetical protein g.50152 partial [Homalodisca liturata]	hypothetical protein g.20614 partial [Graphocephala atropunctata]
694	NC_015762.1_14655824_14656043	170.2	176.5	187.2	150.4	159.8	140.9	194.3	153.5	146.1	119.9	126.7	84.1	102.6	86.6	131.9	84.3	182.7	220	YES	0.08	FALSE	NC_015762.1	RNAseq	Unannotated_transcript	14655824	14656043		PREDICTED: Bombus terrestris protein Jumonji (LOC100643807) transcript variant X2 mRNA	PREDICTED: Bombus terrestris protein Jumonji (LOC100643807) transcript variant X1 mRNA		no hit	no hit	no hit
1763	NC_015764.1_6215810_6237744	120.3	152.9	153.1	112.9	108.1	90.9	88.1	105.5	109.1	99.9	103.2	106.8	137.3	110.1	126.9	108.7	104.1	21935	YES	0.08	FALSE	NC_015764.1	Gnomon	gene	6215810	6237744	+							LOC100642196	XM_012320499.1	protein split ends%2C transcript variant X1
1768	NC_015764.1_6290638_6299185	104.6	76.6	142.3	65.9	36.4	71.4	90.9	115	112.4	63.8	55.5	30.8	34.6	45.1	136.3	76.3	64.4	8548	YES	0.08	FALSE	NC_015764.1	Gnomon	gene	6290638	6299185	+	PREDICTED: Megachile rotundata zinc finger CCCH domain-containing protein 18 (LOC100878721) transcript variant X2 mRNA	PREDICTED: Megachile rotundata zinc finger CCCH domain-containing protein 18 (LOC100878721) transcript variant X1 mRNA	PREDICTED: Harpegnathos saltator espin (LOC105181563) mRNA	hypothetical protein WN48_02822 partial [Eufriesea mexicana]	PREDICTED: espin-like isoform X1 [Eufriesea mexicana]	PREDICTED: espin-like isoform X2 [Eufriesea mexicana]	LOC100651871	XM_012320491.1	uncharacterized LOC100651871
1978	NC_015764.1_9153627_9156601	30	15.2	27.2	11.7	13.1	12.2	26.5	8.9	9.4	10.5	13.8	4.9	4.5	8.3	12	6.6	5.6	2975	YES	0.08	FALSE	NC_015764.1	RNAseq	Unannotated_transcript	9153627	9156601		PREDICTED: Bombus impatiens dual oxidase (LOC100742890) transcript variant X1 mRNA	PREDICTED: Apis dorsata dual oxidase-like (LOC102679095) transcript variant X7 mRNA	PREDICTED: Apis dorsata dual oxidase-like (LOC102679095) transcript variant X4 mRNA	PREDICTED: dual oxidase [Eufriesea mexicana]	PREDICTED: dual oxidase [Habropoda laboriosa]	TPA: predicted dual oxidase [Apis mellifera]
2028	NC_015764.1_10277865_10278301	27.2	21.7	15.2	6.9	13.2	10.1	44	37.7	7.2	17.8	33.7	98.4	73.5	42.9	58.3	86.8	53.5	437	YES	0.08	FALSE	NC_015764.1	RNAseq	Unannotated_transcript	10277865	10278301		no hit	no hit	no hit	no hit	no hit	no hit
2099	NC_015764.1_11148819_11156747	767.3	725.3	742.1	631.3	671.3	683.2	1149.3	980.2	1284.5	596	719	1837.3	2328.3	2416.8	1442	1877.7	2022.1	7929	YES	0.08	FALSE	NC_015764.1	Gnomon	gene	11148819	11156747	+							LOC100650030	XM_003394532.2	vigilin
2654	NC_015765.1_8980413_8981231	43.5	62.9	60.2	35	34.7	40.2	13.3	13.7	21.5	5.3	16.4	0	6.3	0	5.7	2.7	0	819	YES	0.08	FALSE	NC_015765.1	RNAseq	Unannotated_transcript	8980413	8981231		no hit	no hit	no hit	no hit	no hit	no hit
4146	NC_015768.1_1632526_1636076	13.3	14	13	11.2	7.8	8.1	17.6	13.3	22	12.7	16	25.9	42.9	27.4	16.4	22	22.8	3551	YES	0.08	FALSE	NC_015768.1	Gnomon	gene	1632526	1636076	-	no hit	no hit	no hit	no hit	no hit	no hit	LOC105665874	XR_001098807.1	uncharacterized LOC105665874
4818	NC_015768.1_15583961_15728456	212.8	199.7	177.7	167.5	148.3	137.2	127.9	228	140.3	180.4	114.6	139.7	99.8	122.6	130.6	85.1	70.7	144496	YES	0.08	FALSE	NC_015768.1	Gnomon	gene	15583961	15728456	+							LOC100643650	XM_012310681.1	titin%2C transcript variant X2
5878	NC_015770.1_10129134_10184429	10.2	10.5	10.3	8.2	8.6	7.8	6.7	9.3	7.7	7.4	5.6	3.6	3.5	1.8	5.4	5.6	4.3	55296	YES	0.08	FALSE	NC_015770.1	Gnomon	gene	10129134	10184429	+	PREDICTED: Apis mellifera neuroligin 1 (LOC724358) transcript variant X5 mRNA	PREDICTED: Apis mellifera neuroligin 1 (LOC724358) transcript variant X4 mRNA	PREDICTED: Apis mellifera neuroligin 1 (LOC724358) transcript variant X3 mRNA	no hit	no hit	no hit	LOC100644931	XM_012311996.1	uncharacterized LOC100644931%2C transcript variant X2
6069	NC_015770.1_13514553_13517165	96	99.4	104.4	74.5	89.7	83.5	113.5	108	95.3	103.6	70.4	75.7	86.8	70.7	69.2	93.2	69.1	2613	YES	0.08	FALSE	NC_015770.1	Gnomon	gene	13514553	13517165	-							LOC100644370	XM_012312249.1	transmembrane protein 145-like%2C transcript variant X2
6108	NC_015770.1_14374405_14383052	131.2	144.6	129.8	121.9	120.1	118	199.7	188.6	213.1	131.3	137.3	288.6	252.6	277.7	201.4	203.2	194.5	8648	YES	0.08	FALSE	NC_015770.1	Gnomon	gene	14374405	14383052	-							LOC100646788	XM_012312286.1	protein bicaudal D
7098	NC_015772.1_4550386_4552769	304.7	441.5	337.7	287.2	277.9	278.9	387.9	468.7	474.5	314.5	265.4	222.2	162.5	332.6	314	218.4	189.5	2384	YES	0.08	FALSE	NC_015772.1	RNAseq	Unannotated_transcript	4550386	4552769		no hit	no hit	no hit	no hit	no hit	no hit
7539	NC_015772.1_11907475_11910339	701.9	667.3	591.7	548.4	558.3	505.4	583.7	866.9	518.4	558.3	473.2	555.3	623.5	466.1	520.3	572.6	646.1	2865	YES	0.08	FALSE	NC_015772.1	Gnomon	gene	11907475	11910339	-							LOC100642767	XM_003398847.2	Krueppel-like factor 10
7839	NC_015772.1_17191546_17192538	133.8	117.4	129.7	110.4	94.7	68.7	127.7	119	122.6	135.4	94.2	100.3	111.4	73.5	70.4	70.2	46.5	993	YES	0.08	FALSE	NC_015772.1	Gnomon	gene	17191546	17192538	+	no hit	no hit	no hit	no hit	no hit	no hit	LOC105666279	XR_001099172.1	uncharacterized LOC105666279
7867	NC_015773.1_285987_319374	81.8	91.7	100.9	76.5	68	75.6	52.1	42.8	52	47	46.1	69.2	61.5	63.8	53.9	58.3	59.4	33388	YES	0.08	FALSE	NC_015773.1	Gnomon	gene	285987	319374	+							LOC100647937	XM_012314457.1	protein sprouty homolog 2%2C transcript variant X1
7980	NC_015773.1_4241466_4247706	985.4	1056.5	1014.2	929.4	877.8	923.4	1293.1	1332.8	1398.1	946.8	881.8	1199.5	1353.9	1212.5	1217	1399.5	1209.2	6241	YES	0.08	FALSE	NC_015773.1	Gnomon	gene	4241466	4247706	+							LOC100642413	XM_003399484.2	protein transport protein Sec24C
8146	NC_015773.1_7692075_7709191	320.6	342.5	295.8	165.3	147.9	279.2	381.5	234.8	217.5	221.3	220.8	283.7	182.7	213.8	304.9	187.8	204.7	17117	YES	0.08	FALSE	NC_015773.1	Gnomon	gene	7692075	7709191	+							LOC100642533	XM_012315105.1	laccase-4-like%2C transcript variant X2
8280	NC_015773.1_9042466_9044119	134.7	165	185.5	125.9	107.8	114.9	113	118.6	174.1	68.5	82.6	51.1	54.3	55	100.4	56.5	66.8	1654	YES	0.08	FALSE	NC_015773.1	RNAseq	Unannotated_transcript	9042466	9044119		no hit	no hit	no hit	no hit	no hit	no hit
8456	NC_015773.1_12659557_12661508	41.3	52.3	38	34.8	31.4	24	36.4	30.9	20.4	27.4	18.3	23.5	16.1	21.8	35.8	18.1	22.2	1952	YES	0.08	FALSE	NC_015773.1	RNAseq	Unannotated_transcript	12659557	12661508		no hit	no hit	no hit	no hit	no hit	no hit
8528	NC_015774.1_2278611_2284097	156.2	193.5	150.4	130.7	140.9	131.2	300.9	244.9	445.9	164.9	165.4	232.4	287.2	270.2	264.6	305.6	303.2	5487	YES	0.08	FALSE	NC_015774.1	Gnomon	gene	2278611	2284097	+							LOC100642654	XM_003400043.2	importin subunit beta-1%2C transcript variant X2
8558	NC_015774.1_2825262_2826512	176	212.1	202.4	165	122.3	151.7	115.9	98.7	97.5	93.9	80.8	108.3	96.9	83.5	121.8	79	83.4	1251	YES	0.08	FALSE	NC_015774.1	RNAseq	Unannotated_transcript	2825262	2826512		PREDICTED: Apis mellifera protein abrupt (LOC726547) transcript variant X11 mRNA	PREDICTED: Apis mellifera protein abrupt (LOC726547) transcript variant X10 mRNA	PREDICTED: Apis mellifera protein abrupt (LOC726547) transcript variant X9 mRNA	no hit	no hit	no hit
9637	NC_015776.1_1380693_1381943	8.3	13.7	14.1	6	6.8	3.9	6.2	4.4	4.9	2.6	3.8	6.5	4.2	14.3	3.6	8.3	2.7	1251	YES	0.08	FALSE	NC_015776.1	RNAseq	Unannotated_transcript	1380693	1381943		no hit	no hit	no hit	no hit	no hit	no hit
9983	NC_015776.1_6758543_6759149	22	22.3	26.5	15.1	11.6	19.6	43	26.8	50.8	20.1	26.8	65.8	65.1	82.4	30.5	64.5	58.8	607	YES	0.08	FALSE	NC_015776.1	RNAseq	Unannotated_transcript	6758543	6759149		PREDICTED: Apis florea poly(rC)-binding protein 3 (LOC100865510) transcript variant X3 mRNA	PREDICTED: Apis mellifera poly(rC)-binding protein 3 (LOC408372) transcript variant X6 mRNA	PREDICTED: Apis mellifera poly(rC)-binding protein 3 (LOC408372) transcript variant X4 mRNA	PREDICTED: poly(rC)-binding protein 2-like isoform X6 [Apis dorsata]	PREDICTED: poly(rC)-binding protein 3 isoform X5 [Apis mellifera]	PREDICTED: poly(rC)-binding protein 4 isoform X3 [Ceratina calcarata]
10286	NC_015776.1_11286621_11288184	227.1	226.7	250.7	202.1	181	214.1	199.8	228.5	225.6	232	219.2	251.6	252.2	221.5	208.4	218	242.1	1564	YES	0.08	FALSE	NC_015776.1	Gnomon	gene	11286621	11288184	-							LOC100644700	XM_012316926.1	ubiquitin-like domain-containing CTD phosphatase 1
10913	NC_015779.1_329212_362003	30.3	29.3	29.3	24.5	26.5	26.6	19.4	22.5	24.4	22.8	25.8	32.1	38.2	27.2	31.8	38.2	31.7	32792	YES	0.08	FALSE	NC_015779.1	Gnomon	gene	329212	362003	-							LOC100645268	XM_003402166.2	serine/threonine-protein kinase KIPK
11545	NW_003565486.1_5427_5755	444.7	715.2	496.2	408.1	172.4	421	237.2	595.2	270.3	862	660.2	294	526.3	362.2	617.7	669	458.8	329	YES	0.08	FALSE	NW_003565486.1	RNAseq	Unannotated_transcript	5427	5755		PREDICTED: Bombus terrestris RNA-directed DNA polymerase from mobile element jockey-like (LOC105666749) mRNA			PREDICTED: RNA-directed DNA polymerase from mobile element jockey-like [Bombus terrestris]	PREDICTED: RNA-directed DNA polymerase from mobile element jockey-like partial [Bombus impatiens]	PREDICTED: RNA-directed DNA polymerase from mobile element jockey-like [Bombus impatiens]
11836	NW_003565743.1_144385_144726	54.9	88.8	71.8	44.1	39.2	50.9	47.7	129.4	80.4	42.4	52.9	65.5	102.5	113.6	71.8	40.3	39.6	342	YES	0.08	FALSE	NW_003565743.1	RNAseq	Unannotated_transcript	144385	144726		Bombus terrestris repeat region clone 4			no hit	no hit	no hit
11949	NW_003565886.1_489_2781	67.7	57.9	61.9	42.3	32.5	53.8	62.1	66.9	63.6	65.2	63.4	219.3	264.4	210	168.8	256	275.6	2293	YES	0.08	FALSE	NW_003565886.1	RNAseq	Unannotated_transcript	489	2781		PREDICTED: Apis florea lateral signaling target protein 2 homolog (LOC100869791) transcript variant X2 misc_RNA	PREDICTED: Apis florea lateral signaling target protein 2 homolog (LOC100869791) transcript variant X1 mRNA	PREDICTED: Apis mellifera lateral signaling target protein 2 homolog (LOC100578068) mRNA	no hit	no hit	no hit
12879	NW_003566219.1_708_2731	265.3	220.4	190.9	151.6	91.5	180.1	61.4	124	232.4	71.8	84.7	81.1	152.4	111.1	101.5	45.2	57.7	2024	YES	0.08	FALSE	NW_003566219.1	Gnomon	gene	708	2731	+	no hit	no hit	no hit	N/A	N/A		LOC105666908	XM_012319480.1	uncharacterized LOC105666908
13241	NW_003566388.1_4181_4769	9077.6	10842.6	8744.4	8139.9	8269.4	6590.8	2965.4	4878.8	3241.3	6217.4	5378	4878.8	4261.5	3508.8	4086.9	3186.7	2238.3	589	YES	0.08	FALSE	NW_003566388.1	RNAseq	Unannotated_transcript	4181	4769		PREDICTED: Bombus terrestris intraflagellar transport protein 122 homolog (LOC100649523) transcript variant X5 mRNA	PREDICTED: Bombus impatiens RNA-directed DNA polymerase from mobile element jockey-like (LOC105681025) mRNA	PREDICTED: Bombus terrestris intraflagellar transport protein 122 homolog (LOC100649523) transcript variant X10 mRNA	reverse transcriptase [Lasius niger]	hypothetical protein g.20621 partial [Graphocephala atropunctata]	reverse transcriptase [Lasius niger]
13456	NW_003566500.1_1846_2104	166	116.3	208.4	108.9	57.3	106	80.8	137.2	80.1	211.2	240.3	89.2	92.8	86	161.4	114.7	73.5	259	YES	0.08	FALSE	NW_003566500.1	RNAseq	Unannotated_transcript	1846	2104		PREDICTED: Bombus terrestris intraflagellar transport protein 122 homolog (LOC100649523) transcript variant X11 mRNA	PREDICTED: Bombus terrestris intraflagellar transport protein 122 homolog (LOC100649523) transcript variant X9 mRNA		PREDICTED: RNA-directed DNA polymerase from mobile element jockey-like [Bombus impatiens]	PREDICTED: RNA-directed DNA polymerase from mobile element jockey-like [Bombus impatiens]	PREDICTED: ribosome biogenesis protein TSR3 homolog isoform X1 [Acyrthosiphon pisum]
13947	NW_003567732.1_133_433	241.8	285.8	320.8	206.4	227	212.1	234.5	260.5	206.5	191.1	189.1	101.3	178.5	179.4	152.1	221.7	133.7	301	YES	0.08	FALSE	NW_003567732.1	RNAseq	Unannotated_transcript	133	433		no hit	no hit	no hit	no hit	no hit	no hit
14198	NW_003568664.1_1_550	348	281.4	433.3	223.8	189.3	264.7	195.7	242.4	192.8	166.8	235.1	165.2	165	171.6	195.5	114.6	238.1	550	YES	0.08	FALSE	NW_003568664.1	RNAseq	Unannotated_transcript	1	550		PREDICTED: Bombus terrestris translation initiation factor eIF-2B subunit gamma (LOC100643836) transcript variant X2 mRNA	PREDICTED: Bombus terrestris translation initiation factor eIF-2B subunit gamma (LOC100643836) transcript variant X1 mRNA		hypothetical protein RR48_03711 [Papilio machaon]	hypothetical protein ALC60_09159 [Trachymyrmex zeteki]	hypothetical protein OBRU01_14761 [Operophtera brumata]
14741	NW_003570730.1_15_517	61.1	41.4	43.5	27.2	38.2	37	28.3	34	22.1	21.6	29	53.8	71.5	62.8	24.2	16.1	36.8	503	YES	0.08	FALSE	NW_003570730.1	RNAseq	Unannotated_transcript	15	517		no hit	no hit	no hit	no hit	no hit	no hit
254	NC_015762.1_4466124_4471334	372.4	390.6	387.9	351.7	351.9	353.5	330.1	399.4	319.7	339.7	311.9	543.3	574.9	543.3	437.8	472.9	552.6	5211	YES	0.07	FALSE	NC_015762.1	Gnomon	gene	4466124	4471334	+							LOC100647685	XM_012308031.1	baculoviral IAP repeat-containing protein 2-like%2C transcript variant X3
283	NC_015762.1_4664243_4730184	14.3	16.3	14.7	12.3	12.2	12.7	9	13.4	13.1	8.6	8.6	6.3	7.6	5.4	8.6	7.9	7.1	65942	YES	0.07	FALSE	NC_015762.1	Gnomon	gene	4664243	4730184	+							LOC100651028	XM_003393042.2	cadherin-related tumor suppressor
653	NC_015762.1_12926436_12934770	2.1	4	1.8	0.6	0.8	0.6	1.8	2.6	2.4	0	0	2.3	1.9	2.9	0	1.9	0	8335	YES	0.07	FALSE	NC_015762.1	Gnomon	gene	12926436	12934770	-							LOC105665626	XM_012313030.1	UPF0769 protein C21orf59 homolog
730	NC_015762.1_14840034_14845264	218.6	207.4	238.7	167.9	196.2	154.1	229.2	244	210.3	217.5	147.3	214.8	218.3	213	213.4	201.2	202.3	5231	YES	0.07	FALSE	NC_015762.1	Gnomon	gene	14840034	14845264	+	no hit	no hit	no hit	PREDICTED: histone-lysine N-methyltransferase set1-like isoform X2 [Eufriesea mexicana]	Fatty acyl-CoA reductase 1 partial [Eufriesea mexicana]	NF-kappa-B inhibitor zeta [Melipona quadrifasciata]	LOC100648197	XM_012313473.1	uncharacterized LOC100648197%2C transcript variant X2
870	NC_015763.1_1122840_1125917	744.4	719.5	728.9	645.6	654.2	682.5	800.9	850.3	948.5	660.2	704.4	992.7	1238.1	1107.9	863.3	1235.9	1254.1	3078	YES	0.07	FALSE	NC_015763.1	Gnomon	gene	1122840	1125917	-							LOC100645041	XM_003393541.2	coatomer subunit delta
1836	NC_015764.1_6796661_6803235	35.4	39	39.2	32.6	31.2	26.8	25.2	39.9	32.6	27.1	19.7	16.6	15.9	15.7	15.4	15.9	13.1	6575	YES	0.07	FALSE	NC_015764.1	Gnomon	gene	6796661	6803235	-							LOC100649323	XM_012320899.1	telomerase reverse transcriptase-like
1974	NC_015764.1_9130969_9134875	344.3	384.4	339.1	301.7	321.4	280.5	335.4	430.8	332.9	314.5	323.4	567.1	560.8	604.6	445.2	495	510.1	3907	YES	0.07	FALSE	NC_015764.1	Gnomon	gene	9130969	9134875	+							LOC100646461	XM_003394505.2	ribosomal protein S6 kinase beta-1-like
2230	NC_015765.1_10_3249	1311.3	1331.7	1196.5	1140.5	1027.8	1005.1	427.9	638.3	442.3	1042.5	921.7	707.6	573.3	533	688.4	512.7	385.9	3240	YES	0.07	FALSE	NC_015765.1	RNAseq	Unannotated_transcript	10	3249		PREDICTED: Bombus terrestris nucleic-acid-binding protein from mobile element jockey-like (LOC105666812) mRNA	PREDICTED: Bombus terrestris nucleic-acid-binding protein from mobile element jockey-like (LOC105666977) mRNA	PREDICTED: Bombus terrestris nucleic-acid-binding protein from mobile element jockey-like (LOC105666852) mRNA	hypothetical protein g.50152 partial [Homalodisca liturata]	hypothetical protein g.22772 [Graphocephala atropunctata]	hypothetical protein g.37121 partial [Clastoptera arizonana]
2594	NC_015765.1_7527734_7535469	33.5	32.6	33.6	27.6	25.4	30.1	24.2	23.9	30.2	27.9	18.8	17.9	20.1	17.2	22.3	20.9	16.5	7736	YES	0.07	FALSE	NC_015765.1	Gnomon	gene	7527734	7535469	-							LOC100642840	XM_012308335.1	testican-2
2731	NC_015765.1_11508439_11521769	126.8	149.4	137.3	118.9	120.3	119.3	167.3	161.3	173.4	129.9	137.7	180.6	174.5	197.7	172.4	194.2	168.2	13331	YES	0.07	FALSE	NC_015765.1	Gnomon	gene	11508439	11521769	-							LOC100648856	XM_012307963.1	E3 ubiquitin-protein ligase HECTD1%2C transcript variant X5	rna4746	XM_012307959.1	E3 ubiquitin-protein ligase HECTD1%2C transcript variant X1
3447	NC_015766.1_8800947_8813454	25.9	24.7	25.8	19.8	19.4	22.5	18.7	24.8	19.1	19.7	20.8	16.4	18.7	15.7	15.7	16	16.5	12508	YES	0.07	FALSE	NC_015766.1	Gnomon	gene	8800947	8813454	-							LOC100643194	XM_012308448.1	regulator of G-protein signaling 17
3933	NC_015767.1_11691942_11709484	6.3	6.3	6.2	4.9	4.7	4.9	5.5	6.2	4.4	6.8	5.4	11.5	21.5	9.6	7.4	10.9	9	17543	YES	0.07	FALSE	NC_015767.1	Gnomon	gene	11691942	11709484	-							LOC100647217	XM_003396135.2	neurotrimin-like
4588	NC_015768.1_8234439_8256583	52	39.9	59.9	37.2	29.4	35.6	29	29.8	33.6	25.9	28.8	25.9	27.2	27.4	52	27.7	26	22145	YES	0.07	FALSE	NC_015768.1	Gnomon	gene	8234439	8256583	-	PREDICTED: Bombus impatiens protein C10 (LOC100746690) transcript variant X1 mRNA	PREDICTED: Bombus impatiens protein C10 (LOC100746690) transcript variant X1 mRNA	PREDICTED: Bombus impatiens protein C10 (LOC100746690) transcript variant X1 mRNA	hypothetical protein WN48_02281 [Eufriesea mexicana]	hypothetical protein WH47_07981 [Habropoda laboriosa]	hypothetical protein ALC57_02717 [Trachymyrmex cornetzi]	LOC100643407	XM_003396668.2	uncharacterized LOC100643407%2C transcript variant X1
4946	NC_015768.1_18143483_18144825	15.2	25.9	13.4	9.2	11.7	11.5	37.3	33.1	35.3	12.3	10	4.7	4.3	12.4	10.9	0.4	7.6	1343	YES	0.07	FALSE	NC_015768.1	RNAseq	Unannotated_transcript	18143483	18144825		no hit	no hit	no hit	no hit	no hit	no hit
5333	NC_015769.1_7546886_7550565	376	385.6	408.8	350.9	356.4	349.4	363.2	333.9	314	277.7	260.8	197.9	163.3	190.5	241.7	227.1	200.5	3680	YES	0.07	FALSE	NC_015769.1	Gnomon	gene	7546886	7550565	+							LOC100644446	XM_003397328.2	melanotransferrin
5591	NC_015770.1_2460181_2460500	292.2	286.6	307.3	232.1	272.7	270.6	298.7	275.6	266.2	196.5	241.2	258	169.1	221.1	205.4	178.6	264.6	320	YES	0.07	FALSE	NC_015770.1	RNAseq	Unannotated_transcript	2460181	2460500		PREDICTED: Bombus terrestris protein Jumonji (LOC100643807) transcript variant X2 mRNA	PREDICTED: Bombus terrestris protein Jumonji (LOC100643807) transcript variant X1 mRNA		no hit	no hit	no hit
5740	NC_015770.1_7722555_7727073	24.6	50.1	33	19.3	22.5	16.6	54.9	50.8	88.7	25.6	28.5	83.9	133.9	120	91.5	75.5	46.1	4519	YES	0.07	FALSE	NC_015770.1	RNAseq	Unannotated_transcript	7722555	7727073		no hit	no hit	no hit	no hit	no hit	no hit
5791	NC_015770.1_8897570_8897828	49.6	72.2	71.7	46.2	46.5	23.9	63.4	66.1	63.5	23.6	107.8	121.8	127.7	135.6	67.9	96.7	95.9	259	YES	0.07	FALSE	NC_015770.1	RNAseq	Unannotated_transcript	8897570	8897828		no hit	no hit	no hit	no hit	no hit	no hit
6899	NC_015772.1_738165_745871	10.7	11.7	10	8.2	7.7	8.7	28.9	26.4	29.1	21.2	26.8	32.6	45.3	17	15.4	20.4	31.9	7707	YES	0.07	FALSE	NC_015772.1	Gnomon	gene	738165	745871	+							LOC100643617	XM_012313353.1	glucose dehydrogenase [FAD%2C quinone]-like
6975	NC_015772.1_2097498_2127710	108.9	109.2	117.5	102.8	94.5	98.5	77.7	99.4	82.6	101.6	86.8	60	61.9	55.5	73.2	68	74.1	30213	YES	0.07	FALSE	NC_015772.1	Gnomon	gene	2097498	2127710	-							LOC100645293	XM_012313268.1	histone deacetylase 4
7063	NC_015772.1_3748836_3754829	168.4	177.5	168.1	156	156.5	158.8	47.2	84.7	37	62.1	63.6	34.1	32.7	44.9	52.9	34.2	37.7	5994	YES	0.07	FALSE	NC_015772.1	Gnomon	gene	3748836	3754829	+	PREDICTED: Bombus terrestris neural/ectodermal development factor IMP-L2 (LOC100645498) transcript variant X3 mRNA	PREDICTED: Bombus terrestris neural/ectodermal development factor IMP-L2 (LOC100645498) transcript variant X4 mRNA	PREDICTED: Bombus terrestris neural/ectodermal development factor IMP-L2 (LOC100645498) transcript variant X2 mRNA	PREDICTED: neural/ectodermal development factor IMP-L2 isoform X2 [Bombus terrestris]	PREDICTED: neural/ectodermal development factor IMP-L2 isoform X1 [Bombus terrestris]	PREDICTED: neural/ectodermal development factor IMP-L2 isoform X2 [Bombus impatiens]	LOC100645498
7501	NC_015772.1_11060407_11061688	16	15.6	16.4	13.4	14	10.9	10.1	9	12.4	14	5.8	6.7	2.2	12.4	7.1	10.7	7.5	1282	YES	0.07	FALSE	NC_015772.1	RNAseq	Unannotated_transcript	11060407	11061688		PREDICTED: Cerapachys biroi small conductance calcium-activated potassium channel protein (LOC105279927) mRNA			no hit	no hit	no hit
7739	NC_015772.1_15943092_15943328	130.7	96.6	82.2	47.1	77.3	25.7	84.2	77.2	72.6	84.3	20.1	125.8	67.9	80.9	54.4	79	23.7	237	YES	0.07	FALSE	NC_015772.1	RNAseq	Unannotated_transcript	15943092	15943328		no hit	no hit	no hit	no hit	no hit	no hit
7838	NC_015772.1_17176537_17183214	36.7	49	37.2	34.1	29.2	25	31.9	31.6	51.1	28.7	25	30.4	32.6	29.1	39.9	26.2	24.2	6678	YES	0.07	FALSE	NC_015772.1	Gnomon	gene	17176537	17183214	+	Bombus terrestris repeat region clone 5	Bombus terrestris repeat region clone 3	Bombus terrestris repeat region clone 2	enzymatic polyprotein endonuclease reverse [Lasius niger]	enzymatic polyprotein endonuclease reverse [Lasius niger]	enzymatic polyprotein endonuclease reverse [Lasius niger]	LOC105666281	XR_001099173.1	uncharacterized LOC105666281
8777	NC_015774.1_7185944_7192543	657.7	668.6	654.2	609.3	578.7	623.7	608.8	699.7	646.1	583.7	620.3	785	712.9	710.1	666.6	812	818.9	6600	YES	0.07	FALSE	NC_015774.1	Gnomon	gene	7185944	7192543	-							LOC100643381	XM_003400130.2	armadillo segment polarity protein%2C transcript variant X2
9295	NC_015775.1_7227755_7251376	85.2	86.7	80	75.6	65.3	70.3	71.9	119.7	83.6	51.6	52.5	137.3	134.1	112.8	78.4	121.4	154.7	23622	YES	0.07	FALSE	NC_015775.1	Gnomon	gene	7227755	7251376	+	PREDICTED: Apis dorsata inward rectifier potassium channel 4-like (LOC102678435) transcript variant X10 mRNA	PREDICTED: Apis dorsata inward rectifier potassium channel 4-like (LOC102678435) transcript variant X9 mRNA	PREDICTED: Apis dorsata inward rectifier potassium channel 4-like (LOC102678435) transcript variant X8 mRNA	Inward rectifier potassium channel 4 [Melipona quadrifasciata]	Inward rectifier potassium channel 4 [Eufriesea mexicana]	PREDICTED: inward rectifier potassium channel 4-like isoform X1 [Apis dorsata]	LOC100646926	XM_003400811.2	uncharacterized LOC100646926%2C transcript variant X1
11000	NC_015779.1_2195402_2210745	115.1	124.2	98.9	93.5	93.3	83.2	92.4	143	103.5	87.7	80.7	85.3	91.6	91.6	110.9	85.8	81.7	15344	YES	0.07	FALSE	NC_015779.1	Gnomon	gene	2195402	2210745	+	PREDICTED: Megachile rotundata titin (LOC100874631) mRNA	PREDICTED: Megachile rotundata titin (LOC100874631) mRNA	PREDICTED: Megachile rotundata titin (LOC100874631) mRNA	Remodeling and spacing factor 1 [Melipona quadrifasciata]	PREDICTED: microtubule-associated protein futsch [Habropoda laboriosa]	Remodeling and spacing factor 1 [Habropoda laboriosa]	LOC100644154	XM_012318284.1	uncharacterized LOC100644154
11528	NW_003565462.1_22118_22821	238.6	432.4	256.7	206.7	108.2	227.1	139.4	312.2	169.6	468.7	364	166.8	285.2	183.9	329.9	340.4	201.2	704	YES	0.07	FALSE	NW_003565462.1	RNAseq	Unannotated_transcript	22118	22821		PREDICTED: Bombus terrestris RNA-directed DNA polymerase from mobile element jockey-like (LOC105666749) mRNA	PREDICTED: Bombus terrestris F-box/LRR-repeat protein 4-like (LOC100643659) mRNA	PREDICTED: Bombus impatiens RNA-directed DNA polymerase from mobile element jockey-like (LOC100743552) mRNA	PREDICTED: RNA-directed DNA polymerase from mobile element jockey-like [Bombus terrestris]	PREDICTED: RNA-directed DNA polymerase from mobile element jockey-like [Bombus impatiens]	reverse transcriptase [Lasius niger]
11530	NW_003565465.1_1_2327	502.7	456.5	661.6	240.8	180.5	434.7	127.6	77.1	50.7	119	177	12.1	14.6	5.8	228.3	11.6	15.4	2327	YES	0.07	FALSE	NW_003565465.1	RNAseq	Unannotated_transcript	1	2327		no hit	no hit	no hit	no hit	no hit	no hit
11764	NW_003565656.1_908_1913	6.2	8.7	11	1.4	5	3.8	7.2	10.9	7	5.2	1.8	51.1	84.6	66.1	5.6	4.9	20.2	1006	YES	0.07	FALSE	NW_003565656.1	RNAseq	Unannotated_transcript	908	1913		no hit	no hit	no hit	hypothetical protein WN48_05496 [Eufriesea mexicana]	hypothetical protein EAI_00241 partial [Harpegnathos saltator]	PREDICTED: kielin/chordin-like protein [Cerapachys biroi]
11990	NW_003565924.1_2_2831	33.5	30.1	35.6	20.8	26.8	27.8	15.7	24.1	23.2	23.7	20.9	19.8	34.9	23.4	21.4	24.2	17	2830	YES	0.07	FALSE	NW_003565924.1	RNAseq	Unannotated_transcript	2	2831		no hit	no hit	no hit	no hit	no hit	no hit
12193	NW_003566013.1_32841_33119	254.5	334.3	251.9	186	164.2	238.2	191	295.9	185.7	267	212.7	213.9	228.9	137.2	301.3	185.1	255.1	279	YES	0.07	FALSE	NW_003566013.1	RNAseq	Unannotated_transcript	32841	33119		PREDICTED: Bombus terrestris intraflagellar transport protein 122 homolog (LOC100649523) transcript variant X3 mRNA	PREDICTED: Bombus terrestris intraflagellar transport protein 122 homolog (LOC100649523) transcript variant X2 mRNA	PREDICTED: Bombus terrestris F-box/LRR-repeat protein 4-like (LOC100643659) mRNA	PREDICTED: RNA-directed DNA polymerase from mobile element jockey-like [Bombus terrestris]	reverse transcriptase [Lasius niger]	PREDICTED: RNA-directed DNA polymerase from mobile element jockey-like [Trichogramma pretiosum]
12226	NW_003566034.1_3072_3456	6669.2	8326.5	5135	4853.7	4878.8	4378.1	2016.8	3508.8	2090.2	3623.8	3862.1	3614.4	3481.2	2492.1	2987.5	2049.4	1472.5	385	YES	0.07	FALSE	NW_003566034.1	RNAseq	Unannotated_transcript	3072	3456		PREDICTED: Bombus terrestris intraflagellar transport protein 122 homolog (LOC100649523) transcript variant X5 mRNA	PREDICTED: Bombus terrestris laccase-4-like (LOC100648007) mRNA	PREDICTED: Bombus terrestris tRNA (adenine(58)-N(1))-methyltransferase catalytic subunit TRMT61A (LOC100649109) mRNA	hypothetical protein RF55_9503 [Lasius niger]	hypothetical protein g.20621 partial [Graphocephala atropunctata]	reverse transcriptase [Lasius niger]
12507	NW_003566109.1_69687_69981	4471.1	5978	4549.5	3887.8	4261.5	3693.7	1442	2628.5	1798.8	2879.8	2879.8	2518.9	2944	2167.3	2247.9	1798.8	1182.1	295	YES	0.07	FALSE	NW_003566109.1	RNAseq	Unannotated_transcript	69687	69981		PREDICTED: Bombus terrestris intraflagellar transport protein 122 homolog (LOC100649523) transcript variant X5 mRNA	PREDICTED: Bombus terrestris laccase-4-like (LOC100648007) mRNA	PREDICTED: Bombus terrestris tRNA (adenine(58)-N(1))-methyltransferase catalytic subunit TRMT61A (LOC100649109) mRNA	hypothetical protein RF55_9503 [Lasius niger]
12627	NW_003566126.1_1092841_1096255	22	24.9	22.4	15.1	19.9	11.3	25.6	24.1	23.2	18.6	15.4	18.3	17.7	23.3	19.7	16.3	15.3	3415	YES	0.07	FALSE	NW_003566126.1	RNAseq	Unannotated_transcript	1092841	1096255		PREDICTED: Bombus impatiens protein tramtrack alpha isoform (LOC100742740) transcript variant X3 mRNA	PREDICTED: Bombus impatiens protein tramtrack alpha isoform (LOC100742740) transcript variant X6 mRNA	PREDICTED: Megachile rotundata protein tramtrack beta isoform (LOC100876583) transcript variant X2 mRNA	hypothetical protein WN48_02747 [Eufriesea mexicana]	hypothetical protein WN48_02747 [Eufriesea mexicana]	Putative methyltransferase NSUN4 [Melipona quadrifasciata]
12644	NW_003566132.1_17157_17435	205.4	207.6	223.2	170	164.2	194.9	221.7	279.7	179.4	129	191.6	245.8	155.8	133	175.5	214.3	161	279	YES	0.07	FALSE	NW_003566132.1	RNAseq	Unannotated_transcript	17157	17435		PREDICTED: Bombus terrestris atrial natriuretic peptide receptor 1 (LOC100642884) transcript variant X4 mRNA	PREDICTED: Bombus terrestris atrial natriuretic peptide receptor 1 (LOC100642884) transcript variant X3 mRNA	PREDICTED: Bombus terrestris atrial natriuretic peptide receptor 1 (LOC100642884) transcript variant X2 mRNA	no hit	no hit	no hit
12645	NW_003566132.1_19943_20221	205.4	207.6	223.2	170	164.2	194.9	221.7	279.7	179.4	129	191.6	245.8	155.8	133	175.5	214.3	161	279	YES	0.07	FALSE	NW_003566132.1	RNAseq	Unannotated_transcript	19943	20221		PREDICTED: Bombus terrestris atrial natriuretic peptide receptor 1 (LOC100642884) transcript variant X4 mRNA	PREDICTED: Bombus terrestris atrial natriuretic peptide receptor 1 (LOC100642884) transcript variant X3 mRNA	PREDICTED: Bombus terrestris atrial natriuretic peptide receptor 1 (LOC100642884) transcript variant X2 mRNA	no hit	no hit	no hit
12716	NW_003566135.1_603077_606474	1045.1	974	874.3	829.5	814.8	676	420.4	1160.1	1110.7	613.9	800.9	653.8	378.4	250.1	1063.6	492.1	581.4	3398	YES	0.07	FALSE	NW_003566135.1	Gnomon	gene	603077	606474	+							LOC100645662	XM_012319363.1	endochitinase
12935	NW_003566321.1_1665_1867	119.6	144.2	114.2	107.8	82.4	81	97.8	138.7	88.4	117	101.4	98.4	146.9	147.9	93.6	83.9	139.1	203	YES	0.07	FALSE	NW_003566321.1	RNAseq	Unannotated_transcript	1665	1867		PREDICTED: Bombus terrestris tyrosine-protein phosphatase non-receptor type 4 (LOC100642997) transcript variant X5 mRNA	PREDICTED: Bombus terrestris tyrosine-protein phosphatase non-receptor type 4 (LOC100642997) transcript variant X4 mRNA	PREDICTED: Bombus terrestris tyrosine-protein phosphatase non-receptor type 4 (LOC100642997) transcript variant X3 mRNA	PREDICTED: piggyBac transposable element-derived protein 4-like [Dufourea novaeangliae]	hypothetical protein EAG_00361 partial [Camponotus floridanus]	PREDICTED: piggyBac transposable element-derived protein 4-like [Polistes dominula]
12966	NW_003566354.1_39_2056	437.2	427.1	495.6	361	359.3	406.2	508.3	430	544.2	406.6	405.3	338.6	321.6	293.4	357.2	479.2	398.7	2018	YES	0.07	FALSE	NW_003566354.1	Gnomon	gene	39	2056	+							LOC100651510	XM_003402977.2	GTP-binding protein 128up
13331	NW_003566421.1_608_929	319.9	496.8	400.9	303.9	135.7	297.9	153.8	391.1	191.9	687.6	653.8	240.2	387.9	234.6	505.4	549.9	287.1	322	YES	0.07	FALSE	NW_003566421.1	RNAseq	Unannotated_transcript	608	929		PREDICTED: Bombus terrestris RNA-directed DNA polymerase from mobile element jockey-like (LOC105666749) mRNA			PREDICTED: RNA-directed DNA polymerase from mobile element jockey-like [Bombus terrestris]	PREDICTED: RNA-directed DNA polymerase from mobile element jockey-like partial [Bombus impatiens]	PREDICTED: RNA-directed DNA polymerase from mobile element jockey-like [Bombus impatiens]
13342	NW_003566431.1_3_303	129.2	182.7	147.1	80.8	111.5	122.5	55	158.2	120.4	273.6	216.8	151.6	226.6	188.5	214.8	248.9	221.3	301	YES	0.07	FALSE	NW_003566431.1	RNAseq	Unannotated_transcript	3	303		no hit	no hit	no hit	Retrovirus-related Pol polyprotein from transposon TNT 1-94 partial [Stegodyphus mimosarum]	rna-dependent dna polymerase [Lasius niger]	hypothetical protein AMK59_208 partial [Oryctes borbonicus]
13495	NW_003566523.1_26754_28371	15.8	39.4	18.1	7.5	9.6	14.1	3.1	53.3	12.4	4.1	5.6	8.4	10.1	10.2	3.6	4.4	2.7	1618	YES	0.07	FALSE	NW_003566523.1	RNAseq	Unannotated_transcript	26754	28371		PREDICTED: Bombus impatiens GDP-D-glucose phosphorylase 1 (LOC100741522) transcript variant X1 mRNA			fibropellin-1-like protein [Lasius niger]
13623	NW_003566588.1_1572_1898	441.1	669.7	541.7	419.7	173.2	361.8	274.2	433.9	269.3	978.1	719.8	291	340.5	298.1	696	574.6	352.9	327	YES	0.07	FALSE	NW_003566588.1	RNAseq	Unannotated_transcript	1572	1898		PREDICTED: Bombus terrestris RNA-directed DNA polymerase from mobile element jockey-like (LOC105666749) mRNA	PREDICTED: Bombus impatiens RNA-directed DNA polymerase from mobile element jockey-like (LOC100743552) mRNA	PREDICTED: Bombus terrestris intraflagellar transport protein 122 homolog (LOC100649523) transcript variant X8 mRNA	PREDICTED: RNA-directed DNA polymerase from mobile element jockey-like [Bombus terrestris]	PREDICTED: RNA-directed DNA polymerase from mobile element jockey-like partial [Bombus impatiens]	PREDICTED: RNA-directed DNA polymerase from mobile element jockey-like [Bombus impatiens]
13709	NW_003566635.1_12_259	286.3	254.7	256.9	241.9	177.2	233.7	260.9	259.4	199.8	140.4	170.8	120.1	214.6	160.4	144.6	148.9	216.8	248	YES	0.07	FALSE	NW_003566635.1	RNAseq	Unannotated_transcript	12	259		PREDICTED: Bombus terrestris protein Jumonji (LOC100643807) transcript variant X2 mRNA	PREDICTED: Bombus terrestris protein Jumonji (LOC100643807) transcript variant X1 mRNA		no hit	no hit	no hit
13764	NW_003566917.1_416_712	260.5	359.7	349	227.7	246.9	246	262.3	299.8	268.3	220.2	207.1	198.2	215.9	263.7	231.8	317.3	169.9	297	YES	0.07	FALSE	NW_003566917.1	RNAseq	Unannotated_transcript	416	712		PREDICTED: Bombus terrestris DC-STAMP domain-containing protein 1 (LOC100650224) mRNA			no hit	no hit	no hit
14637	NW_003570374.1_4_272	1064.8	936.9	1000.5	662.1	892.5	758.7	1043.4	1113.3	914.8	735.2	842.8	1224.5	930.9	991.3	972.4	964.1	856.5	269	YES	0.07	FALSE	NW_003570374.1	RNAseq	Unannotated_transcript	4	272		no hit	no hit	no hit	no hit	no hit	no hit
12	NC_015762.1_314264_318615	759.1	851.3	759.7	674.4	535.2	726.9	253.9	1041.5	308.8	527.9	640.1	654.2	636.2	410.8	465.5	517.4	565.4	4352	YES	0.06	FALSE	NC_015762.1	Gnomon	gene	314264	318615	-							LOC100647285	XM_003392850.2	facilitated trehalose transporter Tret1
143	NC_015762.1_2017217_2020323	118.4	102.8	104.8	91.7	98.1	90	134.7	125.3	147.6	104.6	106.5	235.3	308.4	276.3	181.5	230.4	265.5	3107	YES	0.06	FALSE	NC_015762.1	Gnomon	gene	2017217	2020323	+							LOC100651744	XM_003393126.2	protein Hook homolog 3-like
649	NC_015762.1_12889730_12891216	12.3	12.8	11.1	9.2	9.9	9.1	3.1	3.8	2.7	3.5	1.2	0.4	0	0.5	0.8	0.5	5.7	1487	YES	0.06	FALSE	NC_015762.1	RNAseq	Unannotated_transcript	12889730	12891216		no hit	no hit	no hit	no hit	no hit	no hit
683	NC_015762.1_14493081_14493285	6196	8688.2	5072.4	4014.6	4853.7	3734.6	980.2	3168.7	1959.8	3049.1	3041.8	3709.8	4165.9	3057.3	2032.2	2026.2	1196.5	205	YES	0.06	FALSE	NC_015762.1	RNAseq	Unannotated_transcript	14493081	14493285		PREDICTED: Bombus terrestris intraflagellar transport protein 122 homolog (LOC100649523) transcript variant X5 mRNA	PREDICTED: Bombus terrestris laccase-4-like (LOC100648007) mRNA		no hit	no hit	no hit
1995	NC_015764.1_9344518_9354251	223.8	218.4	219.2	190.3	193.2	208.1	191.6	247.2	227.2	201.4	174.1	207.9	214.2	203.8	225.2	213.1	199.5	9734	YES	0.06	FALSE	NC_015764.1	Gnomon	gene	9344518	9354251	-							LOC100644596	XM_012320950.1	beta-1%2C3-galactosyltransferase 5%2C transcript variant X2
2342	NC_015765.1_2064165_2064605	94.6	103.3	125.7	62.1	89.6	76.3	95.6	118.8	81.4	74.5	89.7	163.9	238.1	140.3	168.1	241.2	219.6	441	YES	0.06	FALSE	NC_015765.1	RNAseq	Unannotated_transcript	2064165	2064605		PREDICTED: Apis florea E3 ubiquitin-protein ligase MYLIP (LOC100866672) mRNA	PREDICTED: Apis dorsata E3 ubiquitin-protein ligase MYLIP-like (LOC102678239) mRNA	PREDICTED: Apis mellifera E3 ubiquitin-protein ligase MYLIP (LOC412897) mRNA	no hit	no hit	no hit
3756	NC_015767.1_4919391_4924513	121.5	119.7	115	95.2	103.8	109.8	111.7	133.6	103.4	110.5	83.1	146.5	145.1	134.6	99	117.7	107.9	5123	YES	0.06	FALSE	NC_015767.1	Gnomon	gene	4919391	4924513	-							LOC100645372	XM_003396120.2	UDP-N-acetylglucosamine--dolichyl-phosphate N-acetylglucosaminephosphotransferase%2C transcript variant X1
4058	NC_015768.1_747789_753663	18.6	18.6	14.9	10.8	13.3	13.6	24	19.7	19.3	19.3	19.3	8.6	16.3	12.5	10.9	15	10.1	5875	YES	0.06	FALSE	NC_015768.1	RNAseq	Unannotated_transcript	747789	753663		PREDICTED: Harpegnathos saltator serine/threonine-protein kinase 24 (LOC105180496) transcript variant X4 mRNA	PREDICTED: Harpegnathos saltator serine/threonine-protein kinase 24 (LOC105180496) transcript variant X3 mRNA	PREDICTED: Harpegnathos saltator serine/threonine-protein kinase 24 (LOC105180496) transcript variant X1 mRNA	no hit	no hit	no hit
4645	NC_015768.1_10021216_10088459	30.7	32.2	30.4	27.4	25.6	28.4	23.5	24.6	23.8	22.3	27.2	20.8	21.6	20.9	16.6	15.7	19.9	67244	YES	0.06	FALSE	NC_015768.1	Gnomon	gene	10021216	10088459	+	PREDICTED: Megachile rotundata protein Shroom (LOC100881505) transcript variant X9 mRNA	PREDICTED: Megachile rotundata protein Shroom (LOC100881505) transcript variant X8 mRNA	PREDICTED: Megachile rotundata protein Shroom (LOC100881505) transcript variant X7 mRNA	no hit	no hit	no hit	LOC100650079	XM_012310807.1	uncharacterized LOC100650079
4890	NC_015768.1_17472886_17475767	20.4	33.1	20.2	18.5	16.6	12.9	57.9	30.1	45.8	13.2	11.9	10.8	8.3	10.8	15	4.6	5.6	2882	YES	0.06	FALSE	NC_015768.1	RNAseq	Unannotated_transcript	17472886	17475767		PREDICTED: Macaca fascicularis Bardet-Biedl syndrome 10 (BBS10) transcript variant X2 mRNA	PREDICTED: Rhinopithecus roxellana Bardet-Biedl syndrome 10 (BBS10) transcript variant X2 mRNA	PREDICTED: Rhinopithecus roxellana Bardet-Biedl syndrome 10 (BBS10) transcript variant X1 mRNA	no hit	no hit	no hit
5030	NC_015769.1_1042094_1043258	196.7	241.6	212.7	146.5	142.3	188.5	202.1	136	221.3	168.1	136.3	164	160.4	151.3	161.2	102	115.6	1165	YES	0.06	FALSE	NC_015769.1	RNAseq	Unannotated_transcript	1042094	1043258		no hit	no hit	no hit	no hit	no hit	no hit
5997	NC_015770.1_12176321_12215389	265.9	305.5	288.2	253.7	248.3	231.7	248.2	272.2	271.2	244	226	217.3	185.8	214.2	230.4	177.5	142.1	39069	YES	0.06	FALSE	NC_015770.1	Gnomon	gene	12176321	12215389	+							LOC100646301	XM_012312120.1	spectrin beta chain%2C transcript variant X1
6398	NC_015771.1_3555140_3566322	74.7	74.7	93.4	69.9	56.7	70.9	62.5	90.7	78.2	79.4	81.9	186.8	179.1	180	106	137.2	122.7	11183	YES	0.06	FALSE	NC_015771.1	Gnomon	gene	3555140	3566322	-	no hit	no hit	no hit	hypothetical protein WH47_10058 [Habropoda laboriosa]	PREDICTED: myotubularin-related protein DDB_G0290005 isoform X1 [Eufriesea mexicana]	PREDICTED: myotubularin-related protein DDB_G0290005 isoform X3 [Eufriesea mexicana]	LOC100642700	XM_012312745.1	uncharacterized LOC100642700%2C transcript variant X2
6507	NC_015771.1_5845464_5860459	271.1	285	305.4	247.2	259.4	217.9	241.2	305.6	270.7	220.6	176.4	264	277.5	221.7	248.5	214.8	216.4	14996	YES	0.06	FALSE	NC_015771.1	Gnomon	gene	5845464	5860459	+							LOC100651410	XM_003398267.2	transcriptional coactivator YAP1
6631	NC_015771.1_8791732_8797368	58.8	65.7	65.9	47.6	48.8	55.7	52.1	59.9	63.7	42.8	46.2	29.1	47.9	27.3	52.9	54.3	55.1	5637	YES	0.06	FALSE	NC_015771.1	Gnomon	gene	8791732	8797368	+							LOC100647698	XM_003398155.2	protein toll
7653	NC_015772.1_15221683_15236030	1234.9	1259	1221.4	1120.5	1174.3	1006.6	1060.6	1203.6	1014.9	1038.9	762.3	637.3	508.5	576.5	892.9	444.8	380.2	14348	YES	0.06	FALSE	NC_015772.1	Gnomon	gene	15221683	15236030	+							LOC100652204	XM_012314370.1	alpha-actinin%2C sarcomeric%2C transcript variant X3
8016	NC_015773.1_4864659_4870962	263	280.8	259.9	222.1	216.8	249.3	254.3	250.3	236.3	232.2	210.8	193.1	224	175.8	204.3	214.6	217.3	6304	YES	0.06	FALSE	NC_015773.1	Gnomon	gene	4864659	4870962	+							LOC100647113	XM_012314643.1	splicing factor 1%2C transcript variant X2
8024	NC_015773.1_5308808_5310692	6.4	2.7	3.4	1.8	1.2	1.2	18.7	43.6	17.8	1.2	1.3	1.2	1	0	1.1	1	1.1	1885	YES	0.06	FALSE	NC_015773.1	Gnomon	gene	5308808	5310692	+	Bicyclus anynana clone BA_Ba23M04 complete sequence			hypothetical protein WH47_12454 [Habropoda laboriosa]	PREDICTED: alkaline phosphatase-like isoform X3 [Apis florea]	PREDICTED: alkaline phosphatase tissue-nonspecific isozyme-like isoform X1 [Apis florea]	LOC100646798	XR_132227.2	uncharacterized LOC100646798
9282	NC_015775.1_6885379_6955521	17.1	18.7	15.7	14.4	14.2	13.8	26.7	21	31.6	13.5	15.7	20.5	19.5	20.3	17.3	21.7	25.7	70143	YES	0.06	FALSE	NC_015775.1	Gnomon	gene	6885379	6955521	+							LOC100648912	XM_012316234.1	prominin-like protein%2C transcript variant X1	rna16111	XM_012316235.1	prominin-like protein%2C transcript variant X2
9655	NC_015776.1_2229189_2244660	110.7	66.3	196.8	62.9	30.9	53.1	28.8	69.1	97.7	27	45.1	10.9	21.1	15.2	164	20.4	15.9	15472	YES	0.06	FALSE	NC_015776.1	Gnomon	gene	2229189	2244660	-							LOC100642902	XM_012316688.1	signaling mucin MSB2%2C transcript variant X3
9834	NC_015776.1_4490788_4497008	114.3	128.4	136.3	109.3	86	109.3	89.7	127.9	73.7	92.4	58.4	72	53.3	75.3	81.8	51.7	67.3	6221	YES	0.06	FALSE	NC_015776.1	Gnomon	gene	4490788	4497008	+							LOC100651542	XM_012316889.1	E3 SUMO-protein ligase EGR2
10533	NC_015777.1_4053026_4054969	1643.5	1821.1	1507	1442	1358	1298.3	638.3	955.5	614.9	1312.7	1237.1	951.6	875.4	767.3	1065.8	705.5	550.2	1944	YES	0.06	FALSE	NC_015777.1	RNAseq	Unannotated_transcript	4053026	4054969		PREDICTED: Bombus impatiens RNA-directed DNA polymerase from mobile element jockey-like (LOC105681025) mRNA	PREDICTED: Bombus terrestris vinexin-like (LOC105665642) mRNA	PREDICTED: Bombus terrestris RNA-directed DNA polymerase from mobile element jockey-like (LOC105666749) mRNA	reverse transcriptase [Lasius niger]	hypothetical protein g.22772 [Graphocephala atropunctata]	hypothetical protein [Bactrocera tryoni]
10657	NC_015777.1_5179797_5186179	162.2	186.7	151.8	138.7	144.7	137.2	188.8	208.7	199.4	170	154.1	316.2	313.4	332.8	227.5	271.3	300.6	6383	YES	0.06	FALSE	NC_015777.1	Gnomon	gene	5179797	5186179	+							LOC100642665	XM_003401827.2	myotubularin-related protein 3%2C transcript variant X1
11241	NW_003565426.1_153425_153735	313.1	293.3	276.8	242.1	265.3	255.5	300.5	263.6	232.6	181.1	243.8	189.9	189.4	154.7	223.7	136.6	245.7	311	YES	0.06	FALSE	NW_003565426.1	RNAseq	Unannotated_transcript	153425	153735		PREDICTED: Bombus terrestris protein Jumonji (LOC100643807) transcript variant X2 mRNA	PREDICTED: Bombus terrestris protein Jumonji (LOC100643807) transcript variant X1 mRNA		no hit	no hit	no hit
11546	NW_003565486.1_5961_6168	406.6	637.3	400.3	336	268.3	382	286.4	458.9	309.7	479.2	419.3	281.6	416.9	255.1	638.3	340.3	356.2	208	YES	0.06	FALSE	NW_003565486.1	RNAseq	Unannotated_transcript	5961	6168		PREDICTED: Bombus terrestris intraflagellar transport protein 122 homolog (LOC100649523) transcript variant X3 mRNA	PREDICTED: Bombus terrestris intraflagellar transport protein 122 homolog (LOC100649523) transcript variant X2 mRNA	PREDICTED: Bombus terrestris RNA-directed DNA polymerase from mobile element jockey-like (LOC105666749) mRNA	PREDICTED: RNA-directed DNA polymerase from mobile element jockey-like [Bombus terrestris]	PREDICTED: RNA-directed DNA polymerase from mobile element jockey-like [Bombus terrestris]	reverse transcriptase [Lasius niger]
11762	NW_003565655.1_777_5359	185.7	197.9	212.7	166.4	176.4	177.2	133.2	226.8	162.9	169.3	147.6	192.8	220.1	235.1	127.4	168.9	123.7	4583	YES	0.06	FALSE	NW_003565655.1	Gnomon	gene	777	5359	+							LOC100645356	XM_003402477.2	dipeptidase 1-like%2C transcript variant X1
11890	NW_003565823.1_124_421	686.6	632.1	762.3	606.7	572.9	605.9	534.6	684.9	569.6	384.9	371.5	329.2	311.8	286.3	377.1	400.3	401.6	298	YES	0.06	FALSE	NW_003565823.1	RNAseq	Unannotated_transcript	124	421		PREDICTED: Bombus terrestris zinc finger protein Elbow (LOC100650465) mRNA			no hit	no hit	no hit
11922	NW_003565854.1_1264_2410	321.2	324.4	354.9	293.2	262.8	306.2	223	283.8	233.3	219.9	208.1	192.4	136	129.8	178.7	170	159.8	1147	YES	0.06	FALSE	NW_003565854.1	RNAseq	Unannotated_transcript	1264	2410		PREDICTED: Bombus terrestris zinc finger protein Elbow (LOC100650465) mRNA			no hit	no hit	no hit
11976	NW_003565912.1_151_1547	795.9	1046.6	930	752.1	646.5	762.8	517.2	432.9	626.3	649.6	692.2	784.4	998.9	682.8	875	789.2	809.8	1397	YES	0.06	FALSE	NW_003565912.1	RNAseq	Unannotated_transcript	151	1547		no hit	no hit	no hit	no hit	no hit	no hit
12015	NW_003565933.1_479255_485001	582.9	740.7	613.3	557.6	456.8	513	262.4	450.9	273.9	636.2	544.7	359.2	407.9	313.9	501	347.3	278.8	5747	YES	0.06	FALSE	NW_003565933.1	RNAseq	Unannotated_transcript	479255	485001		PREDICTED: Bombus terrestris RNA-directed DNA polymerase from mobile element jockey-like (LOC105666749) mRNA	Bombus terrestris repeat region clone 4	PREDICTED: Bombus terrestris intraflagellar transport protein 122 homolog (LOC100649523) transcript variant X3 mRNA	hypothetical protein g.22772 [Graphocephala atropunctata]	reverse transcriptase [Lasius niger]	PREDICTED: RNA-directed DNA polymerase from mobile element jockey-like [Bombus terrestris]
12145	NW_003565981.1_2688_3256	37.2	32.8	31.4	27.2	17.2	29.5	27.1	22.4	29.6	22.5	39	13.6	27.7	17.9	13.7	13.1	26.7	569	YES	0.06	FALSE	NW_003565981.1	RNAseq	Unannotated_transcript	2688	3256		PREDICTED: Bombus terrestris probable low-specificity L-threonine aldolase 2 (LOC100648853) mRNA			no hit	no hit	no hit
12516	NW_003566109.1_154080_154567	122	124	196.1	102.5	89.5	116.4	80.1	53.3	55.1	125.9	148.9	716.4	579	582.2	608.8	872.7	1031.1	488	YES	0.06	FALSE	NW_003566109.1	RNAseq	Unannotated_transcript	154080	154567		no hit	no hit	no hit	no hit	no hit	no hit
13895	NW_003567526.1_26_892	380.8	383.5	357.1	341.3	298.2	270.9	360.1	373.8	365.5	293.2	246	176	123.5	142.2	335.1	133.6	157.1	867	YES	0.06	FALSE	NW_003567526.1	RNAseq	Unannotated_transcript	26	892		no hit	no hit	no hit	no hit	no hit	no hit
14013	NW_003568171.1_1_611	2002.5	1705.6	1781.2	1030.6	1307.4	1637.1	2596.6	2545.8	1670.4	1609.4	1656.3	2570.1	1665.9	1264.5	1444	1559.2	1402.7	611	YES	0.06	FALSE	NW_003568171.1	RNAseq	Unannotated_transcript	1	611		no hit	no hit	no hit	hypothetical protein EAI_11295 [Harpegnathos saltator]	hypothetical protein WN48_09641 [Eufriesea mexicana]	hypothetical protein G5I_06643 [Acromyrmex echinatior]
14508	NW_003569910.1_1366_1649	107.8	87.9	204.1	45.1	79.2	83.5	65.2	38.3	79.5	51.9	66.6	36	37.5	56	65.6	52.2	57.1	284	YES	0.06	FALSE	NW_003569910.1	RNAseq	Unannotated_transcript	1366	1649		no hit	no hit	no hit	no hit	no hit	no hit
14510	NW_003569916.1_5_599	862.9	835.7	821	786.7	759.1	770.4	1664.4	1509.2	1965.4	1170.4	1332.8	3265.9	4136.1	4200.7	1534.7	2585.8	2529.3	595	YES	0.06	FALSE	NW_003569916.1	RNAseq	Unannotated_transcript	5	599		PREDICTED: Bombus impatiens omega-amidase NIT2 (LOC100740204) mRNA			PREDICTED: nitrilase homolog 1-like [Apis dorsata]	PREDICTED: omega-amidase NIT2 [Apis florea]	PREDICTED: nitrilase homolog 1-like [Apis mellifera]
14564	NW_003570085.1_1_603	545.8	774.2	541.4	503.1	444.8	519.1	485.1	483.2	654	292.9	322.1	294	365	312.4	394.2	300.8	309.1	603	YES	0.06	FALSE	NW_003570085.1	RNAseq	Unannotated_transcript	1	603		no hit	no hit	no hit	no hit	no hit	no hit
7	NC_015762.1_248237_278895	174	175.2	172.3	164.8	165.2	150.7	136.8	230.2	154.2	158.5	149.6	193.8	160.2	148.9	140.4	121.7	127.6	30659	YES	0.05	FALSE	NC_015762.1	Gnomon	gene	248237	278895	+							LOC100647405	XM_012315933.1	actin-binding LIM protein 2%2C transcript variant X5
582	NC_015762.1_11274056_11274707	97.3	122.3	98.9	91.8	88.7	93.6	69.7	84.3	81.9	86.1	48.4	41.2	46.3	70.2	72	79.2	63.7	652	YES	0.05	FALSE	NC_015762.1	RNAseq	Unannotated_transcript	11274056	11274707		no hit	no hit	no hit	PREDICTED: piggyBac transposable element-derived protein 4-like [Bombus terrestris]	PREDICTED: piggyBac transposable element-derived protein 4-like [Megachile rotundata]	PREDICTED: piggyBac transposable element-derived protein 4-like partial [Habropoda laboriosa]
650	NC_015762.1_12891240_12893080	27.1	24.5	26.3	21.9	22.5	23	9.2	8.3	5.9	10.4	7.8	4.9	0	0.5	3.9	2.7	0.5	1841	YES	0.05	FALSE	NC_015762.1	RNAseq	Unannotated_transcript	12891240	12893080		no hit	no hit	no hit	no hit	no hit	no hit
944	NC_015763.1_2440674_2449417	124.6	133.9	122.8	118.2	115.1	115.6	133.6	130.2	133.8	102.8	96.9	124.2	139.9	124.3	125.7	119.3	117.6	8744	YES	0.05	FALSE	NC_015763.1	Gnomon	gene	2440674	2449417	-							LOC100645434	XM_003393702.2	tetratricopeptide repeat protein 28
1068	NC_015763.1_4595342_4612665	191.7	210.8	177.4	163	143.6	171.1	153.7	166.2	162.5	138.5	150.3	121.1	101	106.6	100.1	93.5	101.4	17324	YES	0.05	FALSE	NC_015763.1	Gnomon	gene	4595342	4612665	-							LOC100645182	XM_003393621.2	microphthalmia-associated transcription factor%2C transcript variant X3
1096	NC_015763.1_4863993_4917629	27.7	26.6	28.2	24	25.1	20.3	38.5	27.4	32.7	25.1	17	27.9	30.2	24.7	27.1	23.6	27.7	53637	YES	0.05	FALSE	NC_015763.1	Gnomon	gene	4863993	4917629	+							LOC100648503	XM_003393647.2	probable serine/threonine-protein kinase yakA
1108	NC_015763.1_5045686_5100926	6.1	7.5	7	5.1	4.9	5.1	4.9	5.3	6.8	4.9	3.5	4.1	5.6	5.5	5.3	3.9	5	55241	YES	0.05	FALSE	NC_015763.1	Gnomon	gene	5045686	5100926	-							LOC100649439	XM_012317660.1	muscle calcium channel subunit alpha-1%2C transcript variant X1
2339	NC_015765.1_1980493_2027084	38	40.5	39	32.6	35.3	35.9	37	34.9	43.6	35.6	33.3	37.4	41.9	38.3	45.1	48.1	55.3	46592	YES	0.05	FALSE	NC_015765.1	Gnomon	gene	1980493	2027084	-	PREDICTED: Pogonomyrmex barbatus mucin-6-like (LOC105431409) mRNA	PREDICTED: Apis florea nuclear pore complex protein DDB_G0274915-like (LOC105735438) mRNA	PREDICTED: Apis florea nuclear pore complex protein DDB_G0274915-like (LOC105735438) mRNA	no hit	no hit	no hit	LOC100643686	XM_012307673.1	uncharacterized LOC100643686
2387	NC_015765.1_2495099_2495655	111.2	115	118	103.7	107.2	87.4	221.7	166.7	184.2	42	58.3	95.5	28.1	63.2	83.5	33.4	44.5	557	YES	0.05	FALSE	NC_015765.1	RNAseq	Unannotated_transcript	2495099	2495655		PREDICTED: Bombus impatiens Krueppel homolog 1-like (LOC100740522) transcript variant X2 misc_RNA	PREDICTED: Bombus impatiens Krueppel homolog 1-like (LOC100740522) transcript variant X1 mRNA	PREDICTED: Apis dorsata zinc finger protein 791-like (LOC102674932) mRNA	no hit	no hit	no hit
2407	NC_015765.1_2640960_2654462	149.6	143.1	154.7	127.9	137.2	126.8	157.9	141.3	136.6	105.5	116.5	159.1	146.7	164.2	145	143	147.4	13503	YES	0.05	FALSE	NC_015765.1	Gnomon	gene	2640960	2654462	-							LOC100647494	XM_012307741.1	CD109 antigen-like%2C transcript variant X1
2718	NC_015765.1_11142916_11148147	34.3	40.6	33.6	28.5	31.9	28.6	29	39.8	29.2	38.1	35.3	86	79.3	56	35.4	52	52.6	5232	YES	0.05	FALSE	NC_015765.1	Gnomon	gene	11142916	11148147	-							LOC100650072	XM_003394936.2	centrosomal protein of 104 kDa
2899	NC_015766.1_111752_119342	39	48.9	38.3	36.4	34.1	30.1	61.1	52.3	56.8	39.7	37.7	50.6	63.5	67.3	63.5	58.5	59.9	7591	YES	0.05	FALSE	NC_015766.1	Gnomon	gene	111752	119342	-							LOC100643524	XM_003395369.2	zinc finger protein 91-like
2984	NC_015766.1_930637_932050	50.3	52.9	55.4	47.7	43.2	41.3	47.3	44.8	25.7	32	28.1	17.9	17.3	13.7	32.3	23.6	16.5	1414	YES	0.05	FALSE	NC_015766.1	Gnomon	gene	930637	932050	+							LOC100652231	XM_012309124.1	dynein regulatory complex subunit 7-like
3396	NC_015766.1_8068071_8071471	29.5	24.1	28.1	13.7	20.5	22.5	17.7	31.5	19	11.8	16.1	13.1	22.9	13.6	13.3	11	8.9	3401	YES	0.05	FALSE	NC_015766.1	Gnomon	gene	8068071	8071471	-	PREDICTED: Bombus terrestris atrial natriuretic peptide receptor 1 (LOC100642884) transcript variant X4 mRNA	PREDICTED: Bombus terrestris atrial natriuretic peptide receptor 1 (LOC100642884) transcript variant X3 mRNA	PREDICTED: Bombus terrestris atrial natriuretic peptide receptor 1 (LOC100642884) transcript variant X2 mRNA	Retrotransposable element Tf2 155 kDa protein type 1 [Papilio machaon]	hypothetical protein g.42015 partial [Clastoptera arizonana]	hypothetical protein g.41996 [Clastoptera arizonana]	LOC105665725	XM_012308490.1	uncharacterized LOC105665725
4065	NC_015768.1_804150_845316	48.8	55.3	48.9	46.5	34.2	38.9	62.7	43	61	28.7	31.6	20.8	19.9	19.3	19.3	15.9	17.9	41167	YES	0.05	FALSE	NC_015768.1	Gnomon	gene	804150	845316	-							LOC100650883	XM_003396411.2	band 3 anion transport protein%2C transcript variant X3
4945	NC_015768.1_18087811_18088154	55	52.5	51.5	10.9	8.9	48.9	144.2	18.6	15.5	55.7	37.3	4.9	5	0	45.5	10.2	11.6	344	YES	0.05	FALSE	NC_015768.1	RNAseq	Unannotated_transcript	18087811	18088154		no hit	no hit	no hit	no hit	no hit	no hit
5481	NC_015770.1_1208544_1270650	36.9	41.1	42.3	33.6	35.1	31.9	29.1	32.7	33.6	41.4	31.4	30.6	30	27.4	31	32.6	35	62107	YES	0.05	FALSE	NC_015770.1	Gnomon	gene	1208544	1270650	-	PREDICTED: Bombus terrestris leukocyte receptor cluster member 8 homolog (LOC100651207) transcript variant X2 mRNA	PREDICTED: Bombus terrestris zinc finger protein 329 (LOC100644526) transcript variant X4 mRNA	PREDICTED: Bombus terrestris zinc finger protein 329 (LOC100644526) transcript variant X3 mRNA	no hit	no hit	no hit	LOC100651207
5658	NC_015770.1_3543456_3543687	348.3	359.2	374.7	324.5	336.1	286.3	342.2	328.2	301.3	230.2	237.9	207.4	247.5	316.9	315.5	336.5	231.3	232	YES	0.05	FALSE	NC_015770.1	RNAseq	Unannotated_transcript	3543456	3543687		PREDICTED: Bombus terrestris DC-STAMP domain-containing protein 1 (LOC100650224) mRNA			no hit	no hit	no hit
5759	NC_015770.1_8128050_8134032	258.9	371	226.1	218.4	210	211.7	360.8	352.6	397.2	203.5	221.3	385.6	427.9	393.9	327.9	321.1	287.5	5983	YES	0.05	FALSE	NC_015770.1	Gnomon	gene	8128050	8134032	-							LOC100652124	XM_012311763.1	la-related protein 4
6234	NC_015771.1_1658687_1659260	50.7	47.6	66.3	39.6	44.6	45.4	15.1	39.6	39.8	49.3	31.8	65.9	94	73.1	59.9	65.9	75.2	574	YES	0.05	FALSE	NC_015771.1	RNAseq	Unannotated_transcript	1658687	1659260		no hit	no hit	no hit	no hit	no hit	no hit
6607	NC_015771.1_8271406_8276732	136.2	147.2	148.7	124.3	117	131.3	131.5	133.6	126.9	116.5	117.4	90	115.6	96	94.7	101.4	98.6	5327	YES	0.05	FALSE	NC_015771.1	Gnomon	gene	8271406	8276732	-							LOC100642697	XM_012312483.1	transmembrane protein C9orf91 homolog%2C transcript variant X1
6723	NC_015771.1_10145426_10148668	30.6	28.8	27.4	25.8	23.9	20.2	41.2	39.8	52	23.2	26.8	53.1	81.4	65.2	42.4	49.3	58.3	3243	YES	0.05	FALSE	NC_015771.1	Gnomon	gene	10145426	10148668	+							LOC100646593	XM_003398394.2	TBC1 domain family member 14-like
7486	NC_015772.1_10608557_10644593	17.2	17.8	20.3	15.5	16	15.6	13.8	15.2	15.9	13.7	12.3	27.4	25.8	29.2	15.4	21.8	21.1	36037	YES	0.05	FALSE	NC_015772.1	Gnomon	gene	10608557	10644593	+							LOC100648481	XM_012313667.1	kinesin-like protein unc-104%2C transcript variant X1	rna12937	XM_012313671.1	kinesin-like protein unc-104%2C transcript variant X5				rna12938	XM_012313672.1	kinesin-like protein unc-104%2C transcript variant X6
7908	NC_015773.1_2054742_2060729	85.8	88.8	105.8	63.6	80.4	82	21.1	22.7	17.3	22.5	25.8	15.5	11.5	12.3	17	18.1	13.6	5988	YES	0.05	FALSE	NC_015773.1	RNAseq	Unannotated_transcript	2054742	2060729		PREDICTED: Apis mellifera synapsin (LOC551737) transcript variant X2 mRNA	PREDICTED: Apis mellifera synapsin (LOC551737) transcript variant X1 mRNA	PREDICTED: Apis mellifera synapsin (LOC551737) transcript variant X2 mRNA	no hit	no hit	no hit
8144	NC_015773.1_7677411_7681571	59.8	59.8	66.3	53.5	54.4	57.2	51.7	47.7	44.1	52.9	56.5	20.2	20.9	25.2	35.8	31.1	30	4161	YES	0.05	FALSE	NC_015773.1	RNAseq	Unannotated_transcript	7677411	7681571		PREDICTED: Apis mellifera poly(A)-specific ribonuclease PARN-like domain-containing protein 1 (LOC551033) transcript variant X2 misc_RNA	PREDICTED: Apis mellifera poly(A)-specific ribonuclease PARN-like domain-containing protein 1 (LOC551033) transcript variant X1 misc_RNA	PREDICTED: Apis mellifera poly(A)-specific ribonuclease PARN-like domain-containing protein 1 (LOC551033) transcript variant X1 misc_RNA	hypothetical protein WN48_07643 [Eufriesea mexicana]	Poly(A)-specific ribonuclease PARN-like domain-containing protein 1 [Melipona quadrifasciata]
8630	NC_015774.1_4885589_4941984	91.6	99.6	109.7	87.4	78.2	82.4	53.2	85.4	51.9	73.3	49.7	36.9	40	29.1	47.8	36.9	40.3	56396	YES	0.05	FALSE	NC_015774.1	Gnomon	gene	4885589	4941984	+							LOC100643462	XM_012315701.1	RING finger protein nhl-1%2C transcript variant X7
9698	NC_015776.1_2496025_2519830	54.5	47.8	47.9	38	39.7	45.7	38.2	39.7	46.2	46.2	49.6	52.9	65.6	52	52.6	63.5	54.9	23806	YES	0.05	FALSE	NC_015776.1	Gnomon	gene	2496025	2519830	-							LOC100644345	XM_012316755.1	semaphorin-5A%2C transcript variant X1
9796	NC_015776.1_3627490_3632188	337.8	306.7	348.5	232.4	192.7	296.1	796.8	581	606.6	292.6	207.3	198.7	134.1	170.3	248.2	116.3	97.3	4699	YES	0.05	FALSE	NC_015776.1	Gnomon	gene	3627490	3632188	+							LOC100644782	XM_003401040.2	protein Skeletor%2C isoforms B/C
9906	NC_015776.1_5254782_5255742	32.6	25.9	30.1	21.6	24.2	24.1	9	16.4	10.2	16.6	10.9	4.6	8	3.2	5.8	4.2	5.4	961	YES	0.05	FALSE	NC_015776.1	RNAseq	Unannotated_transcript	5254782	5255742		PREDICTED: Orussus abietinus ALX homeobox protein 1-like (LOC105702115) transcript variant X6 mRNA	PREDICTED: Orussus abietinus ALX homeobox protein 1-like (LOC105702115) transcript variant X5 mRNA	PREDICTED: Orussus abietinus ALX homeobox protein 1-like (LOC105702115) transcript variant X4 mRNA	no hit	no hit	no hit
10734	NC_015778.1_959805_964327	440.9	485.9	458.6	416.4	423.9	388.3	446.1	494.3	477.9	424.8	386.7	754.1	719.8	706.2	441.7	456.4	436.1	4523	YES	0.05	FALSE	NC_015778.1	Gnomon	gene	959805	964327	-							LOC100650910	XM_012318177.1	UPF0692 protein CG33108%2C transcript variant X4
11101	NC_015779.1_3289813_3290166	8139.9	12159.9	9444.8	7357.2	7357.2	7858.8	3331.8	4565.4	2935.7	6412.5	5775	3887.8	4443.9	2670.1	4243.5	3123.4	1866.6	354	YES	0.05	FALSE	NC_015779.1	RNAseq	Unannotated_transcript	3289813	3290166		no hit	no hit	no hit	hypothetical protein RF55_9503 [Lasius niger]	hypothetical protein g.20621 partial [Graphocephala atropunctata]	reverse transcriptase [Lasius niger]
11135	NW_003565404.1_235648_235942	237.5	332.6	237	182.3	201.9	228.4	417.6	410.2	425.7	230.9	235.3	415.3	474.5	468.4	321.5	342.5	285.5	295	YES	0.05	FALSE	NW_003565404.1	RNAseq	Unannotated_transcript	235648	235942		PREDICTED: Bombus impatiens inositol-pentakisphosphate 2-kinase (LOC100748798) transcript variant X2 mRNA	PREDICTED: Bombus impatiens inositol-pentakisphosphate 2-kinase (LOC100748798) transcript variant X1 mRNA	PREDICTED: Apis florea inositol-pentakisphosphate 2-kinase (LOC100869883) transcript variant X6 mRNA	no hit	no hit	no hit
11139	NW_003565404.1_277938_283602	753.9	771.4	845.3	639.1	726.2	657.3	769.1	757.9	927.9	559.3	574.6	1325.8	1643.5	1411.2	1235.9	1118.7	1219.2	5665	YES	0.05	FALSE	NW_003565404.1	Gnomon	gene	277938	283602	+							LOC100648380	XM_003402187.2	protein BTG2-like
11172	NW_003565410.1_2649_2860	464.2	372.9	424.8	325.5	316.2	360.3	427.4	337.3	277.7	242.3	297	233.7	195.7	178	231	166	289.2	212	YES	0.05	FALSE	NW_003565410.1	RNAseq	Unannotated_transcript	2649	2860		PREDICTED: Bombus terrestris protein Jumonji (LOC100643807) transcript variant X2 mRNA	PREDICTED: Bombus terrestris protein Jumonji (LOC100643807) transcript variant X1 mRNA		no hit	no hit	no hit
11388	NW_003565441.1_1_2382	133.1	151.2	145.2	111.3	113.4	127.8	139.7	164.8	127.4	133.1	139.8	209.9	259.4	179.1	173.7	181.1	186	2382	YES	0.05	FALSE	NW_003565441.1	RNAseq	Unannotated_transcript	1	2382		PREDICTED: Bombus impatiens tropomyosin (LOC100748811) transcript variant X17 mRNA	PREDICTED: Bombus impatiens tropomyosin (LOC100748811) transcript variant X10 mRNA	PREDICTED: Bombus impatiens tropomyosin (LOC100748811) transcript variant X9 mRNA	PREDICTED: tropomyosin isoform X15 [Megachile rotundata]	PREDICTED: tropomyosin isoform X16 [Apis mellifera]	PREDICTED: tropomyosin isoform X13 [Ceratina calcarata]
11499	NW_003565454.1_17432_18058	547.9	511.9	523.8	492.9	478.8	449	417.3	431.7	523.8	377.4	342.2	333.6	225.1	292.1	341.3	256.2	264.5	627	YES	0.05	FALSE	NW_003565454.1	RNAseq	Unannotated_transcript	17432	18058		PREDICTED: Bombus terrestris zinc finger protein Elbow (LOC100650465) mRNA	PREDICTED: Bombus terrestris protein Jumonji (LOC100643807) transcript variant X2 mRNA	PREDICTED: Bombus terrestris protein Jumonji (LOC100643807) transcript variant X1 mRNA	no hit	no hit	no hit
11581	NW_003565557.1_50942_104654	167.4	180.9	184.8	161.2	145.6	138.2	115.4	133.2	107.7	132.1	97.3	117.3	111.1	109.1	103.7	85.7	80.2	53713	YES	0.05	FALSE	NW_003565557.1	Gnomon	gene	50942	104654	+							LOC100647948	XM_012318663.1	microtubule-actin cross-linking factor 1%2C transcript variant X9	rna19616	XM_012318682.1	microtubule-actin cross-linking factor 1%2C transcript variant X28
12268	NW_003566036.1_546003_547112	14.4	22.2	11.9	7.7	10.7	6.7	9.1	18.7	21.2	15	13.7	6.5	23.6	5.6	18.7	11.5	21.9	1110	YES	0.05	FALSE	NW_003566036.1	RNAseq	Unannotated_transcript	546003	547112		PREDICTED: Apis dorsata ras-like protein family member 10B-like (LOC102673444) transcript variant X3 misc_RNA	PREDICTED: Apis florea ras-like protein family member 10B (LOC100864155) mRNA		PREDICTED: ras-like protein family member 10B [Eufriesea mexicana]
12524	NW_003566109.1_179772_180002	276.2	248.9	324.5	221.9	174.5	240.2	201.3	297.3	176.4	793.3	768.2	232.3	124.3	137.2	526.6	189.3	180.9	231	YES	0.05	FALSE	NW_003566109.1	RNAseq	Unannotated_transcript	179772	180002		no hit	no hit	no hit	PREDICTED: RNA-directed DNA polymerase from mobile element jockey-like [Bombus impatiens]	PREDICTED: RNA-directed DNA polymerase from mobile element jockey-like [Trichogramma pretiosum]	RNA-directed DNA polymerase from mobile element jockey partial [Trachymyrmex septentrionalis]
13401	NW_003566457.1_472282_486980	3.8	3.5	4.6	2.4	2.5	2.6	1.1	1	0.6	1.1	1.2	0.5	0.5	0.8	0.9	0.4	0.6	14699	YES	0.05	FALSE	NW_003566457.1	Gnomon	gene	472282	486980	-							LOC100650549	XM_003403206.2	high-affinity choline transporter 1
14104	NW_003568393.1_1_208	99.4	153.4	111.4	74.5	54.2	95.1	86.9	172.8	64.9	49.1	60.7	16.8	101.4	59.7	90.2	81.6	47.1	208	YES	0.05	FALSE	NW_003568393.1	RNAseq	Unannotated_transcript	1	208		no hit	no hit	no hit	PREDICTED: nucleic-acid-binding protein from mobile element jockey-like [Bombus impatiens]	hypothetical protein WN55_10649 [Dufourea novaeangliae]	PREDICTED: nucleic-acid-binding protein from mobile element jockey-like [Bombus impatiens]
14303	NW_003569088.1_723_1458	649.6	631.7	713.4	611.5	582.9	601	485.2	603	693.2	413	411.1	424.9	292.8	382	393.3	299.5	284.5	736	YES	0.05	FALSE	NW_003569088.1	RNAseq	Unannotated_transcript	723	1458		PREDICTED: Bombus terrestris zinc finger protein Elbow (LOC100650465) mRNA			no hit	no hit	no hit
14425	NW_003569586.1_436_880	252.3	351.3	280.8	165.7	242.9	169.6	227.9	356.3	178.7	198.9	136	124.5	131.1	111	120.6	100.7	45.6	445	YES	0.05	FALSE	NW_003569586.1	RNAseq	Unannotated_transcript	436	880		PREDICTED: Bombus terrestris fatty acyl-CoA reductase 1-like (LOC100648001) mRNA			no hit	no hit	no hit
152	NC_015762.1_2497245_2510225	409.5	445.2	414.8	397.3	377.1	397.8	412.8	522.7	434.7	400.5	486.9	482.6	519.3	499.9	380.9	401.7	361.5	12981	YES	0.04	FALSE	NC_015762.1	Gnomon	gene	2497245	2510225	+							LOC100642913	XM_003393137.2	myophilin%2C transcript variant X1
223	NC_015762.1_4085855_4103802	450.3	553.6	447.6	434.9	382.7	391.4	448	677.2	529.9	479.8	386.6	1537.8	1095.9	2212.6	1164.5	1169	1385.2	17948	YES	0.04	FALSE	NC_015762.1	Gnomon	gene	4085855	4103802	-							LOC100643557	XM_003392982.2	facilitated trehalose transporter Tret1-like%2C transcript variant X2
444	NC_015762.1_7041763_7043156	34.9	37.2	45.9	33.4	29.1	30.6	13.3	9	8.4	15.3	15.4	8.7	0.5	6.3	12	18.7	3	1394	YES	0.04	FALSE	NC_015762.1	RNAseq	Unannotated_transcript	7041763	7043156		no hit	no hit	no hit	no hit	no hit	no hit
1055	NC_015763.1_4503024_4518445	78.2	96.7	82.4	73.5	75.4	73.6	65.5	98.8	73.5	68.4	66.7	64.5	53	64.4	54.5	49	53.4	15422	YES	0.04	FALSE	NC_015763.1	RNAseq	Unannotated_transcript	4503024	4518445		no hit	no hit	no hit	no hit	no hit	no hit
1288	NC_015763.1_8790832_8793181	194.9	177.7	159.8	125.4	155	149.8	274.7	283.4	247.7	176.4	155.8	465	477.9	357.2	265.2	414.2	378.4	2350	YES	0.04	FALSE	NC_015763.1	Gnomon	gene	8790832	8793181	-							LOC105667087	XM_012320154.1	protein sly1 homolog
1337	NC_015763.1_10309079_10328254	147	143.9	146.9	137.3	139.2	137.2	104.6	130.3	136.1	127.3	120.3	110.8	101.1	113.1	117.6	105.7	109.5	19176	YES	0.04	FALSE	NC_015763.1	Gnomon	gene	10309079	10328254	-							LOC100648158	XM_003393883.2	epidermal growth factor receptor kinase substrate 8-like%2C transcript variant X1
1451	NC_015763.1_13296095_13302153	51.2	51.3	49.2	45.9	47.4	41.7	50.6	49.9	54.3	40.6	41.6	96.7	109	119.8	74.7	103.6	126	6059	YES	0.04	FALSE	NC_015763.1	Gnomon	gene	13296095	13302153	-							LOC100645364	XM_003394020.2	transmembrane protein 8A-like%2C transcript variant X2
1859	NC_015764.1_7092873_7097279	6.9	4	9.2	3.1	1.5	3.3	16.9	10.8	18.6	1.1	6.9	29.9	24.4	38.9	3.7	12.1	10.1	4407	YES	0.04	FALSE	NC_015764.1	RNAseq	Unannotated_transcript	7092873	7097279		no hit	no hit	no hit	no hit	no hit	no hit
2217	NC_015764.1_14520807_14524299	1178.1	991.3	1177	956	963.5	894.7	759.1	1392.1	703.2	835.7	705.9	1866.6	2169.1	2086.7	1679.2	2205.2	2500.5	3493	YES	0.04	FALSE	NC_015764.1	Gnomon	gene	14520807	14524299	-							LOC100643441	XM_012321264.1	lipoyltransferase 1%2C mitochondrial%2C transcript variant X1
2253	NC_015765.1_338336_370001	217.3	226.2	220.1	210.1	209.5	198.5	102.6	129.2	122	176.6	166.8	145.3	124.1	130.9	125.3	125.2	95.3	31666	YES	0.04	FALSE	NC_015765.1	Gnomon	gene	338336	370001	+	PREDICTED: Bombus terrestris 8-oxo-dGDP phosphatase NUDT18 (LOC100648588) mRNA	Bombus terrestris microsatellite BTMS0134 sequence	PREDICTED: Bombus terrestris caskin-1 (LOC100645020) transcript variant X2 mRNA	hypothetical protein WN48_09897 [Eufriesea mexicana]	hypothetical protein WN51_07980 [Melipona quadrifasciata]	hypothetical protein WH47_05047 [Habropoda laboriosa]	LOC100650272	XM_012321291.1	uncharacterized LOC100650272
2385	NC_015765.1_2490563_2492637	425.7	421	448	390.1	409.1	299.2	683.7	595.7	629.5	203.3	199.7	296.1	232.4	296.1	232.7	165.7	156.4	2075	YES	0.04	FALSE	NC_015765.1	BestRefSeq	gene	2490563	2492637	-							Kr-h1	NM_001280921.1	kruppel homolog 1
2604	NC_015765.1_7774468_7774947	185.4	190.6	171.7	132.6	166.4	133.1	99	147.3	129.9	143.1	95.6	78.2	53	50.3	131.2	85.6	85.3	480	YES	0.04	FALSE	NC_015765.1	RNAseq	Unannotated_transcript	7774468	7774947		PREDICTED: Apis dorsata testican-1-like (LOC102672479) mRNA	PREDICTED: Apis mellifera testican-1 (LOC409774) transcript variant X1 mRNA		PREDICTED: testican-1-like [Apis dorsata]	PREDICTED: testican-1 isoform X1 [Megachile rotundata]	PREDICTED: testican-1 isoform X1 [Apis mellifera]
2801	NC_015765.1_13331442_13338248	49.3	74.7	54.1	46.9	47.3	42.5	91.7	77.6	106.2	59.7	59.5	96.7	174.3	131	123.5	152.2	131.9	6807	YES	0.04	FALSE	NC_015765.1	Gnomon	gene	13331442	13338248	+							LOC100650957	XM_012307879.1	heterogeneous nuclear ribonucleoprotein R
3101	NC_015766.1_3451595_3465425	86.5	86.8	94.2	83.6	82	83.7	66.7	71.6	70.4	68.8	66.4	40.2	39	32.7	55	43	43.6	13831	YES	0.04	FALSE	NC_015766.1	Gnomon	gene	3451595	3465425	-							LOC100651076	XM_012308859.1	voltage-dependent calcium channel subunit alpha-2/delta-3%2C transcript variant X3
3865	NC_015767.1_9345589_9412915	6.5	8.3	6.4	4.9	5.6	4.2	8.7	7	11	3.8	4.5	3.9	5.4	7.3	3.3	3.6	4.6	67327	YES	0.04	FALSE	NC_015767.1	Gnomon	gene	9345589	9412915	-							LOC100644484	XM_003396033.2	protein abrupt%2C transcript variant X1
3927	NC_015767.1_11589156_11591811	10.1	15.8	10.7	9.2	8.3	9.2	6.2	6.4	9.2	3.5	9	10.6	22.3	14.5	24.4	25.7	26.9	2656	YES	0.04	FALSE	NC_015767.1	RNAseq	Unannotated_transcript	11589156	11591811		PREDICTED: Nasonia vitripennis RNA-binding protein MEX3B (LOC100121206) mRNA	PREDICTED: Fopius arisanus RNA-binding protein MEX3B (LOC105272375) mRNA		no hit	no hit	no hit
4022	NC_015768.1_327251_350511	186.7	211.7	169.1	163.6	146.1	138.7	151.7	219.3	184.7	157.6	127	158.9	168.2	158	159.3	141.2	162	23261	YES	0.04	FALSE	NC_015768.1	Gnomon	gene	327251	350511	-	PREDICTED: Bombus terrestris triple functional domain protein (LOC100650560) transcript variant X5 mRNA	PREDICTED: Bombus terrestris triple functional domain protein (LOC100650560) transcript variant X4 misc_RNA	PREDICTED: Bombus terrestris triple functional domain protein (LOC100650560) transcript variant X3 misc_RNA	PREDICTED: triple functional domain protein isoform X2 [Bombus impatiens]	PREDICTED: triple functional domain protein isoform X2 [Bombus terrestris]	PREDICTED: triple functional domain protein isoform X3 [Bombus impatiens]	LOC100650560
4543	NC_015768.1_7747848_7750254	74.8	75.4	92.7	72	70.7	71.3	70.8	66.6	73	65.6	67.9	59	44.4	47.9	67.4	47.9	42.3	2407	YES	0.04	FALSE	NC_015768.1	Gnomon	gene	7747848	7750254	-							LOC100647337	XM_003396618.2	suppressor APC domain-containing protein 2%2C transcript variant X1
4570	NC_015768.1_7967250_7972528	15.4	14.1	13.8	12.9	12.8	11	30.1	30.7	30	21.2	33.4	13.1	17.2	13.7	14.5	9.3	10.8	5279	YES	0.04	FALSE	NC_015768.1	Gnomon	gene	7967250	7972528	-							LOC100650768	XM_003396646.2	lactosylceramide 4-alpha-galactosyltransferase-like%2C transcript variant X1
4891	NC_015768.1_17475794_17478056	34.8	35.8	27.7	26.4	23.6	21.3	67.9	36.6	66.3	22.5	21.1	15.7	6.3	8.3	24.5	4.6	7.7	2263	YES	0.04	FALSE	NC_015768.1	RNAseq	Unannotated_transcript	17475794	17478056		no hit	no hit	no hit	no hit	no hit	no hit
4897	NC_015768.1_17493948_17495118	107.1	149.6	113.6	103.6	86.7	97.2	139.7	124.1	152.9	102.5	91.6	94.1	116.5	133.9	127.4	123.1	81.4	1171	YES	0.04	FALSE	NC_015768.1	RNAseq	Unannotated_transcript	17493948	17495118		PREDICTED: Apis mellifera KAT8 regulatory NSL complex subunit 1 (LOC411539) transcript variant X1 mRNA	PREDICTED: Apis florea KAT8 regulatory NSL complex subunit 1 (LOC100867723) transcript variant X1 mRNA	PREDICTED: Apis florea KAT8 regulatory NSL complex subunit 1 (LOC100867723) transcript variant X2 mRNA	PREDICTED: small G protein signaling modulator 3 homolog isoform X1 [Megachile rotundata]	PREDICTED: small G protein signaling modulator 3 homolog isoform X2 [Megachile rotundata]	hypothetical protein WH47_08104 [Habropoda laboriosa]
5010	NC_015769.1_973676_983365	66.6	74.7	70.4	64	62.3	64.5	34.8	58.3	42.5	42.4	47.1	37.2	88.2	47.9	36.4	62.3	70.4	9690	YES	0.04	FALSE	NC_015769.1	Gnomon	gene	973676	983365	-							LOC100648980	XM_012310891.1	insulin-like growth factor I%2C juvenile form
5239	NC_015769.1_5056611_5067676	168.9	167.8	175.1	161.8	159.2	162.8	167.2	138.2	156.9	131.5	141.1	99	86.9	114.7	134.4	110.6	102.6	11066	YES	0.04	FALSE	NC_015769.1	Gnomon	gene	5056611	5067676	-							LOC100642522	XM_012311146.1	neurexin-4
5589	NC_015770.1_2459527_2459745	416.9	381.3	417.1	323.2	369	353.7	400.3	364.4	383.1	246.2	306.4	298.8	225.2	295	292.2	235.7	373.2	219	YES	0.04	FALSE	NC_015770.1	RNAseq	Unannotated_transcript	2459527	2459745		PREDICTED: Bombus terrestris protein Jumonji (LOC100643807) transcript variant X2 mRNA	PREDICTED: Bombus terrestris protein Jumonji (LOC100643807) transcript variant X1 mRNA		no hit	no hit	no hit
5737	NC_015770.1_7711813_7716123	160.4	196.7	210.8	149.6	155.9	124.3	180.5	157.4	251.9	156.7	136.3	226	262.3	282.8	248.8	217.5	165.3	4311	YES	0.04	FALSE	NC_015770.1	RNAseq	Unannotated_transcript	7711813	7716123		PREDICTED: Bombus terrestris putative protein TPRXL (LOC105666240) mRNA			no hit	no hit	no hit
5842	NC_015770.1_9442029_9442523	1149.3	1233.6	1175.1	915.4	1009.5	1116.8	692.2	876.9	531.8	779.1	710	1084.2	774.2	894.7	827.7	726.2	772.3	495	YES	0.04	FALSE	NC_015770.1	RNAseq	Unannotated_transcript	9442029	9442523		no hit	no hit	no hit	no hit	no hit	no hit
6010	NC_015770.1_12382535_12414696	6.4	12.2	6.3	5.7	4.7	5	3.6	4.8	5.3	3.1	5.4	5.6	5.4	4.6	4.1	3.3	4.2	32162	YES	0.04	FALSE	NC_015770.1	Gnomon	gene	12382535	12414696	+							LOC100645413	XM_012312110.1	insulin-like peptide receptor%2C transcript variant X5
6164	NC_015770.1_15321123_15390013	2.7	2.6	3.1	1.8	2	1.8	1.5	3.3	4.1	1.2	1.2	1.3	1.2	1.8	1.3	1.2	1.4	68891	YES	0.04	FALSE	NC_015770.1	Gnomon	gene	15321123	15390013	-							LOC100642338	XM_012312338.1	homeotic protein spalt-major-like
6190	NC_015771.1_481351_481779	68.6	23.7	150.3	22.5	5.9	21.1	11.2	16.5	19.4	3.3	39	0	13.2	0	80.2	4.5	0	429	YES	0.04	FALSE	NC_015771.1	RNAseq	Unannotated_transcript	481351	481779		no hit	no hit	no hit	no hit	no hit	no hit
6551	NC_015771.1_6822184_6859687	18.8	21.1	17.9	16.6	15.9	16.9	22.6	23.8	18.8	12.4	12.4	11.3	9	9.4	15.3	10.7	12.5	37504	YES	0.04	FALSE	NC_015771.1	Gnomon	gene	6822184	6859687	+	Nasonia vitripennis isolate 10634nas ultra conserved element locus uce-245 genomic sequence	Hymenolepis nana genome assembly H_nana_Japan scaffold HNAJ_scaffold0000007	PREDICTED: Otolemur garnettii protein phosphatase 2 regulatory subunit B'' beta (PPP2R3B) mRNA	Serine/threonine-protein phosphatase 2A regulatory subunit B'' subunit alpha [Eufriesea mexicana]	Serine/threonine-protein phosphatase 2A regulatory subunit B'' subunit alpha [Melipona quadrifasciata]	PREDICTED: serine/threonine-protein phosphatase 2A regulatory subunit B'' subunit alpha isoform X1 [Ceratina calcarata]	LOC100645131	XM_012312560.1	uncharacterized LOC100645131%2C transcript variant X7
7000	NC_015772.1_2269263_2273137	133.7	166	147.5	113	129.2	123.9	110.1	181.4	121.8	122.7	90.3	106.1	105.2	101	96.9	120.3	106.3	3875	YES	0.04	FALSE	NC_015772.1	Gnomon	gene	2269263	2273137	+							LOC100642647	XM_012313242.1	cationic amino acid transporter 2%2C transcript variant X2
7297	NC_015772.1_7588508_7593512	64.5	79.6	66.6	61.3	62.3	50	92.2	90.8	103.7	56	68.6	131.5	156.7	161.2	111.1	112.6	114.9	5005	YES	0.04	FALSE	NC_015772.1	Gnomon	gene	7588508	7593512	-	PREDICTED: Bombus impatiens forkhead box protein N3-like (LOC100741379) transcript variant X3 mRNA	PREDICTED: Bombus impatiens forkhead box protein N3-like (LOC100741379) transcript variant X2 mRNA	PREDICTED: Bombus impatiens forkhead box protein N3-like (LOC100741379) transcript variant X1 mRNA	PREDICTED: forkhead box protein N3-like [Dufourea novaeangliae]	PREDICTED: forkhead box protein N3-like isoform X1 [Bombus impatiens]	PREDICTED: forkhead box protein N3-like isoform X2 [Bombus impatiens]	LOC100649105	XM_012313961.1	uncharacterized LOC100649105
7596	NC_015772.1_13985874_13987881	29.1	22.9	20.7	19.3	19.7	18.8	40.7	43.5	48	11.1	14.5	31.6	25.6	33.6	16.1	21.2	15.4	2008	YES	0.04	FALSE	NC_015772.1	RNAseq	Unannotated_transcript	13985874	13987881		PREDICTED: Cerapachys biroi LIM/homeobox protein Awh (LOC105283555) transcript variant X2 mRNA	PREDICTED: Cerapachys biroi LIM/homeobox protein Awh (LOC105283555) transcript variant X1 mRNA		no hit	no hit	no hit
7648	NC_015772.1_15206946_15211646	281.6	275.7	281.1	250.5	268.6	262.8	271.3	293.5	266.8	270.2	246.9	361	387.6	351.1	263.5	341.9	337.4	4701	YES	0.04	FALSE	NC_015772.1	Gnomon	gene	15206946	15211646	-							LOC100643211	XM_012314374.1	transmembrane protein 184B%2C transcript variant X2
7805	NC_015772.1_16704046_16708994	275.8	263.8	256.4	243.4	239.8	248.3	300.2	302.7	265.2	236.3	230.2	417.3	403.9	412.8	312.2	373.2	426.2	4949	YES	0.04	FALSE	NC_015772.1	Gnomon	gene	16704046	16708994	+							LOC100648835	XM_012314156.1	two pore calcium channel protein 1-like%2C transcript variant X2
8476	NC_015773.1_12811154_12811453	239.6	308.3	308.9	232	232.4	212.1	250.3	272.3	210.4	196	192.6	142.2	200.7	179.4	155.7	215.2	100.6	300	YES	0.04	FALSE	NC_015773.1	RNAseq	Unannotated_transcript	12811154	12811453		PREDICTED: Bombus terrestris DC-STAMP domain-containing protein 1 (LOC100650224) mRNA			no hit	no hit	no hit
8485	NC_015774.1_320831_321853	48.9	33.6	41.9	21.7	32.3	18.8	20.1	37.6	11.6	12.2	9.9	10.5	6.1	0.5	5.8	4.4	2.8	1023	YES	0.04	FALSE	NC_015774.1	RNAseq	Unannotated_transcript	320831	321853		no hit	no hit	no hit	no hit	no hit	no hit
8624	NC_015774.1_4661248_4667482	25.9	26.2	36.4	24.6	21.2	23.4	33.6	32.6	46.1	29.5	26.9	30.4	21.3	20.4	30.9	17.3	22.7	6235	YES	0.04	FALSE	NC_015774.1	Gnomon	gene	4661248	4667482	+							LOC100643709	XM_003400297.2	gastrin-releasing peptide receptor-like
8629	NC_015774.1_4867303_4916387	9.1	10.3	10.2	8.1	8.4	7.8	6.4	9.2	6.4	8.5	6.3	5.5	6.9	4.1	7.2	7.1	6.3	49085	YES	0.04	FALSE	NC_015774.1	Gnomon	gene	4867303	4916387	-							LOC100643589	XM_012315699.1	troponin T%2C skeletal muscle-like
8787	NC_015774.1_7519319_7520488	50	55.3	61.3	47.5	41.9	48.1	39.8	72	50.9	56.8	38.3	36.8	61.5	53.9	42	67.7	58.1	1170	YES	0.04	FALSE	NC_015774.1	Gnomon	gene	7519319	7520488	-							LOC100642466	XM_003400122.2	transmembrane protein 17-like
9012	NC_015775.1_1707359_1709628	2307.4	2461	2339.7	2245.3	2082	2232.1	2117.9	2791.6	2607.7	2157.4	2151.1	2994.8	2540.6	2478.5	2238.3	1999.3	2132.2	2270	YES	0.04	FALSE	NC_015775.1	Gnomon	gene	1707359	1709628	-							LOC100645654	XM_012315878.1	chloride intracellular channel exc-4
9204	NC_015775.1_5300960_5309285	297.1	333.7	316.6	288.7	269.9	272.3	301.7	296.6	275.7	272.2	178.5	101.6	86.7	84.2	155.1	91.5	84.3	8326	YES	0.04	FALSE	NC_015775.1	Gnomon	gene	5300960	5309285	-	PREDICTED: Apis mellifera hyaluronoglucosaminidase (LOC406146) transcript variant X1 mRNA	PREDICTED: Solenopsis invicta neuroblastoma suppressor of tumorigenicity 1-like (LOC105196778) mRNA	PREDICTED: Megachile rotundata bromodomain-containing protein DDB_G0280777-like (LOC100881051) transcript variant X3 mRNA	PREDICTED: myb-like protein Q [Eufriesea mexicana]	PREDICTED: hyaluronidase isoform X1 [Apis mellifera]	Hyaluronidase [Dufourea novaeangliae]	LOC105666460	XM_012316131.1	uncharacterized LOC105666460
9599	NC_015776.1_241172_243129	0.5	1.8	1.5	0	0	0	4.3	9.2	1.6	1.9	1.9	17.3	34.1	15.1	1.1	5	3.5	1958	YES	0.04	FALSE	NC_015776.1	Gnomon	gene	241172	243129	+							LOC100651140	XM_012316624.1	carbonic anhydrase 2-like
10247	NC_015776.1_10839861_10840189	1183.3	999.5	1119.8	774.1	968.9	823.2	1281.8	1175.9	970	991.3	826.3	1631.6	971.2	1110.7	1151	1150.1	1036.8	329	YES	0.04	FALSE	NC_015776.1	RNAseq	Unannotated_transcript	10839861	10840189		no hit	no hit	no hit	no hit	no hit	no hit
10415	NC_015777.1_2703310_2705122	184	203.5	184.9	179.1	173.5	173.2	258.5	339.4	322.1	330.1	275.6	266.8	297.3	300.2	246.9	333.9	302.7	1813	YES	0.04	FALSE	NC_015777.1	Gnomon	gene	2703310	2705122	-							LOC105666616	XM_012317631.1	histone-lysine N-methyltransferase SETMAR-like
11013	NC_015779.1_2267053_2272333	71.5	55.7	66.5	53.7	43.8	39.7	90.5	63.5	90.3	37.6	46.9	78.2	85.2	81.2	102.5	74.5	71.6	5281	YES	0.04	FALSE	NC_015779.1	Gnomon	gene	2267053	2272333	+							LOC100646081	XM_012318305.1	serine/threonine-protein kinase D3%2C transcript variant X1
11223	NW_003565424.1_59481_59970	313.8	350.1	344.3	305.4	283.8	257.2	220.5	258.5	323.9	259.9	223.5	206	112.5	194.3	199.7	170	203.5	490	YES	0.04	FALSE	NW_003565424.1	RNAseq	Unannotated_transcript	59481	59970		PREDICTED: Bombus terrestris zinc finger protein Elbow (LOC100650465) mRNA			no hit	no hit	no hit
11339	NW_003565435.1_526911_529785	14.5	13.6	13.3	12.3	9.5	7.5	16	17.2	20.2	10.2	10.9	17	17.7	26.3	16	14.7	15.1	2875	YES	0.04	FALSE	NW_003565435.1	RNAseq	Unannotated_transcript	526911	529785		no hit	no hit	no hit	hypothetical protein g.30089 partial [Homalodisca liturata]
11340	NW_003565435.1_529982_532108	7.2	7.2	6.5	4.6	5.7	2.3	10.1	6.5	15.7	5.4	4.9	15.3	22	26.4	11.7	6.3	9.6	2127	YES	0.04	FALSE	NW_003565435.1	RNAseq	Unannotated_transcript	529982	532108		no hit	no hit	no hit	r2 protein [Lasius niger]	r2 protein [Lasius niger]	r2 protein [Lasius niger]
11351	NW_003565435.1_616424_618965	78.3	88.8	76.4	63.7	73.8	68.6	96.7	124	102	70.9	74.4	107.2	133.9	123.7	105.5	123.3	115.6	2542	YES	0.04	FALSE	NW_003565435.1	Gnomon	gene	616424	618965	-							LOC100649980	XM_003402278.2	fizzy-related protein homolog
11598	NW_003565557.1_433341_434737	229	206.9	192.7	128.3	120	186.7	68.1	192	82.4	82.5	47.6	22	18.1	23.5	88.4	41	28.8	1397	YES	0.04	FALSE	NW_003565557.1	Gnomon	gene	433341	434737	+	no hit	no hit	no hit	Putative methyltransferase 235L [Eufriesea mexicana]	PREDICTED: juvenile hormone acid O-methyltransferase [Habropoda laboriosa]	PREDICTED: juvenile hormone acid O-methyltransferase [Eufriesea mexicana]	LOC100649865	XM_003402433.2	uncharacterized LOC100649865
11727	NW_003565613.1_418_2188	6.2	7.4	8.4	5.5	5.3	4.6	11.6	13.9	15.4	11.4	9	12.5	7	8.7	4.8	10.4	8.1	1771	YES	0.04	FALSE	NW_003565613.1	Gnomon	gene	418	2188	+	PREDICTED: Bombus terrestris fatty acyl-CoA reductase 1-like (LOC100648001) mRNA			hypothetical protein WH47_07824 [Habropoda laboriosa]	hypothetical protein WH47_10755 [Habropoda laboriosa]	N/A	LOC105666772	XM_012318824.1	uncharacterized LOC105666772
12134	NW_003565979.1_77257_77579	158.9	162.8	259.6	146.1	132.4	154.1	115.9	128.6	152.7	108.6	137.9	138.7	154.6	100.4	89.3	91.5	128.7	323	YES	0.04	FALSE	NW_003565979.1	RNAseq	Unannotated_transcript	77257	77579		PREDICTED: Bombus terrestris atrial natriuretic peptide receptor 1 (LOC100642884) transcript variant X4 mRNA	PREDICTED: Bombus terrestris atrial natriuretic peptide receptor 1 (LOC100642884) transcript variant X3 mRNA	PREDICTED: Bombus terrestris atrial natriuretic peptide receptor 1 (LOC100642884) transcript variant X2 mRNA	no hit	no hit	no hit
12173	NW_003566012.1_31068_32206	3709.8	4217.5	3871	3491.9	3339.9	3597.8	1744.5	2339.7	1576	3155.7	2885.5	1785.9	1717.9	1361	2055.2	1624.4	986.3	1139	YES	0.04	FALSE	NW_003566012.1	RNAseq	Unannotated_transcript	31068	32206		PREDICTED: Bombus impatiens RNA-directed DNA polymerase from mobile element jockey-like (LOC105681025) mRNA	PREDICTED: Bombus terrestris vinexin-like (LOC105665642) mRNA	PREDICTED: Bombus terrestris intraflagellar transport protein 122 homolog (LOC100649523) transcript variant X9 mRNA	hypothetical protein g.22772 [Graphocephala atropunctata]	reverse transcriptase [Lasius niger]	PREDICTED: RNA-directed DNA polymerase from mobile element jockey-like [Nicrophorus vespilloides]
12561	NW_003566126.1_235597_237035	18.6	19.9	17.6	15.9	11.6	16.5	22	14.5	31.2	10.4	19.4	4.5	7.7	0.4	7.5	4.2	5.3	1439	YES	0.04	FALSE	NW_003566126.1	RNAseq	Unannotated_transcript	235597	237035		no hit	no hit	no hit	hypothetical protein WN48_11290 [Eufriesea mexicana]	Protein phosphatase PHLPP-like protein [Habropoda laboriosa]	Protein phosphatase PHLPP-like protein [Dufourea novaeangliae]
12857	NW_003566187.1_31998_33420	104.3	114.6	104.9	91.7	101	78.6	79	74.8	90.7	81.4	61.5	63.7	59.3	82.3	78.9	65.8	60.3	1423	YES	0.04	FALSE	NW_003566187.1	RNAseq	Unannotated_transcript	31998	33420		PREDICTED: Bombus terrestris piggyBac transposable element-derived protein 4-like (LOC105666272) mRNA	PREDICTED: Bombus terrestris piggyBac transposable element-derived protein 4-like (LOC105666272) mRNA	PREDICTED: Bombus terrestris piggyBac transposable element-derived protein 4-like (LOC105666272) mRNA	PREDICTED: piggyBac transposable element-derived protein 4-like [Bombus terrestris]	PREDICTED: piggyBac transposable element-derived protein 4-like [Megachile rotundata]	PREDICTED: piggyBac transposable element-derived protein 4-like partial [Habropoda laboriosa]
13198	NW_003566384.1_2199568_2206349	671.3	686.3	691.1	648.2	649.6	653.8	728.8	690.6	723.2	613.3	646.1	990.7	1028.4	1047.6	833.2	891.8	982.2	6782	YES	0.04	FALSE	NW_003566384.1	Gnomon	gene	2199568	2206349	+							LOC100647364	XM_003403105.2	ras-related protein Rab-11A%2C transcript variant X1
13536	NW_003566535.1_204802_205230	203	182.5	343	150.3	177.3	172	160.9	183.6	176.4	117.1	161	161.3	166.4	129.7	145.9	147.5	176.9	429	YES	0.04	FALSE	NW_003566535.1	RNAseq	Unannotated_transcript	204802	205230		PREDICTED: Bombus terrestris atrial natriuretic peptide receptor 1 (LOC100642884) transcript variant X4 mRNA	PREDICTED: Bombus terrestris atrial natriuretic peptide receptor 1 (LOC100642884) transcript variant X3 mRNA	PREDICTED: Bombus terrestris atrial natriuretic peptide receptor 1 (LOC100642884) transcript variant X2 mRNA	no hit	no hit	no hit
14188	NW_003568623.1_2_1231	152.9	198.1	181.8	62.6	91.1	148.1	101	134.1	132.9	65.7	54.6	46.5	75.8	40.3	47.3	50.9	51.3	1230	YES	0.04	FALSE	NW_003568623.1	RNAseq	Unannotated_transcript	2	1231		no hit	no hit	no hit	retroelement polyprotein [Glyptapanteles flavicoxis]	polyprotein [Drosophila melanogaster]	reverse transcriptase partial [Lasius niger]
14690	NW_003570547.1_1451_1719	1085.4	1097.7	1017.5	988.9	825.2	741.2	744	906.8	933.7	628	529.6	670.9	443.9	526	623.2	470.3	638.3	269	YES	0.04	FALSE	NW_003570547.1	RNAseq	Unannotated_transcript	1451	1719		PREDICTED: Bombus terrestris zinc finger protein Elbow (LOC100650465) mRNA			no hit	no hit	no hit
222	NC_015762.1_4085092_4110413	603.2	752.1	621.3	592.5	518.6	563.1	580.9	890.2	670.2	654.6	533.4	1746.7	1252.8	2409.2	1348.3	1337.1	1549.7	25322	YES	0.03	FALSE	NC_015762.1	Gnomon	gene	4085092	4110413	+							LOC100643679	XM_003392983.2	RING-box protein 2
425	NC_015762.1_6668804_6827843	1.3	1.1	1.3	0.6	0.7	0.7	1	0.7	1.2	0.9	0.9	2	1.9	2.8	0.7	1.9	2.4	159040	YES	0.03	FALSE	NC_015762.1	Gnomon	gene	6668804	6827843	+	PREDICTED: Apis dorsata glycine receptor subunit alpha-4-like (LOC102673525) transcript variant X1 mRNA	PREDICTED: Apis mellifera histamine-gated chloride channel 2 (LOC551680) transcript variant X4 mRNA	PREDICTED: Apis mellifera histamine-gated chloride channel 2 (LOC551680) transcript variant X2 mRNA	no hit	no hit	no hit	LOC100644085	XM_012310256.1	uncharacterized LOC100644085
482	NC_015762.1_7738958_7739271	1325.8	1158.6	1086.7	880.3	984.8	1063.6	1429.1	1215.9	870.8	1124.4	1096.9	1553.6	819.4	995	937.4	1261.7	963.5	314	YES	0.03	FALSE	NC_015762.1	RNAseq	Unannotated_transcript	7738958	7739271		Bombus terrestris microsatellite BTMS0134 sequence	PREDICTED: Bombus terrestris golgin IMH1-like (LOC105665810) mRNA	PREDICTED: Bombus terrestris small heat shock protein (LOC100631058) transcript variant X1 mRNA	PREDICTED: golgin IMH1-like [Bombus terrestris]
971	NC_015763.1_2700143_2722516	76.7	89.5	81.9	74.7	65.7	74.5	88	61.3	73.3	77.6	101.3	49.4	28.7	59.4	57.8	48.2	40.9	22374	YES	0.03	FALSE	NC_015763.1	Gnomon	gene	2700143	2722516	+							LOC100646372	XM_012316080.1	leukocyte tyrosine kinase receptor%2C transcript variant X3
1126	NC_015763.1_5238662_5243790	73.8	83.5	85.2	66.7	71.8	61	92.8	97.4	89.7	61.4	63	110.7	120.5	120	92	108.7	92.4	5129	YES	0.03	FALSE	NC_015763.1	Gnomon	gene	5238662	5243790	-							LOC100651275	XM_012317972.1	protein pygopus%2C transcript variant X3
1325	NC_015763.1_10129488_10134063	0.4	0.4	0.5	0	0	0	0	0.7	1.1	0	1.8	43.4	15.9	22.8	6.7	6.1	14.8	4576	YES	0.03	FALSE	NC_015763.1	Gnomon	gene	10129488	10134063	+	PREDICTED: Bombus terrestris odorant receptor 22c-like (LOC100644795) mRNA	PREDICTED: Apis florea odorant receptor 22c-like (LOC100872448) mRNA	PREDICTED: Apis mellifera odorant receptor 22 (LOC725861) mRNA	PREDICTED: odorant receptor 22c-like [Apis florea]	PREDICTED: odorant receptor 22c [Apis mellifera]	PREDICTED: odorant receptor 22c-like [Apis cerana]	LOC100646457	XM_003393949.2	uncharacterized LOC100646457
1536	NC_015764.1_1072063_1074348	103.3	109.8	103.3	90.8	90.5	100.5	97.3	96.9	96.7	101.4	117	132.9	139.2	113.9	113.9	141.6	135.6	2286	YES	0.03	FALSE	NC_015764.1	RNAseq	Unannotated_transcript	1072063	1074348		PREDICTED: Bombus impatiens rhoGEF domain-containing protein gxcJ (LOC100745504) transcript variant X1 mRNA	PREDICTED: Bombus impatiens rhoGEF domain-containing protein gxcJ (LOC100745504) transcript variant X2 mRNA		no hit	no hit	no hit
1554	NC_015764.1_1146499_1176932	60.3	61.1	57.7	55.7	53.9	55.9	62.9	72.3	66.1	52.6	58.1	72.6	75.6	67.5	64.5	73.5	77.3	30434	YES	0.03	FALSE	NC_015764.1	Gnomon	gene	1146499	1176932	+							LOC100642873	XM_003394245.2	formin-binding protein 1-like
1684	NC_015764.1_4432414_4441550	73.9	81.5	107.1	72.2	68.2	71.4	42.7	76.6	60.1	31.4	32.3	7.9	5.6	7.5	20.3	9.6	9.2	9137	YES	0.03	FALSE	NC_015764.1	Gnomon	gene	4432414	4441550	+							LOC100650756	XM_003394145.2	adenosine receptor A2b-like%2C transcript variant X1
1815	NC_015764.1_6566802_6572235	42.9	42.8	37.4	36.3	31.2	32.1	29.1	38.2	39.6	42.9	41.6	30.8	40.5	34.8	30	35.7	26.4	5434	YES	0.03	FALSE	NC_015764.1	Gnomon	gene	6566802	6572235	-	Solanum lycopersicum chromosome ch02 complete genome			Golgi-associated plant pathogenesis-related protein 1 [Melipona quadrifasciata]	Golgi-associated plant pathogenesis-related protein 1 [Habropoda laboriosa]	PREDICTED: repressed by EFG1 protein 1-like [Ceratina calcarata]	LOC100648125	XM_003394290.2	uncharacterized LOC100648125
1905	NC_015764.1_8677570_8678513	16	15.8	20.8	15.2	14.8	13.7	30.5	24.4	46.1	1	0	0	2.6	3.5	1	2.5	0	944	YES	0.03	FALSE	NC_015764.1	RNAseq	Unannotated_transcript	8677570	8678513		Heligmosomoides polygyrus genome assembly H_bakeri_Edinburgh scaffold HPBE_scaffold0002978			no hit	no hit	no hit
2492	NC_015765.1_5607814_5757002	5.9	5.7	5.6	4.9	5	5.1	7.8	8.8	9.2	6.9	6.5	11.6	14	15.4	6.5	9.6	12.9	149189	YES	0.03	FALSE	NC_015765.1	Gnomon	gene	5607814	5757002	+							LOC100644717	XM_003395217.2	protein FAM46C
2733	NC_015765.1_11525613_11550880	97.2	85.4	106.3	83.4	74.8	81.7	74.7	73.6	66.1	68	57.1	55	47.2	51.2	65.3	40	35	25268	YES	0.03	FALSE	NC_015765.1	Gnomon	gene	11525613	11550880	-	PREDICTED: Apis mellifera serine-rich adhesin for platelets (LOC726307) transcript variant X3 mRNA	PREDICTED: Apis mellifera serine-rich adhesin for platelets (LOC726307) transcript variant X2 mRNA	PREDICTED: Apis mellifera serine-rich adhesin for platelets (LOC726307) transcript variant X1 mRNA	PREDICTED: serine-rich adhesin for platelets isoform X2 [Apis cerana]	PREDICTED: serine-rich adhesin for platelets isoform X1 [Apis cerana]	PREDICTED: serine-rich adhesin for platelets isoform X2 [Apis mellifera]	LOC100648551	XM_012307952.1	uncharacterized LOC100648551%2C transcript variant X1
2988	NC_015766.1_941485_944901	288.4	293.4	281.3	264.4	274.2	268.1	256	252.2	264.4	215.5	207	216.2	179.4	207	224.3	210.8	210.5	3417	YES	0.03	FALSE	NC_015766.1	Gnomon	gene	941485	944901	+	PREDICTED: Apis dorsata protein hairless-like (LOC102675838) mRNA	PREDICTED: Apis dorsata protein hairless-like (LOC102675838) mRNA	Apis mellifera hairless (H) mRNA	Protein hairless partial [Eufriesea mexicana]	hairless [Apis mellifera]	Hairless protein partial [Apis mellifera]	LOC100643571	XM_003395788.2	uncharacterized LOC100643571
3318	NC_015766.1_6731880_6759676	37	40.5	36.6	35.2	34.1	31.9	35.9	34.8	37.9	35.4	33.4	44.9	47	46.9	38.4	41.5	39.3	27797	YES	0.03	FALSE	NC_015766.1	Gnomon	gene	6731880	6759676	-	PREDICTED: Bombus terrestris synaptosomal-associated protein 25 (LOC100643971) transcript variant X6 mRNA	PREDICTED: Bombus terrestris synaptosomal-associated protein 25 (LOC100643971) transcript variant X5 mRNA	PREDICTED: Bombus terrestris synaptosomal-associated protein 25 (LOC100643971) transcript variant X4 mRNA	Synaptosomal-associated protein 25 [Acromyrmex echinatior]	PREDICTED: synaptosomal-associated protein 25 isoform X2 [Ceratina calcarata]	PREDICTED: synaptosomal-associated protein 25 isoform X1 [Ceratina calcarata]	LOC100643971
4292	NC_015768.1_3432659_3432896	146.5	194.8	154.4	133.3	143	112.9	121.3	186	143.7	139.7	109.6	137.2	116.3	160.7	134.7	165	209.9	238	YES	0.03	FALSE	NC_015768.1	RNAseq	Unannotated_transcript	3432659	3432896		PREDICTED: Bombus terrestris tyrosine-protein phosphatase non-receptor type 4 (LOC100642997) transcript variant X5 mRNA	PREDICTED: Bombus terrestris tyrosine-protein phosphatase non-receptor type 4 (LOC100642997) transcript variant X4 mRNA	PREDICTED: Bombus terrestris tyrosine-protein phosphatase non-receptor type 4 (LOC100642997) transcript variant X3 mRNA	hypothetical protein EAG_00361 partial [Camponotus floridanus]	PREDICTED: piggyBac transposable element-derived protein 4-like [Dufourea novaeangliae]	PREDICTED: piggyBac transposable element-derived protein 4-like [Polistes dominula]
4630	NC_015768.1_9442340_9495096	4.9	5.7	6.3	4.3	3.9	4.3	4.6	7.5	4.2	3.9	4.2	7.5	7.4	9.3	5.4	7.6	9	52757	YES	0.03	FALSE	NC_015768.1	Gnomon	gene	9442340	9495096	-							LOC100648208	XM_003396711.2	homeobox protein caupolican-like%2C transcript variant X1
4634	NC_015768.1_9645243_9649929	89.7	97.8	98.3	87.7	76.6	79.2	58.3	135.4	57.7	93.2	56.2	74.7	85.6	69.1	64.4	61.4	50.7	4687	YES	0.03	FALSE	NC_015768.1	Gnomon	gene	9645243	9649929	-	PREDICTED: Apis mellifera flocculation protein FLO11 (LOC107965237) mRNA	PREDICTED: Apis florea flocculation protein FLO11 (LOC105737379) mRNA	PREDICTED: Apis florea flocculation protein FLO11 (LOC105737379) mRNA	PREDICTED: flocculation protein FLO11 [Apis mellifera]	PREDICTED: flocculation protein FLO11 [Apis florea]	PREDICTED: flocculation protein FLO11 [Megachile rotundata]	LOC105665934	XM_012310480.1	uncharacterized LOC105665934
4813	NC_015768.1_15437724_15467444	4.2	3.8	1.8	1.3	1.2	1.2	2.8	6	4.3	1.4	0.5	1.6	1.4	1.9	2.4	1.4	1.6	29721	YES	0.03	FALSE	NC_015768.1	Gnomon	gene	15437724	15467444	-							LOC105665975	XM_012310819.1	golgin subfamily A member 4-like
5058	NC_015769.1_1466003_1470495	120	119.5	118.8	115.8	115.9	115.3	155.3	151.8	161.6	105.2	132.3	161.9	154.9	170.8	143.9	162.4	167	4493	YES	0.03	FALSE	NC_015769.1	Gnomon	gene	1466003	1470495	-							LOC100643936	XM_003396998.2	ubiquitin carboxyl-terminal hydrolase 20
5066	NC_015769.1_1728055_1821562	8.6	10.5	8.5	7.2	7.9	7.1	9.7	11.4	13.1	7.5	7.3	14.7	15.5	17.5	10.2	17.6	17.9	93508	YES	0.03	FALSE	NC_015769.1	Gnomon	gene	1728055	1821562	+							LOC100644762	XM_003397005.2	nucleolar protein 4-like%2C transcript variant X1
5229	NC_015769.1_4961587_4981335	150.5	175.2	145.9	139.1	142	126.5	213.1	180.3	240.8	144.6	157.4	244	238.7	301.7	241.7	218.1	198	19749	YES	0.03	FALSE	NC_015769.1	Gnomon	gene	4961587	4981335	-							LOC100651406	XM_012311141.1	E3 ubiquitin-protein ligase HUWE1%2C transcript variant X2
5269	NC_015769.1_5259688_5275447	270	271.8	261.7	252.5	256.1	236.5	281	297	284.9	234.8	231.6	349.4	270.4	307.1	251.6	244.2	263.8	15760	YES	0.03	FALSE	NC_015769.1	Gnomon	gene	5259688	5275447	+							LOC100645007	XM_012311189.1	oxysterol-binding protein 1%2C transcript variant X3
5351	NC_015769.1_8199854_8209390	72.6	67.3	63.1	57.3	61.4	59.3	110.8	96.3	105.2	66.4	65.6	137.7	104.3	144.6	90.5	101.5	102.5	9537	YES	0.03	FALSE	NC_015769.1	Gnomon	gene	8199854	8209390	+							LOC100645720	XM_012311296.1	phosphatidylinositol 4-kinase alpha
5669	NC_015770.1_3659628_3660348	68.7	36.4	30.7	29.5	22.5	28.2	366.3	155.3	246.2	23.6	12.8	68.6	51.9	30.3	29.7	16.6	22.1	721	YES	0.03	FALSE	NC_015770.1	RNAseq	Unannotated_transcript	3659628	3660348		no hit	no hit	no hit	no hit	no hit	no hit
5941	NC_015770.1_11521705_11527684	120	106.1	103.7	96.1	101.5	86.8	97.6	100.9	99.9	80.4	68.6	88.8	95.9	134.6	96.7	89.4	79.4	5980	YES	0.03	FALSE	NC_015770.1	Gnomon	gene	11521705	11527684	-							LOC100648101	XM_003397841.2	guanine nucleotide exchange factor for Rab-3A-like%2C transcript variant X2
6098	NC_015770.1_14190606_14210761	26.6	34.8	30.9	25.6	24.7	20.7	32.5	74.5	56.8	32.6	36	38.8	46.8	39.1	25.1	37	33.5	20156	YES	0.03	FALSE	NC_015770.1	Gnomon	gene	14190606	14210761	-							LOC100648138	XM_012312273.1	homeobox protein XENK-2-like%2C transcript variant X2
6121	NC_015770.1_14487480_14495108	47.5	48.9	44.8	43.5	43.1	39.9	59.1	60.2	65.9	39.5	47.9	57.5	57.4	75.5	57.7	59.9	62.9	7629	YES	0.03	FALSE	NC_015770.1	Gnomon	gene	14487480	14495108	-	no hit	no hit	no hit	hypothetical protein WN51_12853 [Melipona quadrifasciata]	hypothetical protein WN48_03007 [Eufriesea mexicana]	Transcriptional regulatory protein PHO23 [Dufourea novaeangliae]	LOC100648755	XM_012312305.1	uncharacterized LOC100648755
6284	NC_015771.1_2052023_2076960	127.8	151.6	152	118	98.8	124.6	98.4	115.4	107.1	97.8	82.9	41.6	34.2	30.9	71.4	42.7	42.1	24938	YES	0.03	FALSE	NC_015771.1	Gnomon	gene	2052023	2076960	+							LOC100645335	XM_003398468.2	POU domain protein CF1A%2C transcript variant X1
6641	NC_015771.1_9022703_9024042	9.9	18.6	19.3	9.3	9	8.5	6.1	5.5	3.5	4.3	9	0.5	0	5.9	2.9	2.5	5.5	1340	YES	0.03	FALSE	NC_015771.1	RNAseq	Unannotated_transcript	9022703	9024042		PREDICTED: Apis mellifera regulating synaptic membrane exocytosis protein 2 (LOC410001) transcript variant X22 mRNA	PREDICTED: Apis mellifera regulating synaptic membrane exocytosis protein 2 (LOC410001) transcript variant X21 mRNA	PREDICTED: Apis mellifera regulating synaptic membrane exocytosis protein 2 (LOC410001) transcript variant X20 mRNA	no hit	no hit	no hit
6659	NC_015771.1_9297380_9308510	168.5	180.3	177.7	164.1	157.3	153.2	167.1	203	155.1	184.1	159.9	211.2	212.8	225.1	178	197	195.6	11131	YES	0.03	FALSE	NC_015771.1	Gnomon	gene	9297380	9308510	+							LOC100645130	XM_012312444.1	supervillin
6671	NC_015771.1_9453825_9463804	32.3	37.4	29.5	28.5	25.7	23.4	57.1	53.1	57.7	24.9	25.1	48.9	44.3	50.5	45.2	39.7	45.1	9980	YES	0.03	FALSE	NC_015771.1	Gnomon	gene	9453825	9463804	-							LOC100644529	XM_003398133.2	cAMP-dependent protein kinase type II regulatory subunit%2C transcript variant X1
7722	NC_015772.1_15866426_15874916	11.7	21.8	12.9	8.2	9.1	10.9	6.5	16	6.5	4.7	6.3	1.1	3.3	4.5	4.1	3.2	1.1	8491	YES	0.03	FALSE	NC_015772.1	Gnomon	gene	15866426	15874916	-							LOC100645727	XM_003399273.2	prohormone-2-like
7821	NC_015772.1_16964387_16964905	555	484	505.1	472.9	440.9	464.2	390.9	404.3	433.9	296.6	313.9	318.7	181.1	269.9	305.6	220.9	260.8	519	YES	0.03	FALSE	NC_015772.1	RNAseq	Unannotated_transcript	16964387	16964905		PREDICTED: Bombus terrestris zinc finger protein Elbow (LOC100650465) mRNA			no hit	no hit	no hit
7843	NC_015773.1_2522_4445	57.7	38	45.2	33.2	36.7	36.2	35.4	33	27.9	43.5	35.4	70	37.9	42.6	54.5	56.6	74.9	1924	YES	0.03	FALSE	NC_015773.1	RNAseq	Unannotated_transcript	2522	4445		no hit	no hit	no hit	no hit	no hit	no hit
8087	NC_015773.1_7066466_7070812	320.6	336	301.3	295	287.2	277.9	307.8	384.4	324.5	272.3	292.3	461	461.3	454.2	325.9	387.8	403.6	4347	YES	0.03	FALSE	NC_015773.1	Gnomon	gene	7066466	7070812	-							LOC100648336	XM_003399854.2	transcriptional repressor protein YY1-like%2C transcript variant X1
8147	NC_015773.1_7713333_7726463	11.8	11.5	12.4	10.2	10.9	11	5.5	4.9	2.9	3.8	4.1	1	1	4.2	3.1	3.3	1	13131	YES	0.03	FALSE	NC_015773.1	Gnomon	gene	7713333	7726463	+							LOC100642415	XR_001099229.1	sodium- and chloride-dependent GABA transporter 1-like%2C transcript variant X3
8348	NC_015773.1_10522664_10531457	78.9	82.5	77.5	75.4	62.9	72.1	64.5	100.6	45.1	91.5	66.2	119.1	128	85.5	66.2	78.2	80.5	8794	YES	0.03	FALSE	NC_015773.1	Gnomon	gene	10522664	10531457	-							LOC100631080	XM_003399641.2	elongation factor 1-alpha%2C transcript variant X1
8423	NC_015773.1_12070324_12089169	92.7	96.9	100.8	90.5	75.4	86.8	69.8	72.2	69.5	78.3	71.9	66.3	68.7	58.7	71.3	61.3	76.7	18846	YES	0.03	FALSE	NC_015773.1	Gnomon	gene	12070324	12089169	+							LOC100642972	XM_012314749.1	serine/arginine repetitive matrix protein 2%2C transcript variant X1
8848	NC_015774.1_8906220_8910429	23.4	23.4	23.5	20.4	22	22.4	15.3	17	19.6	14.5	19.7	9.3	10.8	9	14	17.3	17.7	4210	YES	0.03	FALSE	NC_015774.1	Gnomon	gene	8906220	8910429	-							LOC100648880	XM_012315453.1	protein sister of odd and bowel
9470	NC_015775.1_8850960_8852307	16182.6	18965.4	17668.2	15237.6	15640.9	15902.2	14512.9	23703.7	17005.5	18555.9	15370.5	16182.6	17301.9	15502.3	15902.2	16440.8	14512.9	1348	YES	0.03	FALSE	NC_015775.1	Gnomon	gene	8850960	8852307	-							LOC100642537	XM_003400778.2	40S ribosomal protein S18
9604	NC_015776.1_350085_354057	270.9	226.8	222.5	194.9	216.8	207.4	230.3	274.7	262.2	192.6	180.9	324.2	322.1	254.1	239	264.7	267.1	3973	YES	0.03	FALSE	NC_015776.1	Gnomon	gene	350085	354057	-							LOC100650459	XM_003400923.2	membrane-associated protein Hem
10096	NC_015776.1_8998487_8998796	82.4	64.2	66.3	61	62.6	53.9	74.1	91.6	85	64.2	71.9	38	62.6	68.1	34.6	99.6	13.3	310	YES	0.03	FALSE	NC_015776.1	RNAseq	Unannotated_transcript	8998487	8998796		PREDICTED: Bombus terrestris DC-STAMP domain-containing protein 1 (LOC100650224) mRNA	PREDICTED: Bombus terrestris DC-STAMP domain-containing protein 1 (LOC100650224) mRNA		no hit	no hit	no hit
10145	NC_015776.1_9396009_9398977	15.9	21.3	17	7.4	11.5	15.2	11.1	51.9	6.9	7.8	10.8	54.2	26.5	55	20.7	21.2	31.6	2969	YES	0.03	FALSE	NC_015776.1	RNAseq	Unannotated_transcript	9396009	9398977		PREDICTED: Megachile rotundata WD repeat-containing protein 34-like (LOC100876465) transcript variant X2 mRNA	PREDICTED: Megachile rotundata WD repeat-containing protein 34-like (LOC100876465) transcript variant X1 mRNA		no hit	no hit	no hit
10241	NC_015776.1_10761828_10762219	219.9	291.5	282.8	203.5	202.6	214.7	223.9	243.3	219.7	183.9	162.8	136.9	168.9	194.2	165.6	243.9	128.7	392	YES	0.03	FALSE	NC_015776.1	RNAseq	Unannotated_transcript	10761828	10762219		PREDICTED: Bombus terrestris DC-STAMP domain-containing protein 1 (LOC100650224) mRNA			no hit	no hit	no hit
10285	NC_015776.1_11277960_11286323	35	33.8	36.4	24.6	28.4	32.7	39.8	42.6	32.3	32.5	31.2	41.4	36.8	39.6	30.1	35.2	39	8364	YES	0.03	FALSE	NC_015776.1	Gnomon	gene	11277960	11286323	-							LOC100645303	XM_012316928.1	phosphatidylinositide phosphatase SAC2%2C transcript variant X2
10440	NC_015777.1_3098331_3112912	285.3	286.6	277.9	271.1	235.5	252.5	235.3	263.7	249.8	209.2	210.5	191.9	160.7	176.9	209.5	144.6	134.2	14582	YES	0.03	FALSE	NC_015777.1	Gnomon	gene	3098331	3112912	-	PREDICTED: Bombus impatiens ubiquitin carboxyl-terminal hydrolase 24-like (LOC100741560) transcript variant X3 mRNA	PREDICTED: Bombus impatiens ubiquitin carboxyl-terminal hydrolase 24-like (LOC100741560) transcript variant X2 mRNA	PREDICTED: Bombus impatiens ubiquitin carboxyl-terminal hydrolase 24-like (LOC100741560) transcript variant X1 mRNA	PREDICTED: ubiquitin carboxyl-terminal hydrolase 2 isoform X2 [Dinoponera quadriceps]	PREDICTED: ubiquitin carboxyl-terminal hydrolase 2 isoform X1 [Dinoponera quadriceps]	PREDICTED: ubiquitin carboxyl-terminal hydrolase 20 isoform X3 [Dinoponera quadriceps]	LOC100649397	XM_012317657.1	uncharacterized LOC100649397%2C transcript variant X3
10840	NC_015778.1_3165952_3168343	7.4	13.7	9.2	6.8	5	6.7	6.2	13.6	11.5	9.4	6.8	12.1	10	12.4	3.7	4.3	5.4	2392	YES	0.03	FALSE	NC_015778.1	RNAseq	Unannotated_transcript	3165952	3168343		PREDICTED: Megachile rotundata ets DNA-binding protein pokkuri (LOC100881895) transcript variant X1 mRNA	PREDICTED: Camponotus floridanus ets DNA-binding protein pokkuri (LOC105248356) transcript variant X1 mRNA		no hit	no hit	no hit
10871	NC_015778.1_3315687_3335031	10	13	9.2	7.8	7.5	8.5	7.4	11.1	12.8	5.4	6.2	22.1	36.6	39.4	34.1	50.5	83.7	19345	YES	0.03	FALSE	NC_015778.1	Gnomon	gene	3315687	3335031	-	PREDICTED: Bombus terrestris sodium channel protein 60E (LOC100649642) transcript variant X2 misc_RNA	PREDICTED: Bombus terrestris sodium channel protein 60E (LOC100649642) transcript variant X1 mRNA	PREDICTED: Bombus impatiens sodium channel protein 60E (LOC100746550) transcript variant X2 mRNA	PREDICTED: sodium channel protein 60E [Bombus terrestris]	PREDICTED: sodium channel protein 60E isoform X1 [Bombus impatiens]	PREDICTED: sodium channel protein 60E isoform X2 [Bombus impatiens]	LOC100649642
10880	NC_015778.1_3383162_3391263	208.5	152.4	295.6	149	109.7	91.9	87.2	142.2	174.1	62.1	100.2	116.2	143.4	122.3	235.1	127.8	135.6	8102	YES	0.03	FALSE	NC_015778.1	Gnomon	gene	3383162	3391263	-							LOC100648492	XM_003402030.2	protein singed%2C transcript variant X1
11473	NW_003565443.1_987427_987816	345.2	409.5	339.4	332.2	247	284.9	252.2	282.8	187.3	741.7	578.7	427.9	469.8	521.8	733.8	463.1	492.1	390	YES	0.03	FALSE	NW_003565443.1	RNAseq	Unannotated_transcript	987427	987816		PREDICTED: Bombus terrestris protein max-like (LOC100645144) mRNA			hypothetical protein g.20614 partial [Graphocephala atropunctata]	hypothetical protein g.50152 partial [Homalodisca liturata]	hypothetical protein [Bactrocera tryoni]
11752	NW_003565641.1_141_3159	75.4	84.2	77.8	67.6	73.6	58.8	96.3	86.1	94.9	56.6	53	133.9	133.7	153.2	115.6	102.9	96.8	3019	YES	0.03	FALSE	NW_003565641.1	RNAseq	Unannotated_transcript	141	3159		PREDICTED: Apis florea transcription factor stalky (LOC100864759) mRNA	PREDICTED: Apis dorsata GATA zinc finger domain-containing protein 4-like (LOC102681844) mRNA	PREDICTED: Apis mellifera transcription factor stalky-like (LOC724420) mRNA	no hit	no hit	no hit
12071	NW_003565947.1_721126_739429	6.1	7.4	6.9	5.4	5.3	4.6	5.3	5.5	7.2	3.4	3.9	7	10.2	6.3	3.9	8.7	7.9	18304	YES	0.03	FALSE	NW_003565947.1	Gnomon	gene	721126	739429	-							LOC100645149	XM_012318956.1	RIMS-binding protein 2-like%2C transcript variant X3
12136	NW_003565979.1_99614_100505	2385.3	2348.4	1944.1	1907.5	1705.6	1613	564.2	1012.5	651.1	1286.6	1309.1	1429.1	1046.6	971.2	924.3	698.5	568.3	892	YES	0.03	FALSE	NW_003565979.1	RNAseq	Unannotated_transcript	99614	100505		PREDICTED: Bombus terrestris intraflagellar transport protein 122 homolog (LOC100649523) transcript variant X9 mRNA	PREDICTED: Bombus terrestris intraflagellar transport protein 122 homolog (LOC100649523) transcript variant X5 mRNA	PREDICTED: Bombus terrestris vinexin-like (LOC105665642) mRNA	hypothetical protein g.22772 [Graphocephala atropunctata]	hypothetical protein g.20621 partial [Graphocephala atropunctata]	reverse transcriptase [Lasius niger]
12803	NW_003566146.1_5845_6161	110.1	106	99.5	85.2	55.4	97	45.6	83.5	69.2	57.4	54.5	69.8	47.3	66.5	46.6	60.6	66.7	317	YES	0.03	FALSE	NW_003566146.1	RNAseq	Unannotated_transcript	5845	6161		PREDICTED: Bombus terrestris segmentation protein even-skipped (LOC100649272) mRNA	PREDICTED: Bombus terrestris MATH and LRR domain-containing protein PFE0570w-like (LOC100646295) transcript variant X9 mRNA	PREDICTED: Bombus terrestris MATH and LRR domain-containing protein PFE0570w-like (LOC100646295) transcript variant X6 mRNA	no hit	no hit	no hit
13208	NW_003566384.1_2280448_2290161	122.9	137.2	122.4	119.7	100.4	115.8	151.6	165.5	154.7	119	115.1	204.1	180.2	199.7	146.1	158.6	148.2	9714	YES	0.03	FALSE	NW_003566384.1	Gnomon	gene	2280448	2290161	-							LOC100648040	XM_012319775.1	brefeldin A-inhibited guanine nucleotide-exchange protein 1%2C transcript variant X2
13247	NW_003566390.1_50198_54619	387.3	270.3	287.5	240.8	258.3	263.7	341.4	265	232.4	269.9	208.4	294.3	307.8	293.5	260.3	264.5	268.3	4422	YES	0.03	FALSE	NW_003566390.1	Gnomon	gene	50198	54619	+							LOC100646329	XM_003403176.2	peptidyl-prolyl cis-trans isomerase NIMA-interacting 4
13270	NW_003566392.1_46100_46317	339.7	401.6	451.6	288.4	332.5	308.9	355.9	353.1	307.8	263	266.6	213.8	274.9	295.2	297.7	406.4	233.2	218	YES	0.03	FALSE	NW_003566392.1	RNAseq	Unannotated_transcript	46100	46317		PREDICTED: Bombus terrestris DC-STAMP domain-containing protein 1 (LOC100650224) mRNA			no hit	no hit	no hit
13304	NW_003566408.1_39819_54130	2.2	2.3	2	1.5	1.6	1.5	1.2	1.8	2.6	1.7	1.2	6.9	10.2	3.6	2.7	4.8	7.8	14312	YES	0.03	FALSE	NW_003566408.1	Gnomon	gene	39819	54130	+	PREDICTED: Bombus impatiens piggyBac transposable element-derived protein 4-like (LOC105681459) mRNA	PREDICTED: Bombus terrestris piggyBac transposable element-derived protein 4-like (LOC100649520) mRNA	PREDICTED: Cephus cinctus piggyBac transposable element-derived protein 4 (LOC107270744) mRNA	PREDICTED: piggyBac transposable element-derived protein 4 [Cephus cinctus]	PREDICTED: piggyBac transposable element-derived protein 4-like [Megachile rotundata]	PREDICTED: piggyBac transposable element-derived protein 4-like [Polistes canadensis]	LOC100648349	XR_001099695.1	uncharacterized LOC100648349
13433	NW_003566484.1_500_835	301.7	399.9	293.9	287.4	249.8	267.5	255.1	281.6	258.8	741.5	594.1	527.7	589.3	716.9	868.7	719.8	610.7	336	YES	0.03	FALSE	NW_003566484.1	RNAseq	Unannotated_transcript	500	835		no hit	no hit	no hit	hypothetical protein g.37121 partial [Clastoptera arizonana]	hypothetical protein g.35945 partial [Clastoptera arizonana]	reverse transcriptase [Lasius niger]
13727	NW_003566719.1_644_1085	595	590.9	677.8	578.4	487.2	458.6	352.9	486.3	479.8	393	324.8	292.2	213.6	214.8	342.1	278.3	325.9	442	YES	0.03	FALSE	NW_003566719.1	RNAseq	Unannotated_transcript	644	1085		PREDICTED: Bombus terrestris zinc finger protein Elbow (LOC100650465) mRNA			no hit	no hit	no hit
13946	NW_003567729.1_406_619	170.2	198.1	214.1	166.5	124.1	157.3	120.9	126.6	171.9	93.2	157.4	151.6	145.7	147.9	83.3	171.2	143.9	214	YES	0.03	FALSE	NW_003567729.1	RNAseq	Unannotated_transcript	406	619		no hit	no hit	no hit	no hit	no hit	no hit
14239	NW_003568857.1_6_674	38.1	50.6	38.8	36.8	29.6	36.1	8.3	17.3	4.7	16.7	9.4	0	4	0	7.7	0	0	669	YES	0.03	FALSE	NW_003568857.1	RNAseq	Unannotated_transcript	6	674		no hit	no hit	no hit	no hit	no hit	no hit
14263	NW_003568946.1_740_1075	135.7	148.5	175.4	115.2	132.3	122.5	145	155.1	118.5	74.5	111.8	90.9	100.2	72.7	82.4	76.5	159.7	336	YES	0.03	FALSE	NW_003568946.1	RNAseq	Unannotated_transcript	740	1075		PREDICTED: Bombus terrestris protein Jumonji (LOC100643807) transcript variant X2 mRNA	PREDICTED: Bombus terrestris protein Jumonji (LOC100643807) transcript variant X1 mRNA		no hit	no hit	no hit
14268	NW_003568970.1_358_637	139.9	181.7	133	103.2	129.7	120.3	168.6	180.9	112.7	96.7	102.5	18.4	73.1	57.7	81.1	89.8	63.5	280	YES	0.03	FALSE	NW_003568970.1	RNAseq	Unannotated_transcript	358	637		PREDICTED: Bombus terrestris DC-STAMP domain-containing protein 1 (LOC100650224) mRNA			no hit	no hit	no hit
14376	NW_003569424.1_3_506	946.8	1131.1	1056.5	741.2	929.4	866	1092.9	1158.6	758.7	686.3	643.7	1031.1	1051	981.6	740.7	800.9	642.8	504	YES	0.03	FALSE	NW_003569424.1	RNAseq	Unannotated_transcript	3	506		PREDICTED: Bombus impatiens A disintegrin and metalloproteinase with thrombospondin motifs 18-like (LOC100747597) mRNA			PREDICTED: A disintegrin and metalloproteinase with thrombospondin motifs 18-like [Bombus impatiens]	PREDICTED: A disintegrin and metalloproteinase with thrombospondin motifs 3-like [Eufriesea mexicana]	A disintegrin and metalloproteinase with thrombospondin motifs 3 [Eufriesea mexicana]
423	NC_015762.1_6578236_6598271	82.8	115.3	98.4	72.4	81.2	78.4	178	134	195	121.2	114	185.4	242.3	209.7	163.2	178.4	160.6	20036	YES	0.02	FALSE	NC_015762.1	Gnomon	gene	6578236	6598271	+							LOC100643962	XM_012310223.1	phosphatidylinositol 3-kinase regulatory subunit gamma%2C transcript variant X2
648	NC_015762.1_12885838_12889142	6	5.4	5.4	4.5	5	4.3	1.8	3.4	1.2	1.6	1.7	2.4	0	0	0.8	2.1	0	3305	YES	0.02	FALSE	NC_015762.1	Gnomon	gene	12885838	12889142	+							LOC100642677	XM_012312830.1	protein tipE%2C transcript variant X2
651	NC_015762.1_12894814_12917097	6.8	6.4	6.4	5	5.6	5.9	6.8	6.9	6.9	5	4.8	11.9	11.2	7.8	4.6	8.1	7	22284	YES	0.02	FALSE	NC_015762.1	Gnomon	gene	12894814	12917097	+	PREDICTED: Bombus impatiens telomere-associated protein RIF1-like (LOC100746707) transcript variant X1 mRNA	PREDICTED: Bombus terrestris telomere-associated protein RIF1-like (LOC100644267) mRNA	PREDICTED: Bombus impatiens telomere-associated protein RIF1-like (LOC100746707) transcript variant X2 mRNA	PREDICTED: telomere-associated protein RIF1-like isoform X1 [Bombus impatiens]	PREDICTED: telomere-associated protein RIF1-like [Bombus terrestris]	PREDICTED: telomere-associated protein RIF1-like isoform X2 [Bombus impatiens]	LOC100642275	XM_012312819.1	uncharacterized LOC100642275%2C transcript variant X2
918	NC_015763.1_1947042_1950583	343	331.9	322.8	300.7	318.7	247.3	384	383.4	386.7	272.7	236.7	612.9	628.9	568.8	430.3	502.1	562.2	3542	YES	0.02	FALSE	NC_015763.1	Gnomon	gene	1947042	1950583	-							LOC100649723	XM_012314551.1	Golgi phosphoprotein 3 homolog rotini
994	NC_015763.1_3195348_3210225	12.1	11.1	10.2	9.7	9.5	8.9	14.7	20.4	16.1	6.1	6.7	8.1	9.5	7.8	4.6	9.8	8.3	14878	YES	0.02	FALSE	NC_015763.1	Gnomon	gene	3195348	3210225	-	no hit	no hit	no hit	Delta(35)-Delta(24)-dienoyl-CoA isomerase mitochondrial [Eufriesea mexicana]	hypothetical protein WN51_14103 [Melipona quadrifasciata]	hypothetical protein WN51_14103 [Melipona quadrifasciata]	LOC100649129	XM_003393576.2	uncharacterized LOC100649129%2C transcript variant X1
1195	NC_015763.1_6530434_6692449	3.6	3.9	4.5	2.8	3.3	3.1	3.9	3.4	4.6	3.2	3.5	6.3	7.7	7.7	4.4	6.1	7.2	162016	YES	0.02	FALSE	NC_015763.1	Gnomon	gene	6530434	6692449	-							LOC100648085	XM_012319022.1	AF4/FMR2 family member 4%2C transcript variant X7
1294	NC_015763.1_8863407_8884745	4.3	3.9	4.3	2	3.1	3.6	4.7	5.2	3.3	2.5	2.8	10.2	9.6	7.5	3.5	7.9	5	21339	YES	0.02	FALSE	NC_015763.1	Gnomon	gene	8863407	8884745	-							LOC100644955	XM_012320168.1	LIM/homeobox protein Lhx5
1528	NC_015764.1_973392_1021530	10.9	11.8	11.7	10.5	9.2	10.5	12.9	13.4	14.3	9.2	13.5	20.9	23.2	24.6	13.4	20.7	21.6	48139	YES	0.02	FALSE	NC_015764.1	Gnomon	gene	973392	1021530	+							LOC100645905	XM_003394272.2	protein FAM102B%2C transcript variant X5
1823	NC_015764.1_6625404_6633798	137.9	124.8	132.1	102.3	122.8	106.5	106.9	109.7	102.5	90	89.5	144.1	104.5	129.2	84.3	99.1	92.4	8395	YES	0.02	FALSE	NC_015764.1	Gnomon	gene	6625404	6633798	-							LOC100642399	XM_012320873.1	A disintegrin and metalloproteinase with thrombospondin motifs 14-like
2550	NC_015765.1_6671696_6715724	349.9	379.8	384.3	343.9	307.5	294.4	182.3	267.1	164.7	271.6	172.2	111.6	102.3	101.4	167.3	87.2	69.1	44029	YES	0.02	FALSE	NC_015765.1	Gnomon	gene	6671696	6715724	+	PREDICTED: Linepithema humile FK506-binding protein 5 (LOC105677636) transcript variant X9 mRNA	PREDICTED: Linepithema humile FK506-binding protein 5 (LOC105677636) transcript variant X8 mRNA	PREDICTED: Linepithema humile FK506-binding protein 5 (LOC105677636) transcript variant X7 mRNA	putative protein disulfide-isomerase A4 [Atta colombica]	Putative protein disulfide-isomerase C1F5.02 [Trachymyrmex septentrionalis]	Putative protein disulfide-isomerase A4 partial [Acromyrmex echinatior]	LOC100648128	XM_012308191.1	uncharacterized LOC100648128
3221	NC_015766.1_5115390_5118098	5.6	5.3	7.1	3.7	3.1	4.8	3.8	3.4	2	2.4	3.3	3.9	3.8	2.4	0.5	1.6	7	2709	YES	0.02	FALSE	NC_015766.1	Gnomon	gene	5115390	5118098	+							LOC100647843	XM_012309113.1	mutS protein homolog 5-like
3333	NC_015766.1_6854741_6858350	639.1	737.1	595.2	552.6	510.9	586.1	670.4	1252.8	536.8	581.7	480.5	726.1	963	654.9	624.8	722.7	666.1	3610	YES	0.02	FALSE	NC_015766.1	Gnomon	gene	6854741	6858350	-							LOC100645002	XM_003395466.2	dnaJ protein homolog 1-like
3412	NC_015766.1_8299570_8300016	110.4	77.5	116.5	75.3	76.2	58.7	59	86	70.4	48.6	79.8	76.6	81.1	48.8	50.5	68.7	75.4	447	YES	0.02	FALSE	NC_015766.1	RNAseq	Unannotated_transcript	8299570	8300016		PREDICTED: Bombus terrestris atrial natriuretic peptide receptor 1 (LOC100642884) transcript variant X4 mRNA	PREDICTED: Bombus terrestris atrial natriuretic peptide receptor 1 (LOC100642884) transcript variant X3 mRNA	PREDICTED: Bombus terrestris atrial natriuretic peptide receptor 1 (LOC100642884) transcript variant X2 mRNA	no hit	no hit	no hit
3661	NC_015767.1_2897711_2900767	542.7	552.5	542.7	524.1	489.9	536	557.3	652.6	586.5	553.6	534.8	711.5	859	746.7	621	863.3	848.9	3057	YES	0.02	FALSE	NC_015767.1	Gnomon	gene	2897711	2900767	-							LOC100649958	XM_012309170.1	ADP-ribosylation factor GTPase-activating protein 2%2C transcript variant X2
3702	NC_015767.1_3990716_3990999	200.5	304.9	307.5	186	151.7	198	176.6	272.1	226.3	180.2	168.1	140.9	171.2	194.3	157.8	287.1	172.8	284	YES	0.02	FALSE	NC_015767.1	RNAseq	Unannotated_transcript	3990716	3990999		no hit	no hit	no hit	no hit	no hit	no hit
3704	NC_015767.1_4164359_4165650	0.2	0.3	0.2	0	0	0	3.1	0	9.1	0.1	0.2	31.9	33.9	31.9	10.9	32.3	51.7	1292	YES	0.02	FALSE	NC_015767.1	RNAseq	Unannotated_transcript	4164359	4165650		no hit	no hit	no hit	hypothetical protein G5I_03969 [Acromyrmex echinatior]
4148	NC_015768.1_1655610_1658009	13.3	17.8	8.6	8.3	6.3	4.9	12.7	16.1	10.9	14.7	10.4	19.3	40.3	19.4	10.3	9.2	18	2400	YES	0.02	FALSE	NC_015768.1	Gnomon	gene	1655610	1658009	+	PREDICTED: Bombus impatiens GDP-fucose protein O-fucosyltransferase 2 (LOC100743332) mRNA	PREDICTED: Bombus terrestris uracil phosphoribosyltransferase homolog (LOC100642361) mRNA	PREDICTED: Bombus terrestris phosphofurin acidic cluster sorting protein 2 (LOC100651026) transcript variant X8 mRNA	no hit	no hit	no hit	LOC105665873	XR_001098804.1	uncharacterized LOC105665873%2C transcript variant X1
4377	NC_015768.1_4465262_4466448	401.5	567.1	393.8	387.8	202.7	376.6	218.5	488.3	250.4	726.2	613.5	289.8	448.6	307.7	580.9	494.3	356.4	1187	YES	0.02	FALSE	NC_015768.1	RNAseq	Unannotated_transcript	4465262	4466448		PREDICTED: Bombus terrestris RNA-directed DNA polymerase from mobile element jockey-like (LOC105666749) mRNA	PREDICTED: Bombus impatiens RNA-directed DNA polymerase from mobile element jockey-like (LOC105680959) mRNA	PREDICTED: Bombus impatiens RNA-directed DNA polymerase from mobile element jockey-like (LOC100743552) mRNA	PREDICTED: RNA-directed DNA polymerase from mobile element jockey-like [Bombus terrestris]	PREDICTED: RNA-directed DNA polymerase from mobile element jockey-like partial [Bombus impatiens]	PREDICTED: nardilysin-like [Trachymyrmex cornetzi]
4529	NC_015768.1_7687536_7688916	18.8	20.1	20.7	15.3	18.3	16.1	8.2	7.1	11.7	8.7	10.9	2.7	6.3	6.2	10.9	16.7	11.7	1381	YES	0.02	FALSE	NC_015768.1	RNAseq	Unannotated_transcript	7687536	7688916		PREDICTED: Bombus impatiens epithelial discoidin domain-containing receptor 1-like (LOC100745935) mRNA	PREDICTED: Dinoponera quadriceps discoidin domain-containing receptor 2-like (LOC106750086) mRNA	PREDICTED: Cerapachys biroi discoidin domain-containing receptor 2-like (LOC105284816) transcript variant X2 mRNA	hypothetical protein WH47_11571 [Habropoda laboriosa]
4585	NC_015768.1_8209252_8229824	120.3	114.3	118.6	111.5	112.2	108	157.6	135.4	172.2	108.2	117.2	222.7	211.7	205.2	182.7	185.8	175.1	20573	YES	0.02	FALSE	NC_015768.1	Gnomon	gene	8209252	8229824	-							LOC100642637	XM_012310401.1	lethal(2) giant larvae protein homolog 1%2C transcript variant X5
4765	NC_015768.1_13565020_13571116	199.7	188.5	180.2	174.6	177.9	172	207.6	226.1	226	183.6	181.3	328.9	329.5	383.1	264	316.9	311.4	6097	YES	0.02	FALSE	NC_015768.1	Gnomon	gene	13565020	13571116	+							LOC100652163	XM_012310624.1	cyclin-dependent kinase 14%2C transcript variant X4
4884	NC_015768.1_17249103_17255012	38	39.2	29.6	29	28.7	27	36.8	34.8	37	36.2	26.8	21	25.8	20.7	37.5	29.2	29.2	5910	YES	0.02	FALSE	NC_015768.1	Gnomon	gene	17249103	17255012	-	PREDICTED: Bombus impatiens mucin-5AC (LOC100740773) transcript variant X1 mRNA	PREDICTED: Bombus terrestris flocculation protein FLO11 (LOC100644174) transcript variant X1 mRNA	PREDICTED: Apis dorsata flocculation protein FLO11-like (LOC102673672) transcript variant X1 mRNA	PREDICTED: bromodomain-containing protein DDB_G0270170 isoform X1 [Bombus terrestris]	PREDICTED: bromodomain-containing protein DDB_G0270170 isoform X1 [Bombus impatiens]		LOC105665958	XR_001098901.1	uncharacterized LOC105665958
5008	NC_015769.1_959310_963809	750.9	777.7	741.5	696	731.1	723.7	995	950	1164.5	662.1	739.6	848.5	845.3	819.4	799.5	976.4	1027.8	4500	YES	0.02	FALSE	NC_015769.1	Gnomon	gene	959310	963809	-							LOC105665983	XM_012310888.1	coatomer subunit beta
5024	NC_015769.1_1033981_1036309	315.5	352.6	360.6	260.5	311.4	277	309.6	227.5	364.7	247.2	205.6	174.8	145.7	184	255.8	133.9	123.5	2329	YES	0.02	FALSE	NC_015769.1	RNAseq	Unannotated_transcript	1033981	1036309		Bombus pensylvanicus isolate 6049bom ultra conserved element locus uce-1181 genomic sequence	Sericomyrmex harekulli isolate 15597ser ultra conserved element locus uce-1181 genomic sequence	Pogonomyrmex occidentalis isolate 13506pog ultra conserved element locus uce-1181 genomic sequence	no hit	no hit	no hit
5065	NC_015769.1_1568135_1633581	6.4	5.5	6.5	5	4.9	5.1	6.8	8.7	7.7	4.1	2.5	7.5	7.3	9.2	6.3	5.6	6.7	65447	YES	0.02	FALSE	NC_015769.1	Gnomon	gene	1568135	1633581	+	PREDICTED: Apis florea mucin-5AC (LOC105734795) transcript variant X3 mRNA	PREDICTED: Apis florea mucin-5AC (LOC105734795) transcript variant X2 mRNA	PREDICTED: Apis florea mucin-5AC (LOC105734795) transcript variant X1 mRNA	no hit	no hit	no hit	LOC100644524	XM_003397003.2	uncharacterized LOC100644524%2C transcript variant X1
5216	NC_015769.1_4769269_4780984	3.3	3.3	3.2	2.9	1.9	2.7	1.5	1.2	1.7	1.9	1.5	1.4	1.2	1.8	1.2	3.5	1.5	11716	YES	0.02	FALSE	NC_015769.1	Gnomon	gene	4769269	4780984	-							LOC100650406	XM_003397134.2	leucine-rich repeat-containing protein 24%2C transcript variant X1
5373	NC_015769.1_9369501_9369955	337.7	339.1	385.7	333.1	322.8	283.8	240.8	264.5	381.7	218.1	262.6	205.4	202.4	266.3	210	180.2	174.4	455	YES	0.02	FALSE	NC_015769.1	RNAseq	Unannotated_transcript	9369501	9369955		PREDICTED: Bombus terrestris zinc finger protein Elbow (LOC100650465) mRNA			no hit	no hit	no hit
5453	NC_015770.1_1063891_1069312	219.2	230.2	222.7	181.3	204.3	215.9	174.3	231.8	171.6	223.4	179.4	217.5	250.7	190.5	179.6	211.7	190.9	5422	YES	0.02	FALSE	NC_015770.1	Gnomon	gene	1063891	1069312	-							LOC100644764	XM_003397408.2	cytoplasmic protein NCK1
5489	NC_015770.1_1308988_1461033	57.1	60.8	53.8	52.9	51.9	52.4	46.3	52.1	57.7	55.1	50.7	38.8	40.4	38	42.2	44.3	40.7	152046	YES	0.02	FALSE	NC_015770.1	Gnomon	gene	1308988	1461033	-	PREDICTED: Bombus impatiens longitudinals lacking protein isoforms A/B/D/L (LOC100749313) transcript variant X8 mRNA	PREDICTED: Bombus terrestris longitudinals lacking protein isoform G-like (LOC100649963) transcript variant X10 mRNA	PREDICTED: Bombus impatiens zinc finger protein 581-like (LOC105682103) mRNA	no hit	no hit	no hit	LOC100649963
6348	NC_015771.1_2686966_2693958	39.9	41	38.9	38.2	36.1	34.9	49.3	45.8	59	41.9	39.5	50.7	92.2	54.2	60.6	69.2	61.3	6993	YES	0.02	FALSE	NC_015771.1	Gnomon	gene	2686966	2693958	+							LOC100647509	XM_012312790.1	protein Smaug homolog 1%2C transcript variant X1
6358	NC_015771.1_2825794_2827898	14.5	12.1	16.3	11.7	10.9	10.8	22	24.2	41	16.8	12.7	26.9	35.2	32	7.6	18.1	16.9	2105	YES	0.02	FALSE	NC_015771.1	RNAseq	Unannotated_transcript	2825794	2827898		no hit	no hit	no hit	no hit	no hit	no hit
6589	NC_015771.1_8186174_8191963	167.6	162.4	183.1	140.9	111.2	159.4	174.8	122.6	96	85.5	93.9	27.5	22.8	29.2	94	29.1	27.3	5790	YES	0.02	FALSE	NC_015771.1	Gnomon	gene	8186174	8191963	+							LOC100652247	XM_003398189.2	cAMP-dependent protein kinase catalytic subunit PRKX%2C transcript variant X1
6933	NC_015772.1_1198460_1201057	481.4	357.9	408.6	353.1	307.1	344.3	500.4	363	491.8	230.5	258.1	274.3	214.1	280.4	349.6	227	271.3	2598	YES	0.02	FALSE	NC_015772.1	Gnomon	gene	1198460	1201057	+	PREDICTED: Apis dorsata apoptosis regulator R1-like (LOC102673452) mRNA	PREDICTED: Apis dorsata apoptosis regulator R1-like (LOC102673452) mRNA	PREDICTED: Apis dorsata apoptosis regulator R1-like (LOC102673452) mRNA	PREDICTED: apoptosis regulator R1-like [Apis dorsata]	Bcl-2-like protein 1 [Eufriesea mexicana]	Bcl-2-like protein 1 [Dufourea novaeangliae]	LOC100649633	XM_003398663.2	uncharacterized LOC100649633
7090	NC_015772.1_4055966_4061892	29.3	33.3	27.9	27.4	27.4	22.6	44.5	33.6	37.9	25.7	25.2	59.8	53.4	60.6	46.1	46.9	44.9	5927	YES	0.02	FALSE	NC_015772.1	Gnomon	gene	4055966	4061892	+							LOC100649221	XM_012313439.1	E3 ubiquitin-protein ligase SMURF2%2C transcript variant X1
7465	NC_015772.1_10073586_10085121	12.5	13.8	12.5	12.1	10.2	11.9	10.9	9.3	12.1	7.3	7.2	7.4	12.3	9.3	9.1	10.9	16	11536	YES	0.02	FALSE	NC_015772.1	Gnomon	gene	10073586	10085121	-	PREDICTED: Bombus impatiens protein naked cuticle homolog (LOC100747713) mRNA	PREDICTED: Bombus impatiens protein naked cuticle homolog (LOC100747713) mRNA	PREDICTED: Apis florea protein naked cuticle homolog 2-like (LOC100863790) mRNA	PREDICTED: protein naked cuticle homolog [Bombus impatiens]	Protein naked cuticle like protein [Eufriesea mexicana]	PREDICTED: protein naked cuticle homolog 2-like [Eufriesea mexicana]	LOC100650213	XM_003398907.2	uncharacterized LOC100650213
7802	NC_015772.1_16689897_16697179	1776.6	1762.3	1798.8	1737.7	1528.4	1656.3	1541	2009.9	1341.8	1548	1178.1	954	748.5	824.1	1232.1	870.1	728.5	7283	YES	0.02	FALSE	NC_015772.1	Gnomon	gene	16689897	16697179	-							LOC100650495	XM_012314162.1	troponin C%2C isoform 3%2C transcript variant X1
8166	NC_015773.1_8031481_8038975	307.3	283.2	278	252.2	274.2	237.7	290.1	219.4	282.2	230.4	231.3	327.2	313.4	330.1	298.2	230.2	250.2	7495	YES	0.02	FALSE	NC_015773.1	Gnomon	gene	8031481	8038975	+							LOC100650215	XR_001099227.1	carboxy-terminal domain RNA polymerase II polypeptide A small phosphatase 1%2C transcript variant X3
8658	NC_015774.1_5185989_5186669	322.3	144.2	406.1	34.9	15.5	141.8	179.4	12.6	26.9	34	5	0	7.9	0	335.4	0	5.5	681	YES	0.02	FALSE	NC_015774.1	RNAseq	Unannotated_transcript	5185989	5186669		PREDICTED: Apis mellifera proteoglycan 4 (LOC409826) transcript variant X1 mRNA			no hit	no hit	no hit
9018	NC_015775.1_1740576_1767420	95.9	97.6	106.2	87.2	81.7	94.7	78.4	87.3	68.8	87.6	84.2	54.5	55.6	55.5	66.2	52.9	44.9	26845	YES	0.02	FALSE	NC_015775.1	Gnomon	gene	1740576	1767420	+							LOC100648690	XM_012315889.1	CLIP-associating protein 1-A%2C transcript variant X1
10271	NC_015776.1_11022186_11055987	13.2	12.3	11.2	10.2	10	10.8	22.4	25.6	19.6	21.1	22.2	47.3	32.6	35.6	25.6	41	27.1	33802	YES	0.02	FALSE	NC_015776.1	Gnomon	gene	11022186	11055987	-							LOC100645609	XM_012316947.1	large neutral amino acids transporter small subunit 1%2C transcript variant X5
10319	NC_015777.1_203488_210912	139.2	137.2	147.3	134.7	133.9	133.6	108.3	113.7	103.1	144.6	135.4	136.1	136.4	139.2	133.1	143.4	150.3	7425	YES	0.02	FALSE	NC_015777.1	Gnomon	gene	203488	210912	+							LOC100643911	XM_012317504.1	myosin-G heavy chain
10346	NC_015777.1_806220_806972	21.2	20.7	14.8	8.4	5.7	14.2	34.2	17.4	11.3	6.3	11	4.8	10	8.3	17.9	19.7	0	753	YES	0.02	FALSE	NC_015777.1	RNAseq	Unannotated_transcript	806220	806972		PREDICTED: Apis mellifera microtubule-associated protein futsch-like (LOC102655072) transcript variant X5 mRNA	PREDICTED: Apis mellifera microtubule-associated protein futsch-like (LOC102655072) transcript variant X4 mRNA		no hit	no hit	no hit
10417	NC_015777.1_2721454_2725954	95.9	97.6	97.8	84.3	80.8	94.5	69.6	90.8	74.7	61.1	63.6	51.6	65.5	74.8	57.4	56.8	46.3	4501	YES	0.02	FALSE	NC_015777.1	Gnomon	gene	2721454	2725954	-							LOC100647242	XM_003401862.2	2-phosphoxylose phosphatase 1
10827	NC_015778.1_3065126_3069580	189.1	211.3	199.8	181.1	149.6	186.8	177.5	165.8	170.4	173.9	180.2	140.2	143.4	140.8	176	125.7	123.7	4455	YES	0.02	FALSE	NC_015778.1	Gnomon	gene	3065126	3069580	-							LOC100652330	XM_012318045.1	zinc finger protein Pegasus%2C transcript variant X5
11018	NC_015779.1_2294483_2297138	360.6	364.8	341.4	322.1	334.8	336.1	290	386.9	293.4	316.2	298.2	648.5	581.7	542	373	414	508	2656	YES	0.02	FALSE	NC_015779.1	Gnomon	gene	2294483	2297138	+							LOC100646443	XM_003402096.2	TBC1 domain family member 10A%2C transcript variant X2
11126	NW_003565404.1_142054_151471	42.4	44	38	37.2	36.8	33.3	47	58.2	51.7	33.5	42.4	81.2	75.4	105.5	61	79.5	81.6	9418	YES	0.02	FALSE	NW_003565404.1	Gnomon	gene	142054	151471	-	Bombus pensylvanicus isolate 6378bom ultra conserved element locus uce-1047 genomic sequence	Andrena (Melandrena) sp. BF-2014 isolate 1823and ultra conserved element locus uce-1047 genomic sequence	Scolia verticalis isolate 15128sco ultra conserved element locus uce-1047 genomic sequence	hypothetical protein WH47_02563 [Habropoda laboriosa]	Bromo adjacent-like proteiny domain-containing 1 protein [Cerapachys biroi]	Bromo adjacent homology domain-containing 1 protein [Trachymyrmex cornetzi]	LOC100647279	XM_012318363.1	uncharacterized LOC100647279
11376	NW_003565438.1_179683_325997	5.4	4.9	5.4	3.2	2.5	4.7	4.2	3	5	2.8	3.1	0.5	0.4	0.9	2.9	2.7	3.1	146315	YES	0.02	FALSE	NW_003565438.1	Gnomon	gene	179683	325997	-							LOC100643387	XM_012318577.1	hormone receptor 4-like%2C transcript variant X2
11424	NW_003565443.1_355580_355784	236.7	223.4	227.2	133.3	148.7	220.2	221.7	254.1	165.9	207.9	259.1	316	283	292.2	160.4	227.9	222.8	205	YES	0.02	FALSE	NW_003565443.1	RNAseq	Unannotated_transcript	355580	355784		no hit	no hit	no hit	no hit	no hit	no hit
11802	NW_003565702.1_4661_4969	241.2	467	234.1	230.9	195.8	147.4	1002.4	1295.7	1452.5	324.8	309.5	503.7	687.5	1266.3	889.7	827.1	455.6	309	YES	0.02	FALSE	NW_003565702.1	BestRefSeq	gene	4661	4969	+							LOC100652317	NM_001280911.1	fatty acid synthase-like
12520	NW_003566109.1_171673_171906	320.4	406.6	403.9	316.6	309.4	283.9	334.6	353.1	271.6	235.1	239.1	223.6	257.5	284.4	277.3	343.7	193.8	234	YES	0.02	FALSE	NW_003566109.1	RNAseq	Unannotated_transcript	171673	171906		PREDICTED: Bombus terrestris DC-STAMP domain-containing protein 1 (LOC100650224) mRNA			no hit	no hit	no hit
13148	NW_003566384.1_1642302_1652523	2.1	2.3	1.9	1.4	1.6	1.4	0.5	2.8	1.2	1	0.4	0.5	0.5	0.7	1	2.7	0.6	10222	YES	0.02	FALSE	NW_003566384.1	Gnomon	gene	1642302	1652523	-							LOC100642355	XM_012319705.1	cell adhesion molecule 2-like%2C transcript variant X3
13244	NW_003566390.1_19250_41440	116.2	125.2	116.4	114.6	112.8	108.6	66.3	80.9	71	138.7	118	82.6	88.9	80.9	110.8	98.3	75.4	22191	YES	0.02	FALSE	NW_003566390.1	Gnomon	gene	19250	41440	+							LOC105666960	XM_012319820.1	odorant receptor 4-like
13307	NW_003566408.1_92341_92768	57.7	39.6	46.3	24.1	29.7	38.7	42.9	38.4	35.1	21.6	28.4	28.2	29.1	47.3	20.5	57.4	15.3	428	YES	0.02	FALSE	NW_003566408.1	RNAseq	Unannotated_transcript	92341	92768		PREDICTED: Bombus terrestris DC-STAMP domain-containing protein 1 (LOC100650224) mRNA			no hit	no hit	no hit
13476	NW_003566517.1_637921_644303	155	164	160.6	148.8	152.7	151.3	171.7	222.3	169.5	126.7	204.7	366.1	284.1	295.3	142.6	193.9	198.8	6383	YES	0.02	FALSE	NW_003566517.1	Gnomon	gene	637921	644303	-	PREDICTED: Bombus impatiens cell death abnormality protein 1-like (LOC100750207) transcript variant X2 mRNA	PREDICTED: Bombus impatiens cell death abnormality protein 1-like (LOC100750207) transcript variant X1 mRNA	PREDICTED: Bombus impatiens cell death abnormality protein 1-like (LOC100750207) transcript variant X1 mRNA	PREDICTED: cell death abnormality protein 1-like isoform X2 [Bombus impatiens]	PREDICTED: cell death abnormality protein 1-like isoform X1 [Bombus impatiens]	hypothetical protein WN51_04857 [Melipona quadrifasciata]	LOC100643873	XM_003403232.2	uncharacterized protein DDB_G0272530-like%2C transcript variant X1
13856	NW_003567324.1_456_737	70.4	88.7	104.4	60.9	62.5	69.2	65.3	54.4	58.3	64.1	111.3	273.8	355.3	295.1	229.7	545.7	419.7	282	YES	0.02	FALSE	NW_003567324.1	RNAseq	Unannotated_transcript	456	737		PREDICTED: Bombus terrestris protein Jumonji (LOC100643807) transcript variant X2 mRNA	PREDICTED: Bombus terrestris protein Jumonji (LOC100643807) transcript variant X1 mRNA		no hit	no hit	no hit
13963	NW_003567851.1_56_551	252.2	212	195.9	193.4	182.3	181.8	241.7	217.1	245.7	173.3	167.1	210.9	131.1	108.6	150.4	146.4	143.9	496	YES	0.02	FALSE	NW_003567851.1	RNAseq	Unannotated_transcript	56	551		no hit	no hit	no hit	no hit	no hit	no hit
14476	NW_003569743.1_1_1943	419.8	369.7	492.5	364.9	363.5	285.7	271.6	195	183.2	309.5	343.7	367.2	328.9	315.1	384.9	275.8	253.4	1943	YES	0.02	FALSE	NW_003569743.1	RNAseq	Unannotated_transcript	1	1943		PREDICTED: Apis mellifera neuropeptide CCHamide-2 receptor-like (LOC413550) mRNA	PREDICTED: Apis dorsata gastrin-releasing peptide receptor-like (LOC102675122) mRNA		hypothetical protein WN55_01849 partial [Dufourea novaeangliae]	hypothetical protein WN48_01140 [Eufriesea mexicana]	hypothetical protein WN51_04325 partial [Melipona quadrifasciata]
14578	NW_003570154.1_1_1100	61	66.9	43.5	38.5	42.5	37.6	57.5	45.1	43.8	60.8	32.6	37.6	33.5	26.5	59	41.9	24.7	1100	YES	0.02	FALSE	NW_003570154.1	RNAseq	Unannotated_transcript	1	1100		no hit	no hit	no hit	enzymatic polyprotein endonuclease reverse [Lasius niger]	enzymatic polyprotein endonuclease reverse [Lasius niger]	enzymatic polyprotein endonuclease reverse [Lasius niger]
14815	NW_003570989.1_2_1088	554.2	839	599.1	531.2	458.9	546.3	460.4	526.4	712	363.5	397.2	297.6	413.6	385.7	380	308.9	313.4	1087	YES	0.02	FALSE	NW_003570989.1	RNAseq	Unannotated_transcript	2	1088		no hit	no hit	no hit	enzymatic polyprotein endonuclease reverse [Lasius niger]	retrovirus-like pol polyprotein [Lasius niger]	hypothetical protein SINV_01424 partial [Solenopsis invicta]
14	NC_015762.1_347419_361114	17.5	16.3	15.3	14.9	14.5	15.1	18.6	23.9	24.8	18.3	19	91.9	60.7	95.2	26.2	43.2	58.6	13696	YES	0.01	FALSE	NC_015762.1	Gnomon	gene	347419	361114	+							LOC100646573	XM_003392844.2	serine/threonine-protein kinase 32A%2C transcript variant X1
171	NC_015762.1_2775954_2776962	192.3	193.1	189.9	150.3	187.9	180.3	217.9	243.7	198.3	201.6	182.3	247	313.1	273.1	171.8	290.2	277	1009	YES	0.01	FALSE	NC_015762.1	Gnomon	gene	2775954	2776962	+							LOC100648269	XM_012320689.1	transmembrane protein C5orf28%2C transcript variant X2
338	NC_015762.1_5235163_5240023	78.3	89.7	109.2	73.7	70.5	77.7	47.9	58.1	60.8	53.7	46.9	44.1	46.2	37.4	50.5	53.7	56.1	4861	YES	0.01	FALSE	NC_015762.1	RNAseq	Unannotated_transcript	5235163	5240023		PREDICTED: Orussus abietinus synapse-associated protein of 47 kDa (LOC105698026) transcript variant X8 mRNA	PREDICTED: Orussus abietinus synapse-associated protein of 47 kDa (LOC105698026) transcript variant X4 misc_RNA	PREDICTED: Orussus abietinus synapse-associated protein of 47 kDa (LOC105698026) transcript variant X3 mRNA	no hit	no hit	no hit
570	NC_015762.1_10326481_10331430	33.3	39.3	34.1	33	32	29.3	52.7	50.6	44.5	38.2	37.2	62.1	68.8	61	51.2	64.2	55.7	4950	YES	0.01	FALSE	NC_015762.1	Gnomon	gene	10326481	10331430	-							LOC100649014	XM_012312024.1	dynamin-binding protein-like
1031	NC_015763.1_3583357_3593396	4.4	5.3	3.8	2.9	2.4	3.6	3.2	5.3	3.3	2.4	3.6	1.9	3.8	5.5	2.7	6.1	5	10040	YES	0.01	FALSE	NC_015763.1	Gnomon	gene	3583357	3593396	-							LOC100642193	XM_003393599.2	protein NDNF
1089	NC_015763.1_4790235_4793013	968.9	1002.4	989.9	927.9	846.8	959.4	911.9	1140.8	892.9	973.2	891.8	1614.9	1758.6	1580.9	1007.4	1141.7	1337.1	2779	YES	0.01	FALSE	NC_015763.1	Gnomon	gene	4790235	4793013	+							LOC100647529	XM_012317393.1	RING finger protein 11%2C transcript variant X2
1207	NC_015763.1_6756841_6764147	89	93.6	93.4	72.2	83.9	88	99.6	102.2	97.3	93.6	72.9	99.4	116	127.6	104	112.9	108.1	7307	YES	0.01	FALSE	NC_015763.1	Gnomon	gene	6756841	6764147	+							LOC100649564	XM_012319153.1	ubinuclein-1
1267	NC_015763.1_7999702_8021422	39	33.3	43.3	32.9	32.2	31	24.4	41.1	67.8	27.9	37.2	31	31.6	32.8	45.1	33	41.1	21721	YES	0.01	FALSE	NC_015763.1	Gnomon	gene	7999702	8021422	-	PREDICTED: Apis dorsata dentin sialophosphoprotein-like (LOC102675066) mRNA	PREDICTED: Apis dorsata dentin sialophosphoprotein-like (LOC102675066) mRNA	PREDICTED: Apis dorsata dentin sialophosphoprotein-like (LOC102675066) mRNA	hypothetical protein WN48_10201 [Eufriesea mexicana]	PREDICTED: dentin sialophosphoprotein-like [Apis dorsata]	PDZ domain-containing protein 2 [Eufriesea mexicana]	LOC100647212	XM_003393795.2	uncharacterized LOC100647212
1417	NC_015763.1_11808467_11814674	42.9	51.4	44.3	41.3	42.3	35.3	81.8	80.5	71.6	54.4	48.8	70.9	69.9	64.4	59	64.2	54.2	6208	YES	0.01	FALSE	NC_015763.1	Gnomon	gene	11808467	11814674	-							LOC100642195	XM_012320364.1	orphan steroid hormone receptor 2%2C transcript variant X3
1523	NC_015764.1_841942_867474	29.7	24.7	25.9	23.1	21.4	24.5	34.9	24	29.3	28.8	25.6	40.4	41.9	34.8	24.1	29.2	29.5	25533	YES	0.01	FALSE	NC_015764.1	Gnomon	gene	841942	867474	-	PREDICTED: Cerapachys biroi serine/arginine repetitive matrix protein 1 (LOC105277822) mRNA			hypothetical protein WN48_07256 [Eufriesea mexicana]	hypothetical protein WN55_10955 [Dufourea novaeangliae]	hypothetical protein WN51_07015 [Melipona quadrifasciata]	LOC100646579
2125	NC_015764.1_11946204_11947299	19.4	16	18.7	10.8	15.6	14.5	19.3	10.1	22.4	25.6	18.6	27.2	17.9	16.5	12.1	22.8	20.5	1096	YES	0.01	FALSE	NC_015764.1	RNAseq	Unannotated_transcript	11946204	11947299		no hit	no hit	no hit	no hit	no hit	no hit
2188	NC_015764.1_13891350_13891633	80.4	80.3	73.6	72.7	52.6	47.9	80.2	73.9	58.3	51.9	57.4	71.8	99.4	74.8	72.9	106.1	97.1	284	YES	0.01	FALSE	NC_015764.1	RNAseq	Unannotated_transcript	13891350	13891633		PREDICTED: Bombus terrestris DC-STAMP domain-containing protein 1 (LOC100650224) mRNA			no hit	no hit	no hit
2270	NC_015765.1_517502_517705	2613.4	2723.6	2136.8	1886.8	2124.8	1536.4	493.6	1261.7	889	1347.3	1170.4	1664.4	1502	1364.8	934.3	1005.1	698.9	204	YES	0.01	FALSE	NC_015765.1	RNAseq	Unannotated_transcript	517502	517705		PREDICTED: Bombus terrestris laccase-4-like (LOC100648007) mRNA			no hit	no hit	no hit
2443	NC_015765.1_3651721_3718003	11	11.1	10.7	10.5	9.4	10.4	11	8.7	12.3	10	12.4	17.9	17.5	17.3	11.5	15.9	16.4	66283	YES	0.01	FALSE	NC_015765.1	Gnomon	gene	3651721	3718003	-							LOC100646978	XM_012307775.1	vascular endothelial growth factor receptor 1%2C transcript variant X3
2982	NC_015766.1_813345_817074	103.6	91.7	84.3	77.7	83.5	69.8	101.8	128.9	80	74.3	38.8	53.3	43.1	36.3	61.5	39.9	46.8	3730	YES	0.01	FALSE	NC_015766.1	Gnomon	gene	813345	817074	+							LOC100642325	XM_012308983.1	dynein regulatory complex subunit 7-like
3191	NC_015766.1_4871881_4875985	3	7.3	2.8	2.4	2.6	2.4	6.1	4.5	10.4	4.4	5.9	13.9	17	19.8	8.9	18.4	11.6	4105	YES	0.01	FALSE	NC_015766.1	RNAseq	Unannotated_transcript	4871881	4875985		Sapyga pumila isolate 14384sap ultra conserved element locus uce-443 genomic sequence	Pogonomyrmex occidentalis isolate 13640pog ultra conserved element locus uce-443 genomic sequence		no hit	no hit	no hit
3562	NC_015767.1_25137_25402	6117.1	10442.2	7858.8	4817.4	4946.5	6064.4	2012.8	3998.6	2324.6	4515.8	4801	3134.6	4536.7	2640.4	3023.6	2762.3	1395.1	266	YES	0.01	FALSE	NC_015767.1	RNAseq	Unannotated_transcript	25137	25402		PREDICTED: Bombus terrestris intraflagellar transport protein 122 homolog (LOC100649523) transcript variant X5 mRNA	PREDICTED: Bombus terrestris tRNA (adenine(58)-N(1))-methyltransferase catalytic subunit TRMT61A (LOC100649109) mRNA	PREDICTED: Bombus terrestris laccase-4-like (LOC100648007) mRNA	no hit	no hit	no hit
3652	NC_015767.1_2740273_2745816	234.7	264.2	234.4	225	232.2	211	260.9	271.6	270.2	231.4	211.1	231.4	236.5	237.2	204.8	216.8	228.5	5544	YES	0.01	FALSE	NC_015767.1	Gnomon	gene	2740273	2745816	-							LOC100650843	XM_003395920.2	dosage compensation regulator%2C transcript variant X1
3888	NC_015767.1_10624627_10627639	406.1	492.1	487.2	349.6	381.3	402.3	301.9	567.1	559.1	348.6	696.4	6843.3	8269.4	8626	618.2	826.3	1083.3	3013	YES	0.01	FALSE	NC_015767.1	Gnomon	gene	10624627	10627639	+							LOC105665851	XM_012309549.1	chymotrypsin-2-like
4540	NC_015768.1_7737403_7743953	765.9	835.2	839.3	760.7	758.4	679.2	791	953.2	813.7	739.6	665.8	1171.4	1088.7	1085.4	849.5	824.1	787.5	6551	YES	0.01	FALSE	NC_015768.1	Gnomon	gene	7737403	7743953	+							LOC100647098	XM_003396616.2	cold shock domain-containing protein E1
4667	NC_015768.1_10969375_10974616	91.7	90.4	86.9	79.6	86.4	78.2	91.7	101.1	94.2	83.6	76	78.7	104.5	81.8	87.7	110.8	106.8	5242	YES	0.01	FALSE	NC_015768.1	Gnomon	gene	10969375	10974616	-							LOC100652194	XM_012310521.1	transcriptional repressor CTCF-like%2C transcript variant X3
4787	NC_015768.1_14765769_14793327	34.1	30.4	34.1	26.9	25.7	30.1	35.8	21.1	29.2	33.8	34.1	19.6	15.6	20.9	31.1	22	22.8	27559	YES	0.01	FALSE	NC_015768.1	Gnomon	gene	14765769	14793327	-							LOC100643162	XM_012310663.1	glucose transporter type 1%2C transcript variant X12	rna8267	XM_012310657.1	glucose transporter type 1%2C transcript variant X5				rna8268	XM_012310652.1	glucose transporter type 1%2C transcript variant X1
4928	NC_015768.1_17691108_17695836	191.3	202.9	185.2	178.4	183.1	173.7	137.3	138.3	110.3	165.3	167.3	346.4	336.8	256.1	137.9	155.8	172	4729	YES	0.01	FALSE	NC_015768.1	Gnomon	gene	17691108	17695836	+	PREDICTED: Acromyrmex echinatior protein cab-1 (LOC105150550) mRNA	PREDICTED: Megachile rotundata xenotropic and polytropic retrovirus receptor 1-like (LOC100875810) transcript variant X6 mRNA	PREDICTED: Megachile rotundata xenotropic and polytropic retrovirus receptor 1-like (LOC100875810) transcript variant X5 mRNA	PREDICTED: protein cab-1 [Wasmannia auropunctata]	Neural proliferation differentiation and control protein 1 partial [Trachymyrmex cornetzi]	Neural proliferation differentiation and control protein 1 [Acromyrmex echinatior]	LOC100645490	XM_003396441.2	uncharacterized LOC100645490%2C transcript variant X1
4931	NC_015768.1_17708602_17725704	449.6	568.6	499.8	428.8	392.7	447.3	547	377.8	680.8	417.6	473.8	317.9	291.3	407.9	504.8	454.2	392	17103	YES	0.01	FALSE	NC_015768.1	Gnomon	gene	17708602	17725704	-							LOC100645678	XM_003396443.2	laminin subunit alpha
5418	NC_015770.1_335946_353242	2286.6	2420.9	2596.6	2268.7	2183.9	1932.5	1861.9	2075.5	1760.2	2202.9	1442	747.7	801.9	689.7	1684.6	609.9	444.8	17297	YES	0.01	FALSE	NC_015770.1	Gnomon	gene	335946	353242	-	PREDICTED: Bombus terrestris myosin heavy chain muscle (LOC100647343) transcript variant X10 mRNA	PREDICTED: Bombus terrestris myosin heavy chain muscle (LOC100647343) transcript variant X9 mRNA	PREDICTED: Bombus terrestris myosin heavy chain muscle (LOC100647343) transcript variant X8 mRNA	myosin heavy muscle partial [Lasius niger]	PREDICTED: myosin heavy chain muscle isoform X5 [Bombus terrestris]	PREDICTED: myosin heavy chain muscle isoform X4 [Bombus terrestris]	LOC105666033	XR_001098963.1	uncharacterized LOC105666033
5434	NC_015770.1_443342_803106	1.8	1.3	1.6	1.1	1.2	1.2	2.6	2.1	4.1	1.4	1.4	5.7	7.1	7	2.1	3.4	4.2	359765	YES	0.01	FALSE	NC_015770.1	Gnomon	gene	443342	803106	-							LOC100644765	XM_012311568.1	CUGBP Elav-like family member 2%2C transcript variant X3	rna9369	XM_012311574.1	CUGBP Elav-like family member 2%2C transcript variant X8				rna9370	XM_012311573.1	CUGBP Elav-like family member 2%2C transcript variant X7
5600	NC_015770.1_2465749_2466131	359.4	455.2	381.5	270	357.6	240.3	430	440.6	275.6	321.1	229.5	299.7	372.6	246.8	257.5	215.3	172.8	383	YES	0.01	FALSE	NC_015770.1	RNAseq	Unannotated_transcript	2465749	2466131		PREDICTED: Bombus terrestris fatty acyl-CoA reductase 1-like (LOC100648001) mRNA			no hit	no hit	no hit
5858	NC_015770.1_9660122_9667531	9.3	9.9	10.8	9.1	7.7	9.1	9.7	10.4	5.5	8.4	9.3	11.4	7	4.7	6.4	7.3	6.5	7410	YES	0.01	FALSE	NC_015770.1	Gnomon	gene	9660122	9667531	+	Megamonas hypermegale ART12/1 draft genome			PREDICTED: LOW QUALITY PROTEIN: adenylate cyclase type 10-like [Eufriesea mexicana]	PREDICTED: adenylate cyclase type 10-like [Ceratina calcarata]	Adenylate cyclase type 10 [Habropoda laboriosa]	LOC100644448	XM_012312029.1	uncharacterized LOC100644448
6055	NC_015770.1_13371842_13372185	307	334.6	302.6	300.5	279.2	242.1	255.3	268	200	226	256.6	98.4	71.9	99	144.6	86.7	81.3	344	YES	0.01	FALSE	NC_015770.1	RNAseq	Unannotated_transcript	13371842	13372185		PREDICTED: Bombus terrestris tudor and KH domain-containing protein (LOC100650699) mRNA			no hit	no hit	no hit
6077	NC_015770.1_13670429_13672815	8.3	1.6	5.2	1.4	1.5	0.8	15.2	3.8	9.2	10.3	9.9	73.1	39.8	44.1	7.6	18.3	17	2387	YES	0.01	FALSE	NC_015770.1	RNAseq	Unannotated_transcript	13670429	13672815		Bombus terrestris clone BAC BT_CBa-88K23 antennapedia-like protein (Antp) gene complete cds			no hit	no hit	no hit
6163	NC_015770.1_15315438_15316108	57.7	49.2	73.5	45.2	32.5	48.8	39.8	25.8	56.4	33.3	29	2.6	13.2	6.2	34.7	15.2	11.8	671	YES	0.01	FALSE	NC_015770.1	RNAseq	Unannotated_transcript	15315438	15316108		PREDICTED: Apis florea sal-like protein 3 (LOC100873046) mRNA			no hit	no hit	no hit
6220	NC_015771.1_1550247_1578788	31.6	30.4	24.3	23.9	24.1	20.8	25.8	26.4	24.5	16.3	13.2	30.6	27	30.9	21.2	27.7	34.8	28542	YES	0.01	FALSE	NC_015771.1	Gnomon	gene	1550247	1578788	-							LOC100651810	XM_012312968.1	peroxisomal leader peptide-processing protease%2C transcript variant X1
6222	NC_015771.1_1578876_1586526	156.2	174.1	163.3	154.9	144.2	147.6	131.5	158	137.3	147.9	143	119.1	136.8	114.3	122.4	121.6	112.2	7651	YES	0.01	FALSE	NC_015771.1	Gnomon	gene	1578876	1586526	-	PREDICTED: Mandrillus leucophaeus la-related protein 1B pseudogene (LOC105549831) misc_RNA	PREDICTED: Gorilla gorilla gorilla la-related protein 1B-like (LOC101150796) misc_RNA	Homo sapiens La ribonucleoprotein domain family member 1B pseudogene 1 (LARP1BP1) on chromosome 4	SUN domain-containing protein 1 [Melipona quadrifasciata]	SUN domain-containing protein 1 partial [Eufriesea mexicana]	SUN domain-containing protein 1 partial [Dufourea novaeangliae]	LOC100651572	XM_012312967.1	uncharacterized LOC100651572%2C transcript variant X5
6379	NC_015771.1_3240892_3243274	15.7	17	18	10.9	15.3	7.2	13.7	9.1	14.9	10	6.4	7.3	7.2	6.9	11.2	5.5	10.8	2383	YES	0.01	FALSE	NC_015771.1	Gnomon	gene	3240892	3243274	-							LOC100644771	XM_003398379.2	protein sister of odd and bowel-like
7019	NC_015772.1_2368553_2370444	10.8	9.2	9	8.8	8.4	7.2	9.5	5.5	7.5	9.1	7.1	12.8	9	15.4	6.3	9.2	10.8	1892	YES	0.01	FALSE	NC_015772.1	Gnomon	gene	2368553	2370444	-							LOC100650120	XM_003398744.2	carbohydrate sulfotransferase 9-like
7260	NC_015772.1_7313069_7332306	19.1	24.1	18.7	17.2	17.8	18.5	19.6	16	15.8	10.7	11.2	22.2	38.8	32.5	18.2	21.8	17.8	19238	YES	0.01	FALSE	NC_015772.1	Gnomon	gene	7313069	7332306	+	PREDICTED: Bombus impatiens protein stoned-B-like (LOC100748521) mRNA	PREDICTED: Bombus impatiens protein stoned-B-like (LOC100748521) mRNA	PREDICTED: Bombus impatiens protein stoned-B-like (LOC100748521) mRNA	PREDICTED: protein stoned-B-like [Bombus impatiens]	PREDICTED: protein stoned-B-like [Eufriesea mexicana]	PREDICTED: protein stoned-B-like [Ceratina calcarata]	LOC100643209	XM_012314119.1	uncharacterized LOC100643209
7323	NC_015772.1_7923732_7929566	203.5	204.4	185.6	184.1	166.5	177.4	204.8	207.3	196.8	176.3	170.4	242.3	244.6	215.2	216.5	218.9	234.8	5835	YES	0.01	FALSE	NC_015772.1	Gnomon	gene	7923732	7929566	+							LOC100646750	XM_003399045.2	DENN domain-containing protein 1B%2C transcript variant X1
7401	NC_015772.1_8645588_8648330	231.4	243.1	202.7	188.9	201.4	157.4	204.7	240.7	304.2	157.4	176.4	282.2	303.2	330.1	208.4	252.2	325.3	2743	YES	0.01	FALSE	NC_015772.1	Gnomon	gene	8645588	8648330	-							LOC100646596	XM_012313803.1	mitochondrial thiamine pyrophosphate carrier-like%2C transcript variant X1
7697	NC_015772.1_15554927_15604997	4	4.4	4.7	3.3	3.8	3.4	2.6	4	4	3	2.3	3.4	3.4	4.4	3.3	5.4	3.9	50071	YES	0.01	FALSE	NC_015772.1	Gnomon	gene	15554927	15604997	-							LOC100648761	XM_003399296.2	neurogenic locus protein delta-like
7896	NC_015773.1_1411862_1413755	138.7	170	123.6	114.8	122.6	115.2	116.3	134.7	127.7	118.2	125.2	81.4	106.1	106	96.9	129.2	118.6	1894	YES	0.01	FALSE	NC_015773.1	Gnomon	gene	1411862	1413755	-							LOC105666316	XM_012314511.1	AMME syndrome candidate gene 1 protein-like
8081	NC_015773.1_7028246_7034805	127.7	110.2	102.5	93	97.6	101.7	166.8	159.8	153.7	154.4	140.3	1001	1189.2	1367.6	703.7	1160.1	1471.8	6560	YES	0.01	FALSE	NC_015773.1	Gnomon	gene	7028246	7034805	-							LOC100649782	XM_012315185.1	pleckstrin homology domain-containing family M member 2
8516	NC_015774.1_2094595_2127806	1.8	1.3	1.6	1	1.1	1	0.4	1.2	0.5	1.3	0.4	1.2	0.8	1.2	0.4	1	1.2	33212	YES	0.01	FALSE	NC_015774.1	Gnomon	gene	2094595	2127806	+							LOC100651538	XM_003400032.2	lachesin-like
8521	NC_015774.1_2199624_2201154	329.7	298.2	318.8	297	288.4	261.8	252.1	307.2	310.1	238.6	224	284.9	312.4	245.3	253.4	329.9	316.5	1531	YES	0.01	FALSE	NC_015774.1	Gnomon	gene	2199624	2201154	+							LOC100652013	XM_003400036.2	transmembrane protein 45B-like
8816	NC_015774.1_8064096_8238383	1	0.6	1	0.5	0.6	0.5	1.3	1.1	1.6	0.5	0.3	1	0.7	1.2	0.6	0.9	0.9	174288	YES	0.01	FALSE	NC_015774.1	Gnomon	gene	8064096	8238383	-							LOC100649594	XM_012315488.1	nascent polypeptide-associated complex subunit alpha%2C muscle-specific form-like%2C transcript variant X1
8900	NC_015775.1_3666_97745	15.5	15.9	17.8	11.8	12.8	15.3	23.2	15.9	21.6	12.3	13.2	14.4	13.9	15.2	13.2	13.8	14	94080	YES	0.01	FALSE	NC_015775.1	Gnomon	gene	3666	97745	+	PREDICTED: Bombus terrestris ephrin type-B receptor 1-B (LOC100645846) transcript variant X11 mRNA	PREDICTED: Bombus terrestris ephrin type-B receptor 1-B (LOC100645846) transcript variant X10 mRNA	PREDICTED: Bombus terrestris ephrin type-B receptor 1-B (LOC100645846) transcript variant X7 mRNA	no hit	no hit	no hit	LOC100645846
9130	NC_015775.1_3887716_3919601	1.1	0.6	0.8	0.5	0.4	0.3	1.2	0.5	1.5	1.1	1.2	0.7	0.7	1.2	0.5	0.8	0.9	31886	YES	0.01	FALSE	NC_015775.1	Gnomon	gene	3887716	3919601	+	PREDICTED: Bombus terrestris DC-STAMP domain-containing protein 1 (LOC100650224) mRNA	PREDICTED: Bombus terrestris leucine--tRNA ligase cytoplasmic (LOC100646533) mRNA	PREDICTED: Bombus terrestris alanine aminotransferase 1 (LOC100648266) transcript variant X2 mRNA	PREDICTED: RNA-directed DNA polymerase from mobile element jockey-like [Bombus terrestris]			LOC105666457	XR_001099299.1	uncharacterized LOC105666457
9189	NC_015775.1_5190816_5194564	160.7	166.7	167.8	159.9	147.9	140	234.7	182.8	258.1	207.1	197.8	408.1	397.9	811.2	454.2	562.5	651.7	3749	YES	0.01	FALSE	NC_015775.1	Gnomon	gene	5190816	5194564	+	PREDICTED: Bombus impatiens TLD domain-containing protein 2 (LOC100744969) transcript variant X16 mRNA	PREDICTED: Bombus impatiens TLD domain-containing protein 2 (LOC100744969) transcript variant X15 mRNA	PREDICTED: Bombus impatiens TLD domain-containing protein 2 (LOC100744969) transcript variant X14 mRNA	L-sulfolactate dehydrogenase [Melipona quadrifasciata]	malate dehydrogenase [Lasius niger]	hypothetical protein g.17871 [Graphocephala atropunctata]	LOC100650457	XM_003400515.2	uncharacterized LOC100650457%2C transcript variant X1
9194	NC_015775.1_5243044_5247188	435.4	428.3	432.4	419.2	398	425.7	557.9	558.1	552.3	410.2	431.5	595.7	589.8	565	499.8	511	523.2	4145	YES	0.01	FALSE	NC_015775.1	Gnomon	gene	5243044	5247188	+							LOC100651139	XM_003400521.2	cullin-2%2C transcript variant X1
9647	NC_015776.1_1616398_1616971	139	53.2	261.1	44	9.7	52.9	6.2	4.5	3.4	10.3	12.7	2.5	2.3	3.2	142.4	0	0	574	YES	0.01	FALSE	NC_015776.1	RNAseq	Unannotated_transcript	1616398	1616971		no hit	no hit	no hit	no hit	no hit	no hit
9732	NC_015776.1_2792021_2880075	1137.5	1032.7	897.3	892.9	876	619.3	610.7	1303.8	623.5	708.6	1280.5	2640.4	2716.2	3080.8	1035.1	2151.1	2254.4	88055	YES	0.01	FALSE	NC_015776.1	Gnomon	gene	2792021	2880075	+							LOC100649514	XM_012316796.1	glutamate-gated chloride channel alpha%2C transcript variant X1
9755	NC_015776.1_2949574_3084172	11.7	10.3	15.1	7	6.9	10.1	9.3	7.5	7.4	6.4	6.3	9	6.9	9	10.1	7	8.3	134599	YES	0.01	FALSE	NC_015776.1	Gnomon	gene	2949574	3084172	+	PREDICTED: Dinoponera quadriceps nucleoprotein TPR (LOC106744916) transcript variant X3 mRNA	PREDICTED: Dinoponera quadriceps nucleoprotein TPR (LOC106744916) transcript variant X2 mRNA	PREDICTED: Dinoponera quadriceps nucleoprotein TPR (LOC106744916) transcript variant X1 mRNA	no hit	no hit	no hit	LOC100645423	XM_003401122.2	uncharacterized LOC100645423
9984	NC_015776.1_6759513_6762550	32	38.1	28.4	22.7	28.1	21.2	44.1	37.3	73.6	30.7	36.4	101.3	102.6	115.6	53.3	62.1	78.9	3038	YES	0.01	FALSE	NC_015776.1	RNAseq	Unannotated_transcript	6759513	6762550		PREDICTED: Apis mellifera poly(rC)-binding protein 3 (LOC408372) transcript variant X6 mRNA	PREDICTED: Apis mellifera poly(rC)-binding protein 3 (LOC408372) transcript variant X4 mRNA	PREDICTED: Apis mellifera poly(rC)-binding protein 3 (LOC408372) transcript variant X6 mRNA	no hit	no hit	no hit
10154	NC_015776.1_9471804_9473457	12.8	18	16.1	10.1	10.7	12.6	12.3	17.5	20.2	10.2	8.7	18.5	22.1	18.1	8.7	8.4	8.3	1654	YES	0.01	FALSE	NC_015776.1	RNAseq	Unannotated_transcript	9471804	9473457		no hit	no hit	no hit	no hit	no hit	no hit
10389	NC_015777.1_2543747_2548606	406.8	405.9	382.4	378.4	378.4	364.9	426.2	453.9	460.5	359.3	366.2	508.3	517.4	502.7	368	392.3	424.5	4860	YES	0.01	FALSE	NC_015777.1	Gnomon	gene	2543747	2548606	+							LOC100650133	XM_012317600.1	leucine-rich repeat flightless-interacting protein 2%2C transcript variant X1
10517	NC_015777.1_3932923_3937757	163	183.7	171.2	157.1	156.1	161.2	201.4	220.6	231.3	171.8	175.2	342.2	430.6	407.2	268.3	386.7	353.1	4835	YES	0.01	FALSE	NC_015777.1	Gnomon	gene	3932923	3937757	-							LOC100647998	XM_003401712.2	ras-related protein Rab-8A%2C transcript variant X1
10696	NC_015778.1_333976_334176	2576.8	2483.2	1813.5	1633.9	1796.4	1297.1	332.6	1035.1	673.5	1068.5	912.7	1527.3	1258.2	1199.5	768.6	649.6	488.5	201	YES	0.01	FALSE	NC_015778.1	RNAseq	Unannotated_transcript	333976	334176		PREDICTED: Bombus terrestris intraflagellar transport protein 122 homolog (LOC100649523) transcript variant X5 mRNA	PREDICTED: Bombus terrestris laccase-4-like (LOC100648007) mRNA		no hit	no hit	no hit
10792	NC_015778.1_2789209_2792859	40.5	50.2	47.2	38.9	40.2	29.7	45.1	48.7	45.2	37.8	38.2	66.1	58.5	47.6	39.8	50.4	41.7	3651	YES	0.01	FALSE	NC_015778.1	Gnomon	gene	2789209	2792859	+	no hit	no hit	no hit	hypothetical protein WN48_06613 [Eufriesea mexicana]			LOC105666650	XR_001099463.1	uncharacterized LOC105666650
11045	NC_015779.1_2709138_2711509	254	334.7	293.2	239.7	252.6	215.5	53	136.1	85.1	62	60.3	31.9	46.3	28.8	68.7	45.1	53.2	2372	YES	0.01	FALSE	NC_015779.1	Gnomon	gene	2709138	2711509	+	no hit	no hit	no hit	hypothetical protein WN48_04487 [Eufriesea mexicana]			LOC105666706	XM_012318327.1	uncharacterized LOC105666706
11142	NW_003565404.1_315635_337184	81.4	76.2	68.1	67.2	66.1	49.8	76.7	79.5	75.6	49.3	46.1	89.9	95.8	102.5	80.4	73.1	75.4	21550	YES	0.01	FALSE	NW_003565404.1	Gnomon	gene	315635	337184	+	PREDICTED: Bombus terrestris neurofibromin (LOC100648493) transcript variant X4 mRNA	PREDICTED: Bombus terrestris neurofibromin (LOC100648493) transcript variant X3 mRNA	PREDICTED: Bombus terrestris neurofibromin (LOC100648493) transcript variant X2 mRNA	PREDICTED: neurofibromin isoform X1 [Bombus terrestris]	PREDICTED: neurofibromin isoform X2 [Bombus terrestris]	PREDICTED: neurofibromin isoform X3 [Bombus terrestris]	LOC100648493
11201	NW_003565415.1_109211_109978	275.6	215.2	179	150.3	73.1	177.8	79.3	106.1	232.5	68.6	100.7	71.9	180.2	76.5	124.8	61.1	54.6	768	YES	0.01	FALSE	NW_003565415.1	Gnomon	gene	109211	109978	-	no hit	no hit	no hit	N/A	hypothetical protein g.40868 partial [Graphocephala atropunctata]		LOC105666727	XM_012318444.1	uncharacterized LOC105666727
11214	NW_003565419.1_53808_54106	1872.2	1721.3	1817.8	1707.3	1449.3	1445.7	452	764.6	427.1	1103.2	1271.3	1067.7	755.6	671.3	713.7	509.6	444.8	299	YES	0.01	FALSE	NW_003565419.1	RNAseq	Unannotated_transcript	53808	54106		PREDICTED: Bombus terrestris intraflagellar transport protein 122 homolog (LOC100649523) transcript variant X10 mRNA			RNA-directed DNA polymerase from mobile element jockey partial [Trachymyrmex septentrionalis]	reverse transcriptase [Lasius niger]	hypothetical protein g.3140 partial [Homalodisca liturata]
11224	NW_003565424.1_64136_90329	58.8	42.4	47.9	41.7	41.9	38	39.9	40.5	39.4	37.7	53.1	51.5	41.2	46.2	39.8	27.3	28.8	26194	YES	0.01	FALSE	NW_003565424.1	Gnomon	gene	64136	90329	+							LOC100642906	XM_003402223.2	aminopeptidase N
11443	NW_003565443.1_500367_500608	147.2	222.4	172.8	105.3	86.7	146.1	134.6	146.5	129.8	164.8	115	145.7	152.1	105.2	194.3	111.1	105.9	242	YES	0.01	FALSE	NW_003565443.1	RNAseq	Unannotated_transcript	500367	500608		PREDICTED: Bombus terrestris intraflagellar transport protein 122 homolog (LOC100649523) transcript variant X3 mRNA	PREDICTED: Bombus terrestris intraflagellar transport protein 122 homolog (LOC100649523) transcript variant X2 mRNA	PREDICTED: Bombus terrestris RNA-directed DNA polymerase from mobile element jockey-like (LOC105666749) mRNA	PREDICTED: RNA-directed DNA polymerase from mobile element jockey-like [Bombus terrestris]	reverse transcriptase [Lasius niger]	rna-directed dna polymerase from mobile element jockey-like protein [Lasius niger]
11535	NW_003565476.1_49_3003	28.8	42.2	34.7	24.2	20.7	28.7	29.4	33	29.7	29.1	25.7	10.3	4.2	6.7	17.7	11.5	9.6	2955	YES	0.01	FALSE	NW_003565476.1	RNAseq	Unannotated_transcript	49	3003		Chyphotes mellipes isolate 7702chy ultra conserved element locus uce-1177 genomic sequence	Salpingoeca rosetta hypothetical protein mRNA	Eimeria mitis hypothetical protein partial mRNA	no hit	no hit	no hit
11855	NW_003565757.1_3319_3741	37.2	66.8	81.2	27	25	37	18.1	27.5	39.8	52.7	53.8	36.2	107.9	35.3	69.5	121	65.1	423	YES	0.01	FALSE	NW_003565757.1	RNAseq	Unannotated_transcript	3319	3741		no hit	no hit	no hit	no hit	no hit	no hit
11893	NW_003565827.1_57_4332	62.7	63.5	57.9	55.1	56.8	57.3	62.3	67.2	70.5	64.2	60.1	52.9	73.6	61.7	64.8	68.8	68.7	4276	YES	0.01	FALSE	NW_003565827.1	Gnomon	gene	57	4332	-							LOC100652064	XM_003402527.2	inositol hexakisphosphate kinase 2-like
11914	NW_003565849.1_616_821	76.3	120.7	50.5	49.6	50.2	46.1	51.8	57.1	65.6	54.5	36.5	41.1	23.6	45.5	81.2	88.8	90.4	206	YES	0.01	FALSE	NW_003565849.1	RNAseq	Unannotated_transcript	616	821		no hit	no hit	no hit	PREDICTED: piggyBac transposable element-derived protein 4-like [Bombus terrestris]	PREDICTED: piggyBac transposable element-derived protein 4-like partial [Habropoda laboriosa]	PREDICTED: piggyBac transposable element-derived protein 4-like [Megachile rotundata]
12254	NW_003566036.1_441286_453258	73.2	67.1	93.1	57.5	46.9	66.6	57.1	48.8	55.6	51.3	85.6	59.8	57	64.5	79.3	65	62.3	11973	YES	0.01	FALSE	NW_003566036.1	Gnomon	gene	441286	453258	-	PREDICTED: Apis mellifera squamous cell carcinoma antigen recognized by T-cells 3 (LOC410749) transcript variant X1 mRNA			hypothetical protein WN51_11751 [Melipona quadrifasciata]	hypothetical protein WH47_03780 [Habropoda laboriosa]	hypothetical protein ALC57_18039 [Trachymyrmex cornetzi]	LOC100646524	XM_003402719.2	uncharacterized LOC100646524%2C transcript variant X1
12501	NW_003566107.1_2038_2525	3023.6	3709.8	3123.4	3003.1	2768.3	2935.7	1255.6	1835.3	1134.5	2526.1	2549.5	1440	1532.1	1201.5	1631.6	1322	767.3	488	YES	0.01	FALSE	NW_003566107.1	RNAseq	Unannotated_transcript	2038	2525		PREDICTED: Bombus terrestris intraflagellar transport protein 122 homolog (LOC100649523) transcript variant X5 mRNA	PREDICTED: Bombus terrestris laccase-4-like (LOC100648007) mRNA	PREDICTED: Bombus terrestris intraflagellar transport protein 122 homolog (LOC100649523) transcript variant X10 mRNA	hypothetical protein RF55_9503 [Lasius niger]	reverse transcriptase [Lasius niger]	RNA-directed DNA polymerase from mobile element jockey partial [Trachymyrmex septentrionalis]
12525	NW_003566109.1_181285_181623	440.2	534.4	428.7	359.7	182.3	424.2	200.1	494.8	229.8	1267.1	797.6	294	426.1	382.4	885.6	627.3	461	339	YES	0.01	FALSE	NW_003566109.1	RNAseq	Unannotated_transcript	181285	181623		PREDICTED: Bombus terrestris RNA-directed DNA polymerase from mobile element jockey-like (LOC105666749) mRNA			PREDICTED: RNA-directed DNA polymerase from mobile element jockey-like [Bombus terrestris]	PREDICTED: RNA-directed DNA polymerase from mobile element jockey-like partial [Bombus impatiens]	PREDICTED: RNA-directed DNA polymerase from mobile element jockey-like [Bombus impatiens]
12629	NW_003566126.1_1109759_1115672	413.6	402.2	364.8	276.2	348.6	361	296.7	348.6	273.3	304.7	366.9	137.2	100.4	185.9	251.5	204.1	150.5	5914	YES	0.01	FALSE	NW_003566126.1	Gnomon	gene	1109759	1115672	-							LOC100644424	XM_012319279.1	putative inorganic phosphate cotransporter
12925	NW_003566304.1_67_290	129.2	167.3	141.4	118.5	82.4	128	244.9	376.3	298.8	186.4	161.8	203.5	440.6	373.2	303.3	479.8	285.5	224	YES	0.01	FALSE	NW_003566304.1	RNAseq	Unannotated_transcript	67	290		PREDICTED: Bombus impatiens coatomer subunit alpha-like (LOC100744055) partial mRNA			PREDICTED: coatomer subunit alpha [Megachile rotundata]	Coatomer alpha subunit [Aureobasidium namibiae CBS 147.97]	hypothetical protein AUREO_035130 [Aureobasidium pullulans]
12930	NW_003566311.1_6344_6552	217.5	251.9	393.9	216.1	202.5	177.5	175.4	138.7	107.3	241.7	206.6	1498.2	902.5	1192.6	1215.9	1408.6	2169.1	209	YES	0.01	FALSE	NW_003566311.1	RNAseq	Unannotated_transcript	6344	6552		no hit	no hit	no hit	no hit	no hit	no hit
13228	NW_003566384.1_2405448_2487004	9.3	9.5	10.1	8.7	9	9.2	11.5	12.9	12.7	8.9	7.9	10.9	11.7	14.7	10.9	12	10.4	81557	YES	0.01	FALSE	NW_003566384.1	Gnomon	gene	2405448	2487004	-	PREDICTED: Apis mellifera titin homolog (LOC100578705) mRNA	PREDICTED: Apis dorsata trichohyalin-like (LOC102673877) mRNA	PREDICTED: Megachile rotundata titin-like (LOC100881637) transcript variant X9 mRNA	no hit	no hit	no hit	LOC100649677	XM_012319799.1	uncharacterized LOC100649677%2C transcript variant X2
13405	NW_003566457.1_533040_538121	373.7	479.2	406.2	372.1	371.3	325.3	533.3	459.1	591.7	304.7	336.2	310.1	351.5	355	449	401.3	335.6	5082	YES	0.01	FALSE	NW_003566457.1	Gnomon	gene	533040	538121	+							LOC100651110	XM_003403211.2	ras GTPase-activating protein-binding protein 2%2C transcript variant X1
13419	NW_003566466.1_3195_4815	236.5	156.8	161.6	86.9	85.7	155.9	96.9	325.3	160.1	123.2	126.8	311.2	121	202.5	58.9	125.3	172.8	1621	YES	0.01	FALSE	NW_003566466.1	RNAseq	Unannotated_transcript	3195	4815		PREDICTED: Bombus terrestris 5-hydroxytryptamine receptor 1-like (LOC105666829) mRNA	Bombus terrestris repeat region clone 5	Bombus terrestris repeat region clone 3	hypothetical transcript [Hymenolepis microstoma]	expressed protein [Hymenolepis microstoma]	hypothetical protein L798_05095 [Zootermopsis nevadensis]
13793	NW_003567061.1_2_596	44.9	39.9	57.7	25.6	32.3	39.3	14.9	24	30.5	18.4	26.5	15.1	9.9	3.2	12.5	11.6	13.4	595	YES	0.01	FALSE	NW_003567061.1	RNAseq	Unannotated_transcript	2	596		no hit	no hit	no hit	hypothetical protein WH47_06162 [Habropoda laboriosa]	hypothetical protein g.18113 partial [Pectinophora gossypiella]	PREDICTED: dynein beta chain ciliary-like [Bombus terrestris]
13932	NW_003567672.1_1_201	6762	8417.4	7530.2	6717.2	6556.8	6117.1	3033.6	4037.2	2982.2	5473.4	4365.8	3377.6	3104.4	2633.7	3722.6	2663.3	1543.9	201	YES	0.01	FALSE	NW_003567672.1	RNAseq	Unannotated_transcript	1	201		PREDICTED: Bombus impatiens RNA-directed DNA polymerase from mobile element jockey-like (LOC105681025) mRNA			hypothetical protein g.38461 partial [Cuerna arida]	hypothetical protein RF55_9503 [Lasius niger]	RNA-directed DNA polymerase from mobile element jockey partial [Trachymyrmex septentrionalis]
14102	NW_003568387.1_20_287	104.1	141.1	97.2	80.8	84.7	96	93.2	112	97.6	58.2	57.3	65.3	118.6	65.6	76.5	40.3	54.3	268	YES	0.01	FALSE	NW_003568387.1	RNAseq	Unannotated_transcript	20	287		no hit	no hit	no hit	no hit	no hit	no hit
14353	NW_003569291.1_6_1215	15.1	14.8	14	13.8	12.4	10.7	9.1	7.9	10.3	7.7	7.6	8.4	6.2	12.2	10.6	8.2	13.2	1210	YES	0.01	FALSE	NW_003569291.1	RNAseq	Unannotated_transcript	6	1215		no hit	no hit	no hit	hypothetical protein WN55_09053 [Dufourea novaeangliae]	hypothetical protein EAG_13511 partial [Camponotus floridanus]	hypothetical protein WH47_04676 [Habropoda laboriosa]
687	NC_015762.1_14496974_14497197	155.9	192.5	156.8	155.7	70.5	128	140.2	117.2	128.2	109.9	143.4	114.9	95.5	113.9	209.2	71.6	174.3	224	YES	0	FALSE	NC_015762.1	RNAseq	Unannotated_transcript	14496974	14497197		no hit	no hit	no hit	PREDICTED: golgin IMH1-like [Bombus terrestris]	PREDICTED: nucleic-acid-binding protein from mobile element jockey-like [Bombus terrestris]
891	NC_015763.1_1262220_1274750	2.8	3.4	2.5	2.1	2.4	2.1	1.9	4.4	3.4	2.4	2.9	6.4	4.1	6.9	1.6	4.1	7.1	12531	YES	0	FALSE	NC_015763.1	Gnomon	gene	1262220	1274750	+							LOC100643188	XM_012314820.1	glycine receptor subunit alpha-3%2C transcript variant X3
919	NC_015763.1_1953721_1994872	38	37	36.6	36.5	29.5	35.8	45.5	28.4	24.7	34.7	27.2	46.3	43.3	34.8	24.1	28.1	24.5	41152	YES	0	FALSE	NC_015763.1	Gnomon	gene	1953721	1994872	+	PREDICTED: Polistes dominula multiple PDZ domain protein-like (LOC107065146) mRNA			PREDICTED: partitioning defective 3 homolog isoform X3 [Eufriesea mexicana]	PDZ domain-containing protein 2 [Eufriesea mexicana]	PREDICTED: partitioning defective 3 homolog [Habropoda laboriosa]	LOC100650950	XM_012314522.1	uncharacterized LOC100650950%2C transcript variant X3
985	NC_015763.1_3159436_3166166	20.7	25.5	25.4	19.9	20.6	20.4	28	31	25.7	18.1	19.8	35.9	36.2	34.9	27.1	30.7	26.5	6731	YES	0	FALSE	NC_015763.1	Gnomon	gene	3159436	3166166	-							LOC100648084	XM_003393568.2	sprouty-related%2C EVH1 domain-containing protein 1%2C transcript variant X2
1075	NC_015763.1_4635010_4646127	13.6	10.4	11.6	10.4	8.7	9.7	12	7	10.1	8.3	7.5	19.6	20.2	19.5	10.4	16	16.4	11118	YES	0	FALSE	NC_015763.1	Gnomon	gene	4635010	4646127	-							LOC100645936	XM_012317142.1	calcium-dependent secretion activator%2C transcript variant X1
1162	NC_015763.1_6069882_6079383	2	1.5	1.9	1.4	1.5	1.3	1.8	0.8	1.1	1.5	1.7	2	1.9	2.7	1.6	4	5.1	9502	YES	0	FALSE	NC_015763.1	Gnomon	gene	6069882	6079383	+							LOC100643680	XM_003393928.2	cyclin-dependent kinase inhibitor 2-like%2C transcript variant X2
1560	NC_015764.1_1206124_1214717	993.5	1008.6	970.8	968.4	913.3	862	1180.9	1377.7	1242.5	962.2	950.7	1605.6	1178.1	1944.1	1314.1	1347.3	1288.5	8594	YES	0	FALSE	NC_015764.1	Gnomon	gene	1206124	1214717	-							LOC100652224	XM_012320736.1	spectrin alpha chain%2C transcript variant X3
1594	NC_015764.1_2058223_2156250	8.8	8.3	9.6	7.4	7.9	8.2	8.7	7.7	6.7	7.6	5.6	7.9	7.5	10.1	7.4	9.7	11.1	98028	YES	0	FALSE	NC_015764.1	Gnomon	gene	2058223	2156250	-							LOC100649165	XM_012320709.1	rho GTPase-activating protein 20-like%2C transcript variant X1
2467	NC_015765.1_4391545_4523547	21.8	19.7	22.9	18.8	19.7	19.4	18.7	17	20	16.4	18	16.6	14	15.5	14.5	16	16.5	132003	YES	0	FALSE	NC_015765.1	Gnomon	gene	4391545	4523547	+	PREDICTED: Apis dorsata mediator of RNA polymerase II transcription subunit 12-like (LOC102678491) mRNA	PREDICTED: Bombus terrestris viral IAP-associated factor homolog (LOC100646979) mRNA	PREDICTED: Bombus impatiens viral IAP-associated factor homolog (LOC100744664) transcript variant X2 mRNA	no hit	no hit	no hit	LOC100646738	XM_012308273.1	uncharacterized LOC100646738%2C transcript variant X1
2709	NC_015765.1_11090694_11094534	42.9	38.4	40	37.4	38	38.2	38.4	39.9	37	36.3	30.7	59.2	44.4	51.3	25.1	31.8	35.3	3841	YES	0	FALSE	NC_015765.1	Gnomon	gene	11090694	11094534	-	no hit	no hit	no hit	hypothetical protein WN51_01073 [Melipona quadrifasciata]	hypothetical protein WH47_09490 [Habropoda laboriosa]	hypothetical protein WN48_02692 partial [Eufriesea mexicana]	LOC100651243
2737	NC_015765.1_11565323_11583858	49.3	44.4	42.4	40.4	42.3	33.5	37.6	47.8	49.3	28.8	34.2	29.1	37.4	36.4	32.4	32.8	29.4	18536	YES	0	FALSE	NC_015765.1	Gnomon	gene	11565323	11583858	-							LOC100651519	XM_012307951.1	protein 4.1 homolog
2799	NC_015765.1_13323406_13327840	303.9	287.6	288.6	266.7	287.5	283.7	258.1	249.7	242.1	255.1	235.6	201.5	218.1	200.7	229.5	209.9	210.7	4435	YES	0	FALSE	NC_015765.1	Gnomon	gene	13323406	13327840	-	Atelerix albiventris clone LB4-495B20 complete sequence	Atelerix albiventris clone LB4-344F17 complete sequence		putative G-protein coupled receptor 158 [Habropoda laboriosa]	hypothetical protein WN51_01061 [Melipona quadrifasciata]	hypothetical protein WN48_02683 [Eufriesea mexicana]	LOC100651195	XM_012307881.1	uncharacterized LOC100651195
2968	NC_015766.1_709720_711355	515.5	371.4	693.9	311.9	271.8	370.7	127.8	588.5	995	177.5	585.3	63.3	53.8	77.3	587.7	58.3	56.3	1636	YES	0	FALSE	NC_015766.1	Gnomon	gene	709720	711355	-	no hit	no hit	no hit	hypothetical protein WN48_02471 [Eufriesea mexicana]	hypothetical protein WH47_00252 [Habropoda laboriosa]	hypothetical protein WN51_04747 [Melipona quadrifasciata]	LOC100645593	XM_012308994.1	uncharacterized LOC100645593
2983	NC_015766.1_817190_822673	36.2	35.4	26.9	26.8	17.9	20.2	32.9	39.9	34.8	21.3	16.1	20.7	22.9	22.8	25.8	28	24.5	5484	YES	0	FALSE	NC_015766.1	Gnomon	gene	817190	822673	-							LOC100642203	XM_003395359.2	protein distal antenna-like
3087	NC_015766.1_3376943_3383238	2.8	4	3.2	2.8	2.1	1.9	3.9	4.2	6.4	4.7	3.4	1.8	3.8	5	3.4	7.5	9.2	6296	YES	0	FALSE	NC_015766.1	Gnomon	gene	3376943	3383238	+	Halobacteroides halobius DSM 5150 complete genome			hypothetical protein WN48_02479 [Eufriesea mexicana]	hypothetical protein WN48_02479 [Eufriesea mexicana]		LOC105665766	XR_001098733.1	uncharacterized LOC105665766
3151	NC_015766.1_4216191_4216881	66.7	76.4	57.7	45.7	55	57.5	165.3	101	126.8	68.9	45.4	164.7	172.9	170.4	144.1	151.9	204.9	691	YES	0	FALSE	NC_015766.1	Gnomon	gene	4216191	4216881	-	no hit	no hit	no hit	PREDICTED: N-acylneuraminate-9-phosphatase [Habropoda laboriosa]	PREDICTED: LOW QUALITY PROTEIN: N-acylneuraminate-9-phosphatase [Eufriesea mexicana]	PREDICTED: N-acylneuraminate-9-phosphatase-like [Apis dorsata]	LOC105665759	XM_012308787.1	uncharacterized LOC105665759
3166	NC_015766.1_4638199_4733189	0.5	1.1	0.6	0.5	0.5	0.5	0.6	0.6	0.8	0.6	0.6	1.8	1.4	2.4	0.5	1.5	1.9	94991	YES	0	FALSE	NC_015766.1	Gnomon	gene	4638199	4733189	+							LOC100643569	XM_012308772.1	nephrin-like
3442	NC_015766.1_8567908_8726370	2.8	2.8	3.2	2.7	2.3	2	2.8	2.3	3.2	2.2	1.6	1.6	3.8	2.1	2.4	3.8	1.8	158463	YES	0	FALSE	NC_015766.1	Gnomon	gene	8567908	8726370	-							LOC100643801	XM_012308451.1	protein grainyhead
4257	NC_015768.1_2881081_2892706	1.8	2	1.8	1.2	1.3	1.8	1.6	0.5	2	3.2	7.3	3.9	7.2	2	1.3	5.6	4.3	11626	YES	0	FALSE	NC_015768.1	Gnomon	gene	2881081	2892706	-	no hit	no hit	no hit	hypothetical protein WN51_08008 [Melipona quadrifasciata]	hypothetical protein WN48_02962 [Eufriesea mexicana]	hypothetical protein WN51_08008 [Melipona quadrifasciata]	LOC100649693	XM_012310080.1	uncharacterized LOC100649693
4419	NC_015768.1_4865172_4882202	1.9	1.9	3	1.2	1.3	1.9	0.6	1.3	0.8	1.3	0.4	1.4	1.4	1.9	0.6	1.5	1.6	17031	YES	0	FALSE	NC_015768.1	Gnomon	gene	4865172	4882202	-							LOC100651837	XM_003396818.2	protein SCAI
4544	NC_015768.1_7750873_7754869	7.8	5.1	4.9	4.8	4.8	4.2	4.7	7.6	6.4	7.5	5.5	24.3	24.6	20.8	11.3	14.2	25.9	3997	YES	0	FALSE	NC_015768.1	Gnomon	gene	7750873	7754869	-							LOC100647460	XM_003396619.2	tryptophan 5-hydroxylase 1
4712	NC_015768.1_12438629_12697215	6.6	6.3	7.8	5.5	6.2	6.3	8.7	10.6	7.6	7.4	10.7	14.7	22.9	19.3	9.2	16	14.6	258587	YES	0	FALSE	NC_015768.1	Gnomon	gene	12438629	12697215	+							LOC100646539	XM_012310572.1	class A basic helix-loop-helix protein 15-like%2C transcript variant X3
5031	NC_015769.1_1043387_1097210	5	5.6	5	4.9	3.9	4.1	7.5	5.1	13.2	3.9	4.4	9.5	10.8	11.7	6.3	5.7	8.8	53824	YES	0	FALSE	NC_015769.1	Gnomon	gene	1043387	1097210	-							LOC100650364	XM_012310898.1	cytoplasmic polyadenylation element-binding protein 2%2C transcript variant X3
5164	NC_015769.1_3552710_3564600	90.8	88.5	85	84.7	81.7	69.6	87.7	77.6	85.4	58.8	60.1	75.7	56.1	88.7	86.1	72.2	66.1	11891	YES	0	FALSE	NC_015769.1	Gnomon	gene	3552710	3564600	+							LOC100649811	XM_012311089.1	plexin-B
5356	NC_015769.1_8240836_8317682	1.1	1	0.5	0.4	0.5	0.5	1.4	1.3	1.8	0.5	0.6	5.7	7.2	11.6	4.2	7.4	6.6	76847	YES	0	FALSE	NC_015769.1	Gnomon	gene	8240836	8317682	-	PREDICTED: Bombus terrestris apolipophorins (LOC100647222) mRNA	PREDICTED: Bombus impatiens apolipophorins (LOC100747495) mRNA	PREDICTED: Bombus terrestris WD repeat-containing protein 46 (LOC100642197) mRNA	no hit	no hit	no hit	LOC100647103
5852	NC_015770.1_9591432_9649012	5	3.9	4.8	3.5	3.8	2.7	3.5	4.1	5.3	3	3.3	5.5	5.3	7	2.1	5.4	1.3	57581	YES	0	FALSE	NC_015770.1	Gnomon	gene	9591432	9649012	+							LOC100647858	XM_012312027.1	trichohyalin
5928	NC_015770.1_11440092_11447963	232.3	301.3	232.4	231.4	194.9	221.7	248.3	295.1	275.8	229.7	194.3	194.9	210.3	206.9	215.4	216.7	203	7872	YES	0	FALSE	NC_015770.1	Gnomon	gene	11440092	11447963	-							LOC100649337	XM_003397851.2	RNA-binding protein 39%2C transcript variant X3	rna10226	XM_003397852.2	RNA-binding protein 39%2C transcript variant X4
6360	NC_015771.1_2916576_2931853	0.4	0.5	0.4	0.4	0.4	0.4	0.5	0.3	0.4	1.2	0.5	5.7	1.2	4.6	1.9	5.3	4	15278	YES	0	FALSE	NC_015771.1	Gnomon	gene	2916576	2931853	-							LOC100647779	XM_003398078.2	sodium channel protein Nach
6453	NC_015771.1_4425469_4488414	1.7	1.8	2.4	1.7	1.2	1.2	1.4	1.3	1.8	1.1	1.3	3.3	3.3	1.5	1.3	1.2	1.2	62946	YES	0	FALSE	NC_015771.1	Gnomon	gene	4425469	4488414	-							LOC100646670	XM_012312676.1	potassium voltage-gated channel protein Shab
6585	NC_015771.1_7764797_7777527	7	7	6.9	5.4	6.9	6.3	6.5	13.1	26.4	12.5	12.3	14.6	12.4	16.9	9.2	17.2	19.6	12731	YES	0	FALSE	NC_015771.1	Gnomon	gene	7764797	7777527	-							LOC100642460	XM_003398192.2	netrin receptor UNC5B-like
6698	NC_015771.1_10015564_10038349	7.1	7.1	6.3	6.3	5.3	5.4	6.7	6.9	6.3	5.7	5.4	9.2	7.2	7	4	7.4	5.8	22786	YES	0	FALSE	NC_015771.1	Gnomon	gene	10015564	10038349	+	PREDICTED: Apis florea pseudouridine-metabolizing bifunctional protein C1861.05-like (LOC100867545) mRNA	Mycocepurus smithii clone C6 microsatellite sequence	PREDICTED: Apis florea pseudouridine-metabolizing bifunctional protein C1861.05-like (LOC100867545) mRNA	CD63 antigen [Melipona quadrifasciata]	CD63 antigen [Trachymyrmex septentrionalis]	CD63 antigen [Cyphomyrmex costatus]	LOC100644812	XM_012312408.1	uncharacterized LOC100644812%2C transcript variant X2
6964	NC_015772.1_1988410_2000696	6.3	8.4	7.8	6.3	6.3	5.3	3.5	4.9	4.1	4.7	4.3	39.8	38.6	20.5	16.4	31.6	31.8	12287	YES	0	FALSE	NC_015772.1	Gnomon	gene	1988410	2000696	-							LOC100647110	XM_012313295.1	voltage-dependent calcium channel subunit alpha-2/delta-3%2C transcript variant X1
7100	NC_015772.1_4556012_4585308	6.4	10.8	4.9	4.9	4.6	4	18.6	28.1	28.4	8.5	6.3	17.7	16.9	24.2	14.1	13.9	12.5	29297	YES	0	FALSE	NC_015772.1	Gnomon	gene	4556012	4585308	-							LOC100650167	XM_003398826.2	transcriptional regulator Myc
7449	NC_015772.1_9464196_9467557	4	5.1	4.1	4	2.9	4	4.5	1.9	5.3	1.9	2.1	1.2	3.1	6.9	1.9	1.2	6.4	3362	YES	0	FALSE	NC_015772.1	Gnomon	gene	9464196	9467557	+							LOC100642292	XM_003398926.2	heparan sulfate glucosamine 3-O-sulfotransferase 6
8205	NC_015773.1_8462786_8463086	288.6	342.9	361.8	253.3	287.9	240.8	301.5	293.3	286.9	238.2	223.5	191.3	230.1	270.9	274.9	313.2	215.5	301	YES	0	FALSE	NC_015773.1	RNAseq	Unannotated_transcript	8462786	8463086		PREDICTED: Bombus terrestris DC-STAMP domain-containing protein 1 (LOC100650224) mRNA			no hit	no hit	no hit
8350	NC_015773.1_10543716_10604724	1.2	1.2	1.6	1.2	1.1	1.1	1.3	1.2	1.8	1.8	0.5	1.2	1.1	1.2	0.4	1.1	1.1	61009	YES	0	FALSE	NC_015773.1	Gnomon	gene	10543716	10604724	+							LOC100651848	XM_003399638.2	blood vessel epicardial substance-like
8470	NC_015773.1_12750260_12759139	795.2	901.8	880.3	789.9	794.3	776.6	582.7	664.5	645	846.8	705.5	617.7	627.7	542.5	628.4	525	517.6	8880	YES	0	FALSE	NC_015773.1	Gnomon	gene	12750260	12759139	+							LOC100647817	XM_003399606.2	choline/ethanolamine kinase%2C transcript variant X1
8473	NC_015773.1_12767041_12795255	17.3	18.7	17.8	17.2	14.4	16.4	20.6	20.2	22.8	17.2	18.6	17.7	18.3	22.5	21.1	23.2	25.8	28215	YES	0	FALSE	NC_015773.1	Gnomon	gene	12767041	12795255	-							LOC100649308	XM_003399862.2	roundabout homolog 2-like
8922	NC_015775.1_201868_212716	93.8	96.9	83.3	75.5	80.7	83.2	102.5	88.3	84.4	76.6	67.7	85.5	77.5	86.8	80.7	74.5	70.3	10849	YES	0	FALSE	NC_015775.1	Gnomon	gene	201868	212716	+							LOC100647786	XM_012315773.1	histone-lysine N-methyltransferase ash1
9269	NC_015775.1_6514720_6533432	0.6	0.6	0.9	0.5	0.5	0.3	0.6	0.5	2.7	1.2	0.4	58.7	59.9	35.7	26.9	36.8	25.7	18713	YES	0	FALSE	NC_015775.1	Gnomon	gene	6514720	6533432	+							LOC100651895	XM_012316221.1	sialidase-like
9817	NC_015776.1_4102063_4156528	3.9	3.6	3.5	3.3	3.5	2.7	5.5	3.9	6.1	4.4	3.2	3.1	2.9	1.1	3.9	2.8	3.3	54466	YES	0	FALSE	NC_015776.1	Gnomon	gene	4102063	4156528	-							LOC100649309	XM_012316870.1	disintegrin and metalloproteinase domain-containing protein 10-like
10168	NC_015776.1_9911475_9920214	65.8	65.4	55.9	53.8	55.6	53	67.3	81.7	78.2	52.2	55.9	86.8	98.4	88.5	75.2	84.4	91.7	8740	YES	0	FALSE	NC_015776.1	Gnomon	gene	9911475	9920214	-							LOC100647997	XM_012317031.1	beta-TrCP%2C transcript variant X2
10460	NC_015777.1_3209696_3214797	362.2	357.6	350.3	339.5	342.1	349	391.1	444.8	371.7	342.1	306.9	384	348.6	395.7	332.4	320.8	346.1	5102	YES	0	FALSE	NC_015777.1	Gnomon	gene	3209696	3214797	-							LOC100651225	XM_012317680.1	coronin-1C%2C transcript variant X4
10522	NC_015777.1_3958519_3966199	10.9	13.1	12.3	10.8	8.5	10.8	7.7	9.1	9.5	6.4	7.2	10.8	8.6	8.7	6.1	10.8	6.1	7681	YES	0	FALSE	NC_015777.1	Gnomon	gene	3958519	3966199	-							LOC100648610	XM_003401716.2	muscarinic acetylcholine receptor DM1%2C transcript variant X1
10687	NC_015778.1_299708_300307	2136.8	2272.4	1999.3	1992.9	1715.7	1557.3	531.8	1098.5	569.8	1299.7	1266.3	1293.1	1014.9	933.7	836.9	651.7	512.2	600	YES	0	FALSE	NC_015778.1	RNAseq	Unannotated_transcript	299708	300307		PREDICTED: Bombus terrestris intraflagellar transport protein 122 homolog (LOC100649523) transcript variant X5 mRNA	PREDICTED: Bombus terrestris intraflagellar transport protein 122 homolog (LOC100649523) transcript variant X10 mRNA	PREDICTED: Bombus terrestris laccase-4-like (LOC100648007) mRNA	reverse transcriptase [Lasius niger]	hypothetical protein g.20621 partial [Graphocephala atropunctata]	RNA-directed DNA polymerase from mobile element jockey partial [Trachymyrmex septentrionalis]
10962	NC_015779.1_1896769_1905578	6.9	4.9	4.7	4.6	3.5	3.2	3.3	8.4	1.5	1.8	5	2.9	2.9	3.9	1.9	0.6	3.3	8810	YES	0	FALSE	NC_015779.1	Gnomon	gene	1896769	1905578	+							LOC100644584	XM_003402160.2	glutamate receptor ionotropic%2C kainate 2
11090	NC_015779.1_3245955_3252179	96.9	101.3	96.6	84.3	96.4	88.6	59	69.2	77.4	83.5	84.7	68.8	75.4	70.3	80.5	71.8	75.5	6225	YES	0	FALSE	NC_015779.1	Gnomon	gene	3245955	3252179	-	PREDICTED: Bombus terrestris cytochrome P450 9e2-like (LOC100647566) mRNA	PREDICTED: Brassica oleracea var. oleracea replication protein A 70 kDa DNA-binding subunit E (LOC106306439) mRNA		enzymatic polyprotein endonuclease reverse [Lasius niger]	enzymatic polyprotein endonuclease reverse partial [Lasius niger]	enzymatic polyprotein endonuclease reverse [Lasius niger]	LOC105666714	XM_012318351.1	uncharacterized LOC105666714
11213	NW_003565419.1_18272_48937	105.3	129.1	119.7	93.4	104.5	105.3	48	64.4	54.5	86.8	85.6	71.8	70.5	60.2	56.5	60.8	43	30666	YES	0	FALSE	NW_003565419.1	Gnomon	gene	18272	48937	+	PREDICTED: Bombus terrestris zinc finger protein Elbow (LOC100650465) mRNA	Bombus terrestris microsatellite BTMS0115 sequence	PREDICTED: Bombus terrestris zinc finger protein Elbow (LOC100650465) mRNA	PREDICTED: aminopeptidase N-like [Bombus terrestris]	PREDICTED: nucleic-acid-binding protein from mobile element jockey-like [Bombus impatiens]	PREDICTED: fatty acyl-CoA reductase 2-like [Bombus terrestris]	LOC105666732	XM_012318451.1	uncharacterized LOC105666732
11278	NW_003565426.1_469324_546188	7.1	5.5	6.9	5.5	5.4	4.8	3.2	2.8	2.8	2.7	1.9	0.6	0.5	0.9	1.7	0.5	0.5	76865	YES	0	FALSE	NW_003565426.1	Gnomon	gene	469324	546188	+	PREDICTED: Bombus terrestris facilitated trehalose transporter Tret1-like (LOC100646248) mRNA	PREDICTED: Bombus impatiens fibulin-1-like (LOC105681795) mRNA	PREDICTED: Bombus impatiens fibulin-1-like (LOC105681795) mRNA	no hit	no hit	no hit	LOC100647880	XM_012318497.1	uncharacterized LOC100647880%2C transcript variant X1
11537	NW_003565479.1_4_1662	296.9	290.7	342.9	218.9	166.4	290.2	220.6	202.7	236.2	164.7	183.4	64.1	66.6	45.7	159.8	57.5	91.5	1659	YES	0	FALSE	NW_003565479.1	RNAseq	Unannotated_transcript	4	1662		no hit	no hit	no hit	no hit	no hit	no hit
11655	NW_003565557.1_928843_944990	5.5	10.9	7	4.9	5.4	4	5.3	4.7	7.3	4.4	3.9	2.7	4.7	6.3	4.9	2.8	3.2	16148	YES	0	FALSE	NW_003565557.1	Gnomon	gene	928843	944990	-							LOC100643265	XM_012318769.1	protein turtle
11712	NW_003565594.1_1258_2027	439.7	573.9	560.8	318.7	438.2	320	402.5	659	356.7	370.2	258.5	198.5	170.3	148.2	228.6	113.7	83.4	770	YES	0	FALSE	NW_003565594.1	Gnomon	gene	1258	2027	+							LOC105666771	XM_012318823.1	putative fatty acyl-CoA reductase CG8306
11814	NW_003565722.1_492_981	208.4	236.5	244.8	173.3	208.2	154.9	170.7	164.7	206.7	164.6	152.9	146.8	122.3	170	193.1	127.4	146.5	490	YES	0	FALSE	NW_003565722.1	RNAseq	Unannotated_transcript	492	981		PREDICTED: Bombus terrestris piggyBac transposable element-derived protein 4-like (LOC105666272) mRNA	PREDICTED: Bombus terrestris piggyBac transposable element-derived protein 4-like (LOC105666272) mRNA		PREDICTED: piggyBac transposable element-derived protein 4-like [Bombus terrestris]	PREDICTED: piggyBac transposable element-derived protein 4-like [Megachile rotundata]	PREDICTED: piggyBac transposable element-derived protein 4-like partial [Habropoda laboriosa]
11868	NW_003565780.1_5_1779	12.4	9.5	7.5	4.7	5.3	7.5	2.1	2.9	1.3	5.3	1.2	2.7	2.7	3.8	4.9	0.5	5.9	1775	YES	0	FALSE	NW_003565780.1	Gnomon	gene	5	1779	+	PREDICTED: Bombus terrestris rho guanine nucleotide exchange factor 7-like (LOC100642627) mRNA	PREDICTED: Bombus terrestris rho guanine nucleotide exchange factor 7-like (LOC100642627) mRNA	PREDICTED: Bombus terrestris rho guanine nucleotide exchange factor 7-like (LOC100642627) mRNA	hypothetical protein WN51_00901 [Melipona quadrifasciata]	GTP-binding protein RAD [Habropoda laboriosa]	GTP-binding protein RAD partial [Dufourea novaeangliae]	LOC100650383	XM_003402513.1	uncharacterized LOC100650383
12050	NW_003565947.1_251895_269484	60.5	78.8	57.1	56.8	49.3	55	66.3	57.4	76.6	57.5	53	58.4	68.3	61.5	58.3	57.8	59.4	17590	YES	0	FALSE	NW_003565947.1	Gnomon	gene	251895	269484	-							LOC100650829	XM_012318926.1	histone acetyltransferase p300
12638	NW_003566126.1_1246428_1295399	65.7	65.4	68.1	58.6	65.2	63.4	57	75.5	49.9	60.1	58.4	95.7	91.8	114.2	60.2	79.4	59.3	48972	YES	0	FALSE	NW_003566126.1	Gnomon	gene	1246428	1295399	+							LOC100645613	XM_012319290.1	probable serine/threonine-protein kinase DDB_G0282963%2C transcript variant X2
12846	NW_003566177.1_1437_3533	16.7	14.8	16.1	11.6	14.7	13.9	10.1	15.6	12.3	11.7	17.1	8.4	4.2	8.3	9.5	11.5	7.6	2097	YES	0	FALSE	NW_003566177.1	RNAseq	Unannotated_transcript	1437	3533		PREDICTED: Bombus impatiens protein tramtrack beta isoform-like (LOC100748480) transcript variant X4 mRNA	PREDICTED: Bombus impatiens protein tramtrack beta isoform-like (LOC100748480) transcript variant X1 mRNA	PREDICTED: Apis florea zinc finger E-box-binding homeobox 1-like (LOC100863488) transcript variant X2 mRNA	Sex determination protein fruitless [Melipona quadrifasciata]	Sex determination protein fruitless [Melipona quadrifasciata]	PREDICTED: zinc finger and BTB domain-containing protein 14-like isoform X1 [Polistes canadensis]
13265	NW_003566392.1_7752_8932	142.2	188.7	172.8	115.3	133.6	141.9	137.9	226.6	88.4	134.3	92.6	63.7	46.2	50.1	65.9	32	41.2	1181	YES	0	FALSE	NW_003566392.1	RNAseq	Unannotated_transcript	7752	8932		PREDICTED: Bombus terrestris putative fatty acyl-CoA reductase CG5065 (LOC100645038) mRNA			no hit	no hit	no hit
13506	NW_003566528.1_1_230	2885.5	2688.8	2735	2222.9	2682.5	2098.3	749	1117.9	1219.2	1788.2	1691.7	1917.9	1390.3	1475	993.5	906.1	782.7	230	YES	0	FALSE	NW_003566528.1	RNAseq	Unannotated_transcript	1	230		PREDICTED: Bombus terrestris intraflagellar transport protein 122 homolog (LOC100649523) transcript variant X5 mRNA	PREDICTED: Bombus terrestris laccase-4-like (LOC100648007) mRNA	PREDICTED: Bombus terrestris tRNA (adenine(58)-N(1))-methyltransferase catalytic subunit TRMT61A (LOC100649109) mRNA	no hit	no hit	no hit
13561	NW_003566538.1_1661_2214	2804.2	3041.8	2674.5	2670.1	2114.7	2254.4	879.2	1729.2	924.3	2055.2	2014.8	1569.8	1284.5	1152.7	1323.4	1075.7	756.1	554	YES	0	FALSE	NW_003566538.1	RNAseq	Unannotated_transcript	1661	2214		PREDICTED: Bombus terrestris intraflagellar transport protein 122 homolog (LOC100649523) transcript variant X10 mRNA	PREDICTED: Bombus terrestris laccase-4-like (LOC100648007) mRNA		reverse transcriptase [Lasius niger]	hypothetical protein g.20621 partial [Graphocephala atropunctata]	reverse transcriptase [Lasius niger]
14009	NW_003568151.1_406_1857	11	10.6	8.6	8.5	4.1	4.5	19	7.1	23.1	1.6	2.7	6.4	0.2	3.2	7.6	8.2	7.2	1452	YES	0	FALSE	NW_003568151.1	RNAseq	Unannotated_transcript	406	1857		no hit	no hit	no hit	no hit	no hit	no hit
14162	NW_003568540.1_1223_1458	220.7	253.9	236.5	158.9	178.9	220.1	244.9	283.7	295.9	483.7	316.2	247.3	260.4	199.8	362.2	363	248.3	236	YES	0	FALSE	NW_003568540.1	RNAseq	Unannotated_transcript	1223	1458		Bombus terrestris repeat region clone 4			Copia protein [Trachymyrmex septentrionalis]	Copia protein [Trachymyrmex cornetzi]	Retrovirus-related Pol polyprotein from transposon TNT 1-94 partial [Stegodyphus mimosarum]
529	NC_015762.1_9956828_9987368	0.5	0.5	0.6	0.5	0.4	0.4	1.1	0.7	1.2	0.7	0.9	4.2	1.7	7.5	0.6	2	2.4	30541	NO	0	FALSE	NC_015762.1	Gnomon	gene	9956828	9987368	+							LOC100651550	XM_012312214.1	prominin-1-A
563	NC_015762.1_10263257_10276070	35.4	42.1	33.7	33.8	30.5	31	37	31.9	44.4	30	33.5	40.5	49.7	49.9	41.3	40.2	39.5	12814	NO	0	FALSE	NC_015762.1	Gnomon	gene	10263257	10276070	-							LOC100652151	XM_012311900.1	PHD finger protein rhinoceros
1092	NC_015763.1_4805322_4807660	97.1	109.7	88.8	89	84.2	84.7	135.7	175.6	138.2	100.9	86.9	118.3	95.2	111.6	95.3	76.4	95.3	2339	NO	0	FALSE	NC_015763.1	Gnomon	gene	4805322	4807660	+	PREDICTED: Bombus terrestris trehalase-like (LOC100647648) transcript variant X12 mRNA	PREDICTED: Bombus impatiens trehalase-like (LOC100740779) transcript variant X11 mRNA		no hit	no hit	no hit	LOC105666601	XR_001099405.1	uncharacterized LOC105666601
1273	NC_015763.1_8214141_8364684	0.5	1.2	1.3	0.5	0.5	0.5	0.8	0.6	1.1	0.7	0.8	1.9	1.9	2.8	0.6	1.8	2.1	150544	NO	0	FALSE	NC_015763.1	Gnomon	gene	8214141	8364684	+							LOC100647925	XM_012319921.1	irregular chiasm C-roughest protein-like%2C transcript variant X1
1313	NC_015763.1_9120915_9162992	25.9	27.1	28.2	25.9	23.1	22.5	21.8	25.7	22.1	23.4	16.9	21	18.7	24.7	18.7	15.9	29.6	42078	NO	0	FALSE	NC_015763.1	Gnomon	gene	9120915	9162992	-							LOC100643070	XM_012320196.1	ryanodine receptor 44F%2C transcript variant X6	rna2273	XM_012320198.1	ryanodine receptor 44F%2C transcript variant X8				rna2274	XM_012320195.1	ryanodine receptor 44F%2C transcript variant X5
1643	NC_015764.1_3538552_3747978	2.8	2.1	3.2	2	2.2	2	3.1	1.6	3.3	1.6	2.7	4	3.9	5.4	3.4	4	4.9	209427	NO	0	FALSE	NC_015764.1	Gnomon	gene	3538552	3747978	-							LOC100643727	XM_012320647.1	protein outspread%2C transcript variant X2
1689	NC_015764.1_4485843_4536274	0.6	0.6	0.6	0.6	0.5	0.6	0.8	0.7	1	0.6	0.8	1.8	1.7	2.7	0.6	1.7	1.9	50432	NO	0	FALSE	NC_015764.1	Gnomon	gene	4485843	4536274	+	Andrena (Melandrena) sp. BF-2014 isolate 1840and ultra conserved element locus uce-397 genomic sequence	PREDICTED: Dufourea novaeangliae kielin/chordin-like protein (LOC107187807) mRNA	Bombus terrestris clone BAC BT_CBa-88K23 antennapedia-like protein (Antp) gene complete cds	no hit	no hit	no hit	LOC105667153	XM_012320881.1	uncharacterized LOC105667153
1709	NC_015764.1_5119525_5481892	0.5	0.6	0.5	0.5	0.5	0.5	0.7	0.8	1	0.6	0.8	1.8	1.7	2.5	0.5	1.8	2	362368	NO	0	FALSE	NC_015764.1	Gnomon	gene	5119525	5481892	-							LOC100648390	XM_012320547.1	TWiK family of potassium channels protein 18-like%2C transcript variant X7
1788	NC_015764.1_6385836_6405148	36.2	44.5	39.9	34.6	36.3	33.6	36.9	31.8	41.3	36.3	40.7	49.3	63.6	52.9	42.3	44.5	55.3	19313	NO	0	FALSE	NC_015764.1	Gnomon	gene	6385836	6405148	+							LOC100643236	XM_012320474.1	E3 ubiquitin-protein ligase HERC2
2029	NC_015764.1_10287665_10289299	0.5	0.5	0	0	0	0	10.3	4.7	5.8	3.6	1.1	46.9	20.8	37.6	9.9	24.4	7.8	1635	NO	0	FALSE	NC_015764.1	RNAseq	Unannotated_transcript	10287665	10289299		no hit	no hit	no hit	no hit	no hit	no hit
2462	NC_015765.1_4185067_4187285	34.1	39	38.3	31.1	34.3	27.7	27	43	33.8	32.2	35.1	24.5	42	36.3	24	38.8	36.5	2219	NO	0	FALSE	NC_015765.1	Gnomon	gene	4185067	4187285	-	no hit	no hit	no hit	no hit	no hit	no hit	LOC105665694	XM_012308283.1	uncharacterized LOC105665694
2595	NC_015765.1_7551515_7551733	230	212.8	184	171.6	184.2	165.8	167.8	128.5	138.7	91.1	73.4	98.4	97	79.2	122.7	84.4	110.3	219	NO	0	FALSE	NC_015765.1	RNAseq	Unannotated_transcript	7551515	7551733		no hit	no hit	no hit	PREDICTED: testican-3 [Habropoda laboriosa]	Testican-2 [Habropoda laboriosa]	Testican-2 [Melipona quadrifasciata]
2621	NC_015765.1_8110499_8111365	0	0	0	0	0	0	1.1	1	3.5	0	0	56.8	61.3	156.2	0.8	8.4	85.1	867	NO	0	FALSE	NC_015765.1	RNAseq	Unannotated_transcript	8110499	8111365		no hit	no hit	no hit	Spermatogenesis-associated protein 17 [Melipona quadrifasciata]	Spermatogenesis-associated protein 17 [Eufriesea mexicana]
2843	NC_015765.1_13579713_13605813	42.5	47.2	46.1	42.6	36.3	39.1	36.9	52.5	44.5	36.3	36.3	30.9	28.8	29.7	33.3	30.6	29.3	26101	NO	0	FALSE	NC_015765.1	Gnomon	gene	13579713	13605813	-							LOC100651675	XM_012307821.1	signal-induced proliferation-associated 1-like protein 1%2C transcript variant X2
3155	NC_015766.1_4229697_4243658	28.8	32.7	26.9	26.9	25.9	23.6	37.8	35.9	41.9	32	36	102	108.8	104.4	62.3	96.1	84.3	13962	NO	0	FALSE	NC_015766.1	Gnomon	gene	4229697	4243658	+							LOC100644400	XM_012308778.1	steroid hormone receptor ERR1%2C transcript variant X2
3767	NC_015767.1_5000127_5033660	16.5	14.6	15.9	14.6	13.6	14.1	16.6	12.4	14.1	12.6	12.4	24.4	21.6	20.9	12.2	19.3	18.1	33534	NO	0	FALSE	NC_015767.1	Gnomon	gene	5000127	5033660	-							LOC100644604	XM_012309413.1	ankyrin repeat and BTB/POZ domain-containing protein BTBD11%2C transcript variant X2
3921	NC_015767.1_11119243_11119986	3.9	2.9	0	0	0	0	0	1	1.3	0	3.8	30	90.4	40.8	9.8	46.2	54.7	744	NO	0	FALSE	NC_015767.1	RNAseq	Unannotated_transcript	11119243	11119986		no hit	no hit	no hit	no hit	no hit	no hit
3934	NC_015767.1_11751407_11751698	0	0	0	0	0	0	0	0	0	0	0	0	180	153.2	0	6.5	0	292	NO	0	FALSE	NC_015767.1	RNAseq	Unannotated_transcript	11751407	11751698		no hit	no hit	no hit	no hit	no hit	no hit
4421	NC_015768.1_4961085_4962149	14.4	17.5	20.1	12.5	12.3	14.4	4	10.2	7	13.1	10.1	0	0.6	6	1.7	0.3	0	1065	NO	0	FALSE	NC_015768.1	RNAseq	Unannotated_transcript	4961085	4962149		no hit	no hit	no hit	no hit	no hit	no hit
4688	NC_015768.1_11157941_11168452	207.1	218.4	204.1	198.8	181.1	204.5	209.4	218.4	216.7	189.8	181.9	214.6	235	225.1	215.6	236.9	207.4	10512	NO	0	FALSE	NC_015768.1	Gnomon	gene	11157941	11168452	-							LOC100644135	XM_012310545.1	MOG interacting and ectopic P-granules protein 1%2C transcript variant X3
4796	NC_015768.1_14829979_14918491	0.5	0.4	0.6	0.4	0.5	0.4	0.5	0.6	0.7	0.6	0.5	1.5	1.5	1.9	0.5	1.5	1.6	88513	NO	0	FALSE	NC_015768.1	Gnomon	gene	14829979	14918491	-							LOC100645717	XM_012310666.1	gamma-aminobutyric acid receptor subunit beta%2C transcript variant X2
5025	NC_015769.1_1037096_1037942	258	320.8	309.2	214.9	202.2	258.1	276.2	201.5	348.6	187.2	182.7	179.5	154.7	204.5	228.3	107.1	94.5	847	NO	0	FALSE	NC_015769.1	RNAseq	Unannotated_transcript	1037096	1037942		no hit	no hit	no hit	no hit	no hit	no hit
5185	NC_015769.1_4197556_4199160	27.1	13.7	17.8	10.9	11.8	13.7	10.3	8.3	19.3	6.3	19.3	4.8	0.5	3.4	30.7	2.7	2.9	1605	NO	0	FALSE	NC_015769.1	RNAseq	Unannotated_transcript	4197556	4199160		no hit	no hit	no hit	no hit	no hit	no hit
5210	NC_015769.1_4641554_4733766	1.2	1.5	1.8	1.2	1.3	1.1	1.4	2.2	1.7	1.9	1.6	3.8	3.5	4.7	1.3	3.4	4.2	92213	NO	0	FALSE	NC_015769.1	Gnomon	gene	4641554	4733766	-							LOC100649734	XM_012311127.1	protein kinase C-binding protein NELL1-like%2C transcript variant X2
5366	NC_015769.1_8528010_9163847	0.5	0.5	0.4	0.5	0.5	0.4	0.5	0.4	0.8	0.6	0.5	1.3	1.3	1.7	0.5	1.3	1.5	635838	NO	0	FALSE	NC_015769.1	Gnomon	gene	8528010	9163847	-							LOC100645051	XM_003397332.2	protein slit%2C transcript variant X1
5704	NC_015770.1_5830940_6042115	0.5	0.5	0.4	0.4	0.3	0.4	0.5	0.4	0.6	0.4	0.5	1.3	1.1	1.6	0.5	1.2	1.3	211176	NO	0	FALSE	NC_015770.1	Gnomon	gene	5830940	6042115	-	Bombus terrestris clone Botmar1-16 transposon mariner-like complete sequence	Bombus terrestris repetitive sequence mariner-like element Botmar1-5	Bombus terrestris repetitive sequence mariner-like element Botmar1-6	no hit	no hit	no hit	LOC100645202	XM_003397572.2	uncharacterized LOC100645202
5712	NC_015770.1_6789634_6949210	0.5	0.5	0.4	0.4	0.4	0.4	0.4	0.3	0.5	0.3	0.4	1.3	1.2	1.6	0.3	1.3	1.1	159577	NO	0	FALSE	NC_015770.1	Gnomon	gene	6789634	6949210	-							LOC100648443	XM_012311793.1	lachesin-like
5713	NC_015770.1_6955409_6955893	0	0	0	0	0	0	0	0	2.5	0	0	82.6	114	115.6	46.5	107	94.6	485	NO	0	FALSE	NC_015770.1	RNAseq	Unannotated_transcript	6955409	6955893		no hit	no hit	no hit	no hit	no hit	no hit
6053	NC_015770.1_13366751_13367905	77.3	83.4	78	54.9	58.6	77.6	53.9	50.8	48.7	44.4	48.4	128.4	117.6	82.5	69.6	57.5	44.5	1155	NO	0	FALSE	NC_015770.1	RNAseq	Unannotated_transcript	13366751	13367905		no hit	no hit	no hit	no hit	no hit	no hit
6384	NC_015771.1_3482004_3482316	0	107.5	0	0	0	0	0	262.8	385.7	0	0	0	189.5	0	0	0	0	313	NO	0	FALSE	NC_015771.1	RNAseq	Unannotated_transcript	3482004	3482316		no hit	no hit	no hit	no hit	no hit	no hit
6473	NC_015771.1_4824504_4906874	1.1	1.4	1.5	1.2	1.1	1	1.2	1.3	1.8	0.3	0.4	1.2	1	1.4	1.2	3.3	4.1	82371	NO	0	FALSE	NC_015771.1	Gnomon	gene	4824504	4906874	-							LOC100644180	XM_003398290.2	tyrosine-protein kinase Src64B%2C transcript variant X3
6485	NC_015771.1_4980953_5028238	7.1	8.5	6.3	6.3	6.3	6.2	6.5	9.3	7.6	6.5	8.4	16.3	21.2	18.8	8.4	14	16	47286	NO	0	FALSE	NC_015771.1	Gnomon	gene	4980953	5028238	-	PREDICTED: Bombus terrestris galactosylgalactosylxylosylprotein 3-beta-glucuronosyltransferase I (LOC100643292) transcript variant X5 mRNA	PREDICTED: Bombus terrestris galactosylgalactosylxylosylprotein 3-beta-glucuronosyltransferase I (LOC100643292) transcript variant X2 mRNA	PREDICTED: Bombus impatiens galactosylgalactosylxylosylprotein 3-beta-glucuronosyltransferase I (LOC100741185) transcript variant X5 mRNA	no hit	no hit	no hit	LOC100642851	XM_012312659.1	uncharacterized LOC100642851%2C transcript variant X4
6643	NC_015771.1_9057173_9097019	0.4	0.7	0.5	0.4	0.4	0.3	0.3	0.4	0.6	0.5	0.3	1.1	1.1	1.5	0.4	1.1	1.2	39847	NO	0	FALSE	NC_015771.1	Gnomon	gene	9057173	9097019	+	PREDICTED: Bombus impatiens bifunctional 3'-phosphoadenosine 5'-phosphosulfate synthase (LOC100741485) transcript variant X4 mRNA	PREDICTED: Bombus impatiens bifunctional 3'-phosphoadenosine 5'-phosphosulfate synthase (LOC100741485) transcript variant X3 mRNA	PREDICTED: Bombus impatiens bifunctional 3'-phosphoadenosine 5'-phosphosulfate synthase (LOC100741485) transcript variant X2 mRNA	no hit	no hit	no hit	LOC100642575	XM_012312459.1	uncharacterized LOC100642575
6656	NC_015771.1_9278284_9289204	113.9	111.2	113.6	111.5	110.5	111.4	133.3	131.5	149.5	110.3	121	120.7	107.2	144.2	131.3	154.8	151	10921	NO	0	FALSE	NC_015771.1	Gnomon	gene	9278284	9289204	-							LOC100645723	XM_012312442.1	nucleoprotein TPR
6663	NC_015771.1_9386649_9415469	2.7	3.9	2.4	2.5	1.9	1.8	5.5	7.6	10.1	3.8	2.3	12.9	22.8	13.3	9.3	18.9	16	28821	NO	0	FALSE	NC_015771.1	Gnomon	gene	9386649	9415469	+							LOC100645014	XM_012312433.1	zinc finger protein 768-like%2C transcript variant X1
6836	NC_015771.1_12144164_12204750	5.6	5.6	6.3	5.7	5.4	5.4	5.4	5.7	6.4	5.6	6.3	9.2	10.8	11.5	4.1	5.4	6.3	60587	NO	0	FALSE	NC_015771.1	Gnomon	gene	12144164	12204750	-							LOC100648757	XM_003398580.2	FERM domain-containing protein 5
7058	NC_015772.1_3684905_3693984	2.7	1.9	2.4	1.8	1.8	1.9	2.5	3.3	3	1.8	2.3	1.1	1.1	7	1.1	1.2	1.2	9080	NO	0	FALSE	NC_015772.1	Gnomon	gene	3684905	3693984	+	PREDICTED: Megachile rotundata pyrroline-5-carboxylate reductase 1-like (LOC105661832) mRNA	PREDICTED: Cerapachys biroi hemicentin-1 (LOC105277484) transcript variant X7 misc_RNA	PREDICTED: Cerapachys biroi hemicentin-1 (LOC105277484) transcript variant X6 misc_RNA	no hit	no hit	no hit	LOC105666215	XR_001099103.1	uncharacterized LOC105666215
7185	NC_015772.1_6572308_6588506	14.5	17	10.9	11	9.4	10.3	20.6	15.2	24.4	13.6	14.9	17.7	25.8	20.5	19.3	23.3	17.7	16199	NO	0	FALSE	NC_015772.1	Gnomon	gene	6572308	6588506	+							LOC100651092	XM_003399157.2	homeotic protein female sterile-like
7321	NC_015772.1_7920259_7922082	297.4	279.2	283.7	249.7	255.8	280.2	354.3	367.2	345.8	274.2	304.2	384.2	329.2	373.5	315.1	377.4	340.8	1824	NO	0	FALSE	NC_015772.1	Gnomon	gene	7920259	7922082	+							LOC100647306	XM_003399048.2	actin-related protein 10
7459	NC_015772.1_9567307_9572013	8.4	8.4	12.3	7.2	8.5	7.8	6.5	8.5	14.1	10.8	10.2	948.5	1230.1	962.2	397.2	727.5	827.7	4707	NO	0	FALSE	NC_015772.1	Gnomon	gene	9567307	9572013	+							LOC100651255	XM_003398916.2	cytochrome P450 4C1-like
7503	NC_015772.1_11072438_11304347	0.4	0.4	0.5	0.4	0.4	0.3	0.5	0.4	0.6	0.4	0.4	1.1	1.1	1.4	0.4	1.1	1.3	231910	NO	0	FALSE	NC_015772.1	Gnomon	gene	11072438	11304347	-							LOC100646717	XM_012313643.1	small conductance calcium-activated potassium channel protein
7918	NC_015773.1_2235626_2235848	0	98.9	0	0	0	0	0	241.3	359.7	0	0	0	175.2	0	0	0	0	223	NO	0	FALSE	NC_015773.1	RNAseq	Unannotated_transcript	2235626	2235848		no hit	no hit	no hit	no hit	no hit	no hit
8151	NC_015773.1_7935274_7936530	137.2	151.2	160.7	118.6	133	137.5	29.5	52.5	27.9	57.5	48.2	23.6	16.2	8.2	26.6	19.7	18.8	1257	NO	0	FALSE	NC_015773.1	RNAseq	Unannotated_transcript	7935274	7936530		PREDICTED: Bombus impatiens leucine-rich repeat-containing protein let-4 (LOC100741492) transcript variant X7 mRNA	PREDICTED: Bombus impatiens leucine-rich repeat-containing protein let-4 (LOC100741492) transcript variant X6 mRNA	PREDICTED: Bombus impatiens leucine-rich repeat-containing protein let-4 (LOC100741492) transcript variant X5 mRNA	no hit	no hit	no hit
8213	NC_015773.1_8549634_8565849	39.8	41.6	40.5	39.9	38.8	37.3	42.5	49.4	55.6	41.3	38.3	46.1	51.9	53.9	43.9	54.3	53.6	16216	NO	0	FALSE	NC_015773.1	Gnomon	gene	8549634	8565849	-							LOC100645212	XM_012315005.1	intersectin-1%2C transcript variant X7	rna14262	XM_012315003.1	intersectin-1%2C transcript variant X5				rna14263	XM_012315002.1	intersectin-1%2C transcript variant X4
8219	NC_015773.1_8614095_8619353	222.1	225	209.4	205.7	210.2	193.3	244	260.9	250.7	234.8	239.5	694.7	640.1	651.1	390.6	468.9	554.6	5259	NO	0	FALSE	NC_015773.1	Gnomon	gene	8614095	8619353	+							LOC100644818	XM_003399745.2	MOB kinase activator-like 1
8338	NC_015773.1_10268519_10268893	1.3	1.1	0	0	0	0	8.3	7.1	9.2	18.6	45.9	156.5	83.5	58.1	17.8	29.7	41.7	375	NO	0	FALSE	NC_015773.1	RNAseq	Unannotated_transcript	10268519	10268893		no hit	no hit	no hit	no hit	no hit	no hit
8452	NC_015773.1_12314793_12571418	0.5	0.5	0.6	0.4	0.3	0.5	0.3	0.3	0.4	0.5	0.4	1.1	1	1.4	0.4	1	1	256626	NO	0	FALSE	NC_015773.1	Gnomon	gene	12314793	12571418	+							LOC100645685	XM_003399751.2	lachesin-like%2C transcript variant X1
8495	NC_015774.1_917449_1136170	0.4	0.5	0.9	0.5	0.5	0.4	0.3	0.4	0.5	0.4	0.5	0.8	0.7	1.2	0.5	0.7	0.9	218722	NO	0	FALSE	NC_015774.1	Gnomon	gene	917449	1136170	+							LOC100643587	XM_012315272.1	POU domain%2C class 6%2C transcription factor 1%2C transcript variant X5
8540	NC_015774.1_2486668_2512899	2.7	2.6	2.8	2.6	1.9	2.5	1.4	1.2	1.6	1.3	1.3	14.5	13.7	9	3	9.1	12.3	26232	NO	0	FALSE	NC_015774.1	Gnomon	gene	2486668	2512899	-							LOC100643461	XM_012315329.1	fez family zinc finger protein 2-like
8571	NC_015774.1_3068626_3093315	1.1	1.4	1.4	1	1.2	1	0.4	0.4	0.3	0.4	0.4	1	0.9	1.2	0.5	0.8	10.5	24690	NO	0	FALSE	NC_015774.1	Gnomon	gene	3068626	3093315	-							LOC100649229	XM_012315360.1	glutamate decarboxylase%2C transcript variant X2
8694	NC_015774.1_5973491_6009008	97.4	62.1	86.8	50.8	54.7	62.2	74.5	69.3	92.8	35.9	53.2	19.2	22.6	20.3	79.5	25.9	27.3	35518	NO	0	FALSE	NC_015774.1	Gnomon	gene	5973491	6009008	-							LOC100650977	XM_012315614.1	cyclin-dependent kinase 4-like%2C transcript variant X2
8980	NC_015775.1_1071059_1110672	0.5	0.5	0.4	0.5	0.4	0.5	2.4	1.9	3.8	0.5	0.4	0.9	0.9	1.2	0.3	0.8	0.8	39614	NO	0	FALSE	NC_015775.1	Gnomon	gene	1071059	1110672	-							LOC100642618	XM_003400370.2	metabotropic glutamate receptor 8-like
9087	NC_015775.1_2830822_2843328	474.3	391.3	394.2	392.4	389.2	351.8	526.9	534.6	649.6	346.4	402.3	515.7	395.1	521.4	469.1	372.1	378.4	12507	NO	0	FALSE	NC_015775.1	Gnomon	gene	2830822	2843328	+	PREDICTED: Megachile rotundata cyclic AMP response element-binding protein A-like (LOC100883027) mRNA	PREDICTED: Atta cephalotes cyclic AMP response element-binding protein A-like (LOC105624242) mRNA	PREDICTED: Dufourea novaeangliae cyclic AMP response element-binding protein A-like (LOC107186802) mRNA	Cyclic AMP-responsive element-binding protein 3-like protein 4 [Habropoda laboriosa]	PREDICTED: cyclic AMP response element-binding protein A-like [Habropoda laboriosa]	PREDICTED: cyclic AMP response element-binding protein A-like [Megachile rotundata]	LOC100645847	XM_003400478.2	uncharacterized LOC100645847
9144	NC_015775.1_4312804_4373899	7.6	6.1	6.9	5.5	6.2	5.5	4.3	4	3.8	4.6	3.3	5.4	6.8	4	4	5.3	6.2	61096	NO	0	FALSE	NC_015775.1	Gnomon	gene	4312804	4373899	+							LOC100647787	XM_012316093.1	pyroglutamylated RFamide peptide receptor-like%2C transcript variant X1
9268	NC_015775.1_6497982_6498747	0	0	0	0	0	0	0	0	1.1	0	0	68.6	31.9	86.6	21.4	71.3	60.7	766	NO	0	FALSE	NC_015775.1	RNAseq	Unannotated_transcript	6497982	6498747		no hit	no hit	no hit	no hit	no hit	no hit
9542	NC_015775.1_11068926_11073364	266.5	276.2	273.1	260.7	266.7	250.4	249.2	259.8	290.4	246.7	223.8	176.9	162.9	169.1	196.1	188.7	171.9	4439	NO	0	FALSE	NC_015775.1	Gnomon	gene	11068926	11073364	-							LOC100646635	XM_012316544.1	forkhead box protein K1%2C transcript variant X2
9683	NC_015776.1_2411054_2413213	96.8	95.3	95.7	94.4	94.5	95.6	111.5	117.5	99.6	100.6	98.4	191.9	212.7	187.2	151.4	176.4	242.1	2160	NO	0	FALSE	NC_015776.1	Gnomon	gene	2411054	2413213	-							LOC100649748	XM_003401157.2	protein RMD5 homolog A
9883	NC_015776.1_5061716_5098638	3.8	4.3	4	3.2	3.5	3.9	6.3	7.4	8.5	2.8	3.2	30.3	41.4	32.3	7.2	13.7	10.5	36923	NO	0	FALSE	NC_015776.1	Gnomon	gene	5061716	5098638	+							LOC105666583	XM_012317383.1	MAP kinase-activating death domain protein%2C transcript variant X5
10289	NC_015776.1_11293344_11369733	69.8	72.2	68.5	66.5	68.7	65.2	47.4	55.8	55.8	73.1	66.2	67.7	61.5	66.6	58.4	62.2	50.2	76390	NO	0	FALSE	NC_015776.1	Gnomon	gene	11293344	11369733	+	PREDICTED: Bombus terrestris RNA-directed DNA polymerase from mobile element jockey-like (LOC105666749) mRNA	PREDICTED: Bombus terrestris intraflagellar transport protein 122 homolog (LOC100649523) transcript variant X3 mRNA	PREDICTED: Bombus terrestris intraflagellar transport protein 122 homolog (LOC100649523) transcript variant X2 mRNA	no hit	no hit	no hit	LOC105666541	XM_012316925.1	uncharacterized LOC105666541
10385	NC_015777.1_2390624_2439761	0.4	0.5	0.5	0.4	0.4	0.4	0.4	0.4	0.4	0.5	0.6	2.9	2.9	1	0.3	0.6	0.8	49138	NO	0	FALSE	NC_015777.1	Gnomon	gene	2390624	2439761	+	PREDICTED: Bombus terrestris probable G-protein coupled receptor CG31760 (LOC100648300) transcript variant X2 mRNA	PREDICTED: Bombus terrestris probable G-protein coupled receptor CG31760 (LOC100648300) transcript variant X1 mRNA	PREDICTED: Bombus impatiens probable G-protein coupled receptor CG31760 (LOC100744027) transcript variant X1 mRNA	PREDICTED: probable G-protein coupled receptor 158 [Eufriesea mexicana]	hypothetical protein WN51_14470 [Melipona quadrifasciata]	PREDICTED: LOW QUALITY PROTEIN: probable G-protein coupled receptor 158 [Habropoda laboriosa]	LOC105666606	XM_012317533.1	uncharacterized LOC105666606%2C transcript variant X7
10512	NC_015777.1_3886023_3890338	3.1	3.5	2.8	2.5	2.8	2.5	3.1	3.9	2.7	1.2	6.2	5.3	6.7	6.5	2.9	7.1	8.4	4316	NO	0	FALSE	NC_015777.1	Gnomon	gene	3886023	3890338	+	no hit	no hit	no hit	no hit	no hit	no hit	LOC105666623	XR_001099435.1	uncharacterized LOC105666623
10771	NC_015778.1_2056249_2060729	6.3	6.2	4.8	4.8	4.5	3.2	4.1	6.6	6.2	3.4	6.2	2.8	5	0.9	2.9	2.8	3.3	4481	NO	0	FALSE	NC_015778.1	Gnomon	gene	2056249	2060729	-	Bombus pensylvanicus isolate 6316bom ultra conserved element locus uce-437 genomic sequence	Andrena (Melandrena) sp. BF-2014 isolate 1725and ultra conserved element locus uce-437 genomic sequence	Andrena asteris isolate 878and ultra conserved element locus uce-437 genomic sequence	no hit	no hit	no hit	LOC105666654	XR_001099468.1	uncharacterized LOC105666654
10923	NC_015779.1_516830_525318	7.7	6.9	7.5	6.9	6.2	6.9	3.3	5.6	7.2	6.2	3.9	12.6	13.7	8.6	10.8	18.8	20.8	8489	NO	0	FALSE	NC_015779.1	Gnomon	gene	516830	525318	+							LOC100652021	XM_012318234.1	homeobox protein abdominal-B%2C transcript variant X1
11037	NC_015779.1_2660350_2665098	460.4	446.7	433.9	434.3	425.6	410.2	447.6	490.9	472.8	387.5	415.4	444.7	443	444.5	400.7	445.4	425.7	4749	NO	0	FALSE	NC_015779.1	Gnomon	gene	2660350	2665098	+							LOC100648038	XM_003402108.2	dnaJ homolog subfamily B member 12%2C transcript variant X1
11304	NW_003565429.1_998_1237	8.9	22.2	19.8	3.1	3.3	9	39.7	42.3	17.3	178.2	108.6	8.5	7.8	10.4	86.6	0	23.5	240	NO	0	FALSE	NW_003565429.1	RNAseq	Unannotated_transcript	998	1237		PREDICTED: Bombus terrestris nucleic-acid-binding protein from mobile element jockey-like (LOC105666812) mRNA	PREDICTED: Bombus terrestris nucleic-acid-binding protein from mobile element jockey-like (LOC105666852) mRNA	PREDICTED: Bombus terrestris nucleic-acid-binding protein from mobile element jockey-like (LOC105666852) mRNA	PREDICTED: nucleic-acid-binding protein from mobile element jockey-like [Bombus terrestris]	PREDICTED: nucleic-acid-binding protein from mobile element jockey-like [Bombus terrestris]	PREDICTED: nucleic-acid-binding protein from mobile element jockey-like [Bombus terrestris]
11505	NW_003565454.1_69701_70693	156	210.3	167.7	130	78.9	156	85.2	178.4	91.1	462.1	339.4	111.2	152.7	149.6	328.2	260.5	174.5	993	NO	0	FALSE	NW_003565454.1	Gnomon	gene	69701	70693	-							LOC105666749	XM_012318610.1	RNA-directed DNA polymerase from mobile element jockey-like
11883	NW_003565809.1_27_4938	156	184.8	159.4	148.8	156	132.9	185.7	201.6	192.2	134.7	156.4	222.1	252.2	277.3	221	237.4	201.4	4912	NO	0	FALSE	NW_003565809.1	Gnomon	gene	27	4938	+							LOC100651469	XM_012318866.1	F-box only protein 11
11991	NW_003565924.1_3480_5403	18.6	17.9	18.3	11.5	13.1	17.9	12.3	22.3	14.5	7.2	13.8	12	19.2	17.9	11.6	19.7	18.7	1924	NO	0	FALSE	NW_003565924.1	RNAseq	Unannotated_transcript	3480	5403		no hit	no hit	no hit	no hit	no hit	no hit
12125	NW_003565976.1_42_2126	531.5	541.7	551.6	532.1	492.4	474.1	485.4	542	432.4	584.8	412.8	359.2	410.8	335.4	351.7	394.2	355.9	2085	NO	0	FALSE	NW_003565976.1	RNAseq	Unannotated_transcript	42	2126		PREDICTED: Bombus terrestris DET1 homolog (LOC100649432) mRNA	PREDICTED: Bombus impatiens DET1 homolog (LOC100744259) mRNA	PREDICTED: Apis dorsata DET1 homolog (LOC102677342) mRNA	no hit	no hit	no hit
12256	NW_003566036.1_456704_456995	65.5	68.8	42.7	27.8	28.8	42.7	121.9	117.3	145.1	73.9	46.5	223.5	183.6	311.1	81.3	232.3	163.8	292	NO	0	FALSE	NW_003566036.1	RNAseq	Unannotated_transcript	456704	456995		no hit	no hit	no hit	hypothetical protein WH47_03780 [Habropoda laboriosa]
12308	NW_003566036.1_1048961_1060884	44.1	55	44.5	44.2	40.3	36.3	58.8	56.6	65.6	33.5	42.7	55.6	55.5	71.8	60.2	57.7	54.8	11924	NO	0	FALSE	NW_003566036.1	Gnomon	gene	1048961	1060884	+	PREDICTED: Apis mellifera putative mediator of RNA polymerase II transcription subunit 26 (LOC725706) transcript variant X6 mRNA	PREDICTED: Apis mellifera putative mediator of RNA polymerase II transcription subunit 26 (LOC725706) transcript variant X5 mRNA	PREDICTED: Apis mellifera putative mediator of RNA polymerase II transcription subunit 26 (LOC725706) transcript variant X4 mRNA	Nuclear receptor coactivator 6 [Melipona quadrifasciata]	PREDICTED: LOW QUALITY PROTEIN: putative mediator of RNA polymerase II transcription subunit 26-like [Apis dorsata]	PREDICTED: putative mediator of RNA polymerase II transcription subunit 26 isoform X1 [Apis mellifera]	LOC100651147	XM_003402674.2	uncharacterized LOC100651147
12888	NW_003566230.1_297_4246	80.5	73.2	70.3	62.1	70.5	64.2	68.9	53.5	87.7	70.9	91.7	47.1	62.8	60.1	73.1	67.5	46.1	3950	NO	0	FALSE	NW_003566230.1	Gnomon	gene	297	4246	+							LOC100648845	XM_003402958.2	retinol dehydrogenase 12-like
13129	NW_003566384.1_1527568_1534398	6.1	6.7	7.5	5.2	6.2	4.6	1.1	4.7	3.6	4.2	1.8	0.5	2.7	3.8	1	2.7	0.4	6831	NO	0	FALSE	NW_003566384.1	Gnomon	gene	1527568	1534398	-							LOC100648661	XM_012319685.1	slit homolog 1 protein-like%2C transcript variant X6
13285	NW_003566392.1_118609_119793	0	0	1.2	0	0	0	1.1	0	0	17.5	25.7	4.3	2.1	0	10.7	0.3	0.3	1185	NO	0	FALSE	NW_003566392.1	RNAseq	Unannotated_transcript	118609	119793		no hit	no hit	no hit	no hit	no hit	no hit
13395	NW_003566457.1_220578_221072	117.8	130.5	104.3	104.4	94	98.8	119.9	108.7	145.9	98.4	85.3	154.6	117.2	105.3	90.3	70	90.1	495	NO	0	FALSE	NW_003566457.1	RNAseq	Unannotated_transcript	220578	221072		PREDICTED: Bombus terrestris 8-oxo-dGDP phosphatase NUDT18 (LOC100648588) mRNA	PREDICTED: Bombus terrestris frequenin-1 (LOC100646344) transcript variant X2 mRNA	PREDICTED: Bombus terrestris frequenin-1 (LOC100646344) transcript variant X1 mRNA	no hit	no hit	no hit
14059	NW_003568287.1_1_1152	2041	2071.7	2041	2041	1725.4	1729.2	795.9	1130	832.1	2132.2	1848.7	1131.1	936.9	888.7	1542.5	948.5	747.3	1152	NO	0	FALSE	NW_003568287.1	RNAseq	Unannotated_transcript	1	1152		PREDICTED: Bombus terrestris vinexin-like (LOC105665642) mRNA	PREDICTED: Bombus terrestris intraflagellar transport protein 122 homolog (LOC100649523) transcript variant X9 mRNA	PREDICTED: Bombus terrestris intraflagellar transport protein 122 homolog (LOC100649523) transcript variant X11 mRNA	hypothetical protein g.22772 [Graphocephala atropunctata]	reverse transcriptase [Lasius niger]	reverse transcriptase [Lasius niger]
14248	NW_003568878.1_25_931	0	0	0	0	0	0	2	0	0	2.5	0	76.6	230.3	114	1	21.3	0	907	NO	0	FALSE	NW_003568878.1	Gnomon	gene	25	931	-							LOC100650427	XM_003403349.2	cytochrome P450 6k1-like
14550	NW_003570026.1_442_1279	205.4	252.6	199.7	200.1	188	163	151.3	158	193.4	168.9	163.4	105.3	113.7	157.4	168.6	112.2	127.8	838	NO	0	FALSE	NW_003570026.1	RNAseq	Unannotated_transcript	442	1279		PREDICTED: Bombus terrestris piggyBac transposable element-derived protein 4-like (LOC105666272) mRNA	PREDICTED: Bombus terrestris piggyBac transposable element-derived protein 4-like (LOC105666272) mRNA		no hit	no hit	no hit
6	NC_015762.1_171917_214521	1.3	1.2	1.3	0.6	1.4	1.3	1	0.8	1.2	0.9	1	2.1	2	2.9	0.8	2	2.4	42605	NO	-0.01	FALSE	NC_015762.1	Gnomon	gene	171917	214521	-							LOC100647800	XM_003392854.2	lateral signaling target protein 2 homolog
25	NC_015762.1_396156_400183	232.3	282.7	222.4	197.6	223.5	179.6	209.7	253.9	189.5	180.7	174.2	326.4	322.8	225.8	207.9	233.2	217.9	4028	NO	-0.01	FALSE	NC_015762.1	Gnomon	gene	396156	400183	+	no hit	no hit	no hit	hypothetical protein WN48_00414 partial [Eufriesea mexicana]	hypothetical protein WN51_02200 [Melipona quadrifasciata]	Uncharacterized protein KIAA1467 like protein [Habropoda laboriosa]	LOC100646214	XM_012313740.1	uncharacterized LOC100646214
95	NC_015762.1_979340_1019722	6.7	6.4	8.3	5.9	6.6	5.8	7	6.4	10.2	4.8	7.5	6.3	7.5	7.6	7.4	7.9	9.3	40383	NO	-0.01	FALSE	NC_015762.1	Gnomon	gene	979340	1019722	-							LOC100650023	XM_012308785.1	probable E3 ubiquitin-protein ligase bre1%2C transcript variant X7	rna171	XM_012316241.1	probable E3 ubiquitin-protein ligase bre1%2C transcript variant X2
138	NC_015762.1_1687838_1998509	1.4	1.2	1.3	1.3	0.8	1.2	1.1	1.8	1.1	0.8	1.8	2.1	2	2.9	0.7	1.9	2.5	310672	NO	-0.01	FALSE	NC_015762.1	Gnomon	gene	1687838	1998509	-							LOC100651512	XM_003393124.2	B-cell receptor CD22
151	NC_015762.1_2048037_2493142	6.7	6.3	6.5	6.4	6.5	6.5	7	7	6.8	6.9	7.6	8.2	7.5	7.8	5.4	8.1	9.2	445106	NO	-0.01	FALSE	NC_015762.1	Gnomon	gene	2048037	2493142	+							LOC100642674	XM_012320513.1	dystrophin%2C isoforms A/C/F/G/H-like
238	NC_015762.1_4162870_4212059	36.9	39.4	35.3	35.6	30.5	34.3	44.7	48.1	57.1	34.7	40.8	53.5	62.3	61	43.5	40.3	48.4	49190	NO	-0.01	FALSE	NC_015762.1	Gnomon	gene	4162870	4212059	-							LOC100645231	XM_012307900.1	serine/threonine-protein kinase MARK2-like%2C transcript variant X20
275	NC_015762.1_4610097_4621400	94.2	117.9	105.4	95.3	94.9	88.3	101.9	101.1	122	96.4	103.4	161	178.3	225.7	155.3	139.5	164.8	11304	NO	-0.01	FALSE	NC_015762.1	Gnomon	gene	4610097	4621400	+							LOC100649794	XM_012308466.1	F-BAR domain only protein 2%2C transcript variant X1	rna529	XM_003393030.2	F-BAR domain only protein 2%2C transcript variant X5
309	NC_015762.1_4865793_4897993	13.4	17.1	15.9	12.3	12.1	13.5	9	13.6	9.1	7.5	7.5	8.2	9.7	7.7	7.5	6.3	9.3	32201	NO	-0.01	FALSE	NC_015762.1	Gnomon	gene	4865793	4897993	-							LOC100644355	XM_012308978.1	chondroitin sulfate proteoglycan 4
310	NC_015762.1_4914357_4957369	1.3	1.6	1.3	1.4	1.5	0.8	1.1	0.9	2.5	1.6	1.1	2.1	1.8	2.9	1.5	2	2.5	43013	NO	-0.01	FALSE	NC_015762.1	Gnomon	gene	4914357	4957369	+							LOC100644792	XM_012308987.1	sodium/potassium/calcium exchanger Nckx30C%2C transcript variant X1	rna606	XM_012309008.1	sodium/potassium/calcium exchanger Nckx30C%2C transcript variant X5
319	NC_015762.1_4977528_5080167	0.6	0.5	0.6	0.6	0.7	0.6	1.2	1	1.1	0.8	1	2.1	1.9	2.7	0.7	2	2.2	102640	NO	-0.01	FALSE	NC_015762.1	Gnomon	gene	4977528	5080167	-							LOC100649835	XM_003393111.2	kin of IRRE-like protein 2
341	NC_015762.1_5242164_5355410	0.6	1	1.2	0.7	0.8	0.6	1.1	0.8	2.4	0.8	0.9	2.3	4	2.8	1.5	2	2.5	113247	NO	-0.01	FALSE	NC_015762.1	Gnomon	gene	5242164	5355410	-							LOC100646648	XM_012309222.1	semaphorin-1A%2C transcript variant X2
368	NC_015762.1_6180177_6221259	9.5	10.6	10.3	9.7	8	9.7	9.9	12.6	11.1	10.9	8.7	11.8	11.1	14	9.3	12.9	14.8	41083	NO	-0.01	FALSE	NC_015762.1	Gnomon	gene	6180177	6221259	-							LOC100650311	XM_003393195.2	protein 60A
403	NC_015762.1_6449057_6453158	101	107.4	96.9	96.4	98	90.8	152.2	142.6	134.5	106.5	119.3	172	214.7	207.4	146.9	179.4	179.3	4102	NO	-0.01	FALSE	NC_015762.1	Gnomon	gene	6449057	6453158	-							LOC100648424	XM_003393179.2	ER degradation-enhancing alpha-mannosidase-like protein 3
447	NC_015762.1_7045423_7085485	2	2.2	2.6	2	1.4	2.2	1.9	1.6	2.4	1.5	1.8	2.1	1.8	2.8	1.6	1.9	2.3	40063	NO	-0.01	FALSE	NC_015762.1	Gnomon	gene	7045423	7085485	-							LOC100649079	XM_012310601.1	ELAV-like protein 2%2C transcript variant X4
503	NC_015762.1_8918918_8946061	0.7	1.1	0.6	0.8	0.6	0.6	1	4.4	1.2	1	1	6.4	5.8	7.5	1.5	6.2	5.1	27144	NO	-0.01	FALSE	NC_015762.1	Gnomon	gene	8918918	8946061	+	Plebeia remota microsatellite Prem76 sequence	PREDICTED: Bombus terrestris Kv channel-interacting protein 1 (LOC100644388) transcript variant X3 mRNA	Plasmodium yoelii genome assembly PY17X01 chromosome : 9	hypothetical protein WN48_06502 [Eufriesea mexicana]	hypothetical protein WN51_00888 [Melipona quadrifasciata]	hypothetical protein WN55_07328 [Dufourea novaeangliae]	LOC100650713	XM_012311180.1	uncharacterized LOC100650713
526	NC_015762.1_9668586_9730472	0.5	0.5	0.5	0.6	0.6	0.5	1	0.8	1.1	0.9	1	2.1	1.8	2.9	0.6	1.8	2.3	61887	NO	-0.01	FALSE	NC_015762.1	Gnomon	gene	9668586	9730472	+	PREDICTED: Bombus terrestris cysteine string protein-like (LOC100650974) transcript variant X2 misc_RNA	PREDICTED: Bombus impatiens TLD domain-containing protein 2 (LOC100744969) transcript variant X16 mRNA	PREDICTED: Bombus impatiens TLD domain-containing protein 2 (LOC100744969) transcript variant X15 mRNA	no hit	no hit	no hit	LOC105666023	XR_001098955.1	uncharacterized LOC105666023
647	NC_015762.1_12829335_12862858	0.6	1.1	1.4	0.8	0.7	0.6	1.2	0.9	1.2	1	1	2.2	1.9	2.9	0.7	1.9	2.5	33524	NO	-0.01	FALSE	NC_015762.1	Gnomon	gene	12829335	12862858	-							LOC100642393	XM_003393369.2	protein tipE
831	NC_015763.1_50045_180459	0.5	0.5	1.1	0.6	0.6	0.6	1	0.7	1.2	0.8	1	1.9	1.8	2.8	0.6	1.8	2.2	130415	NO	-0.01	FALSE	NC_015763.1	Gnomon	gene	50045	180459	+							LOC100650714	XM_012315350.1	RNA-binding protein Musashi homolog Rbp6%2C transcript variant X2
841	NC_015763.1_227725_272430	0.5	1	0.5	0.5	0.6	0.6	1	0.7	1.2	0.7	0.8	2	1.8	2.7	0.6	1.8	2.3	44706	NO	-0.01	FALSE	NC_015763.1	Gnomon	gene	227725	272430	-	PREDICTED: Bombus impatiens myelin transcription factor 1-like (LOC100747273) mRNA	Bombus pensylvanicus isolate 5869bom ultra conserved element locus uce-329 genomic sequence	PREDICTED: Bombus impatiens myelin transcription factor 1-like (LOC100747273) mRNA	no hit	no hit	no hit	LOC100650591	XM_012315280.1	uncharacterized LOC100650591
844	NC_015763.1_544304_547888	631.7	541.4	546.3	484.3	486.8	544.7	435.3	430.9	460.7	357.1	350.2	350.6	357.9	351.5	357.6	272.4	324.8	3585	NO	-0.01	FALSE	NC_015763.1	Gnomon	gene	544304	547888	+							LOC100648588	XM_003393491.2	8-oxo-dGDP phosphatase NUDT18
921	NC_015763.1_2084179_2084476	228	300.9	265.2	230.2	228.4	193.3	278.1	274.7	215.6	212.3	155.3	102.5	145.7	134	156.9	186.6	106.2	298	NO	-0.01	FALSE	NC_015763.1	RNAseq	Unannotated_transcript	2084179	2084476		no hit	no hit	no hit	no hit	no hit	no hit
966	NC_015763.1_2642753_2659835	58.3	68.6	59.8	54.7	59	51.8	71.3	65.1	79.4	53.2	55.5	63.5	64.9	81.8	67.6	62.4	54.2	17083	NO	-0.01	FALSE	NC_015763.1	Gnomon	gene	2642753	2659835	-							LOC100646252	XM_012315973.1	histone-lysine N-methyltransferase trithorax%2C transcript variant X2
993	NC_015763.1_3185575_3192173	153.7	126.8	126.4	127.8	118.1	104.9	180.2	172	160.5	81.4	73	93.5	91.1	90.6	95.3	97.9	95.6	6599	NO	-0.01	FALSE	NC_015763.1	Gnomon	gene	3185575	3192173	+							LOC100648502	XM_012316289.1	golgin-84%2C transcript variant X2
1138	NC_015763.1_5460738_5522805	25.8	22.1	33.6	22.3	21.6	21.8	28.1	27.2	23.9	23.5	23.3	35.9	39.1	27.7	29.1	30.6	32.4	62068	NO	-0.01	FALSE	NC_015763.1	Gnomon	gene	5460738	5522805	-	PREDICTED: Bombus terrestris lachesin-like (LOC100642330) transcript variant X6 misc_RNA	PREDICTED: Bombus terrestris lachesin-like (LOC100642330) transcript variant X5 mRNA	PREDICTED: Bombus terrestris lachesin-like (LOC100642330) transcript variant X1 misc_RNA	no hit	no hit	no hit	LOC100649322	XM_012318217.1	uncharacterized LOC100649322%2C transcript variant X2
1141	NC_015763.1_5541304_5652561	4.8	5.9	7	5	4.8	4.4	3.9	4.5	5.4	4	4.7	6.3	3.9	5.6	4.6	6.1	5	111258	NO	-0.01	FALSE	NC_015763.1	Gnomon	gene	5541304	5652561	-							LOC100650952	XM_003393746.2	insulin-like peptide receptor
1170	NC_015763.1_6201030_6230094	14.3	17.1	14.7	12.4	14.5	11.2	11	13.3	12.2	6.2	6.8	4.2	4	5.3	5.3	4	4.8	29065	NO	-0.01	FALSE	NC_015763.1	Gnomon	gene	6201030	6230094	-	Bombus terrestris microsatellite BTMS0056 sequence	Chrysis mediata partial oto1 gene exon 1	Bombus terrestris microsatellite BTMS0055 sequence	Otopetrin-3 [Melipona quadrifasciata]	Otopetrin-3 [Habropoda laboriosa]	Otopetrin-2 [Eufriesea mexicana]	LOC100648780	XM_003393968.2	uncharacterized LOC100648780%2C transcript variant X4
1308	NC_015763.1_9058989_9061049	35.6	28.6	36.2	28	25.9	28.8	7.3	10.1	6.1	12.3	10.1	2.7	0.5	0.6	12.7	0.5	0.5	2061	NO	-0.01	FALSE	NC_015763.1	RNAseq	Unannotated_transcript	9058989	9061049		no hit	no hit	no hit	no hit	no hit	no hit
1311	NC_015763.1_9064689_9094376	0.5	0.5	0.6	0.5	0.6	0.6	0.8	0.7	1.2	0.8	0.9	2	0	0	1.4	0	0	29688	NO	-0.01	FALSE	NC_015763.1	Gnomon	gene	9064689	9094376	-	PREDICTED: Apis florea serine/arginine repetitive matrix protein 2-like (LOC100867667) mRNA			no hit	no hit	no hit	LOC100642834	XM_003393844.2	uncharacterized LOC100642834
1315	NC_015763.1_9620045_9785468	0.6	0.4	0.6	0.6	0.5	0.5	0.8	0.4	1	0.7	0.7	1.9	1.8	2.7	0.7	1.8	2.1	165424	NO	-0.01	FALSE	NC_015763.1	Gnomon	gene	9620045	9785468	-							LOC100643520	XM_012320206.1	Down syndrome cell adhesion molecule-like protein Dscam2
1316	NC_015763.1_9929389_10008591	0.5	0.5	0.4	0.5	0.4	0.5	0.8	0.6	1.1	0.8	0.7	1.8	1.8	2.8	0.6	1.8	2.3	79203	NO	-0.01	FALSE	NC_015763.1	Gnomon	gene	9929389	10008591	+							LOC100643642	XM_012320207.1	zeta-sarcoglycan
1445	NC_015763.1_13223056_13280815	14.2	14.7	13.1	10.4	11.4	13.4	16.8	15.5	15.3	10.2	8.5	10.2	11.1	10.2	10.4	11.3	13.1	57760	NO	-0.01	FALSE	NC_015763.1	Gnomon	gene	13223056	13280815	+							LOC100644552	XM_003394013.2	ephrin-B2
1462	NC_015763.1_13364614_13394506	31.5	33.5	33.7	31.9	25.9	29.2	25.8	38.2	22.9	27.1	30	21.1	18.7	21.2	22.5	19.3	21.6	29893	NO	-0.01	FALSE	NC_015763.1	Gnomon	gene	13364614	13394506	+	PREDICTED: Bombus terrestris putative inorganic phosphate cotransporter (LOC100648212) mRNA	PREDICTED: Bombus terrestris putative inorganic phosphate cotransporter (LOC100648212) mRNA	PREDICTED: Copidosoma floridanum serine-rich adhesin for platelets (LOC106636505) mRNA	no hit	no hit	no hit	LOC100648814	XM_012320411.1	uncharacterized LOC100648814
1475	NC_015764.1_7014_69768	0.5	0.5	0.6	0.5	0.6	0.5	0.8	0.7	1	0.6	0.7	1.8	1.8	2.7	0.4	1.7	1.9	62755	NO	-0.01	FALSE	NC_015764.1	Gnomon	gene	7014	69768	+	PREDICTED: Bombus impatiens probable Ras GTPase-activating protein (LOC100743674) transcript variant X5 mRNA	PREDICTED: Bombus impatiens probable Ras GTPase-activating protein (LOC100743674) transcript variant X4 mRNA	PREDICTED: Bombus impatiens probable Ras GTPase-activating protein (LOC100743674) transcript variant X3 mRNA	no hit	no hit	no hit	LOC100647838	XM_003394362.2	uncharacterized LOC100647838
1506	NC_015764.1_522205_579619	1.1	1.2	1.2	1.3	0.6	0.4	0.7	0.6	1.1	1.4	0.8	1.7	1.8	2.7	0.6	1.8	1.9	57415	NO	-0.01	FALSE	NC_015764.1	Gnomon	gene	522205	579619	+							LOC100647135	XM_012320808.1	voltage-dependent calcium channel type A subunit alpha-1%2C transcript variant X4	rna2679	XM_012320810.1	voltage-dependent calcium channel type A subunit alpha-1%2C transcript variant X6				rna2680	XM_012320814.1	voltage-dependent calcium channel type A subunit alpha-1%2C transcript variant X10
1580	NC_015764.1_1609711_1629749	1.9	2.2	3.1	1.2	1.5	2.1	1	0.6	1.1	1.5	1.8	1.9	1.8	2.6	0.8	1.8	2.1	20039	NO	-0.01	FALSE	NC_015764.1	Gnomon	gene	1609711	1629749	-							LOC100646056	XM_003394348.2	MDS1 and EVI1 complex locus protein EVI1-A-like
1690	NC_015764.1_4539850_4547479	1.9	2	1.8	2	1.6	1.2	0.9	2.4	2.1	0.7	0.7	1.9	1.7	2.6	0.6	1.7	0	7630	NO	-0.01	FALSE	NC_015764.1	Gnomon	gene	4539850	4547479	+	PREDICTED: Trichogramma pretiosum mucin-5AC-like (LOC106650666) transcript variant X2 mRNA	PREDICTED: Trichogramma pretiosum mucin-5AC-like (LOC106650666) transcript variant X1 mRNA		Extracellular matrix protein FRAS1 [Melipona quadrifasciata]	Extracellular matrix protein FRAS1 partial [Habropoda laboriosa]	hypothetical protein WN48_09269 [Eufriesea mexicana]	LOC100644164	XM_012320880.1	uncharacterized LOC100644164
1693	NC_015764.1_4561224_4727256	0.5	0.3	0.5	0.5	0.5	0.5	0.7	0.6	1	0.4	0.7	1.8	1.8	2.6	0.7	1.9	2	166033	NO	-0.01	FALSE	NC_015764.1	Gnomon	gene	4561224	4727256	-							LOC100650070	XM_012320576.1	protein rhomboid%2C transcript variant X3
1701	NC_015764.1_4859372_4881762	1.8	1.9	1.8	1.9	1.5	1.3	2.8	2.7	3.3	2.4	1.6	3.9	1.8	2.8	1.5	1.9	1.9	22391	NO	-0.01	FALSE	NC_015764.1	Gnomon	gene	4859372	4881762	-	PREDICTED: Dufourea novaeangliae protein sickie-like (LOC107190024) mRNA			hypothetical protein WN48_10440 [Eufriesea mexicana]	hypothetical protein WN51_06361 [Melipona quadrifasciata]	Protein sickie [Dufourea novaeangliae]	LOC105667134	XM_012320560.1	uncharacterized LOC105667134
1732	NC_015764.1_5775058_5920636	0.4	0.5	0.4	0.4	0.5	0.5	0.8	0.6	1.1	0.6	0.9	1.7	1.8	2.4	0.5	1.8	2	145579	NO	-0.01	FALSE	NC_015764.1	Gnomon	gene	5775058	5920636	-							LOC100645554	XM_003394102.2	heparan sulfate glucosamine 3-O-sulfotransferase 5%2C transcript variant X4
2247	NC_015765.1_233380_281384	34.3	28.9	28.1	22.2	22.5	28.5	31.9	55.1	38.9	27.2	30.7	55	28.8	38.4	18.7	31.8	36.5	48005	NO	-0.01	FALSE	NC_015765.1	Gnomon	gene	233380	281384	+	Urosigalphus sp. RDB-2000 partial 28S rRNA gene	Homolobus australiensis partial 28S rRNA gene	Apis mellifera partial 28S rRNA gene	gag-pol polyprotein [Lasius niger]	pol polyprotein [Lasius niger]	gag-pol polyprotein [Lasius niger]	LOC105667199	XR_001099818.1	uncharacterized LOC105667199
2288	NC_015765.1_993725_1104889	0.6	0.4	0.5	0.5	0.5	0.5	0.6	0.5	0.9	0.4	0.6	1.7	1.5	2.3	0.6	1.6	1.9	111165	NO	-0.01	FALSE	NC_015765.1	Gnomon	gene	993725	1104889	+	Bombus terrestris clone BAC BT_CBa-88K23 antennapedia-like protein (Antp) gene complete cds	PREDICTED: Bombus impatiens PI-PLC X domain-containing protein 1 (LOC105680510) mRNA	PREDICTED: Bombus terrestris PI-PLC X domain-containing protein 1-like (LOC105666086) mRNA	no hit	no hit	no hit	LOC105667202	XR_001099821.1	uncharacterized LOC105667202
2382	NC_015765.1_2466575_2469078	76.7	77.4	74.9	75.7	65.6	51.7	127.5	141.4	111.5	73.6	69.8	184.9	243.4	181.8	124.2	149.8	151.6	2504	NO	-0.01	FALSE	NC_015765.1	Gnomon	gene	2466575	2469078	+							LOC100650194	XM_003394772.2	transmembrane 9 superfamily member 2-like
2424	NC_015765.1_2917649_3150813	0.6	0.5	0.5	0.6	0.5	0.6	0.8	0.5	0.9	0.6	0.4	1.8	1.6	2.5	0.6	1.8	1.8	233165	NO	-0.01	FALSE	NC_015765.1	Gnomon	gene	2917649	3150813	-							LOC100645439	XM_012307759.1	ras-GEF domain-containing family member 1B-like%2C transcript variant X2
2465	NC_015765.1_4212139_4384984	1.2	1.1	1.2	1.3	1.3	1.2	1.8	1.4	1	1.4	1.6	1.9	1.6	2.4	0.5	1.8	2	172846	NO	-0.01	FALSE	NC_015765.1	Gnomon	gene	4212139	4384984	-							LOC100645319	XM_003395222.2	two pore potassium channel protein sup-9
2483	NC_015765.1_5304561_5332724	28.6	32.6	28.2	28.4	27.7	24.5	29.1	35	34.9	32.2	33.3	50.7	47.1	45.1	43.4	41.7	36.6	28164	NO	-0.01	FALSE	NC_015765.1	Gnomon	gene	5304561	5332724	-							LOC100644882	XM_012308251.1	zinc finger MIZ domain-containing protein 1
2545	NC_015765.1_6538735_6552049	217.3	222.1	237.5	218.4	198	207.7	129.9	159.9	117.5	159.8	121.1	74.7	74.6	38.4	147.9	134.6	131.9	13315	NO	-0.01	FALSE	NC_015765.1	Gnomon	gene	6538735	6552049	-							LOC100649207	XM_012308200.1	flagellar attachment zone protein 1
2677	NC_015765.1_10184476_10250053	0.6	1.1	0.5	0.4	0.6	0.6	0.8	0.5	1	0.6	0.7	1.9	1.8	2.6	0.4	1.7	2	65578	NO	-0.01	FALSE	NC_015765.1	Gnomon	gene	10184476	10250053	-	PREDICTED: Apis florea cell wall protein DAN4 (LOC100869351) mRNA	PREDICTED: Apis dorsata pollen-specific leucine-rich repeat extensin-like protein 2-like (LOC102674689) mRNA	PREDICTED: Dufourea novaeangliae serine-rich adhesin for platelets (LOC107193606) mRNA	no hit	no hit	no hit	LOC100643759	XM_012308014.1	uncharacterized protein DDB_G0271670
2699	NC_015765.1_10852539_10954960	4.3	4.7	5.1	4.4	3.9	3.6	5.6	6.2	6.5	4.1	4.7	10.2	11.1	10.1	6.3	9.6	9.3	102422	NO	-0.01	FALSE	NC_015765.1	Gnomon	gene	10852539	10954960	+	PREDICTED: Apis florea mothers against decapentaplegic homolog 6 (LOC100865353) mRNA	PREDICTED: Apis dorsata mothers against decapentaplegic homolog 6-like (LOC102679324) mRNA	PREDICTED: Apis florea mothers against decapentaplegic homolog 6 (LOC100865353) mRNA	no hit	no hit	no hit	LOC100642241	XM_003394954.2	uncharacterized LOC100642241
2720	NC_015765.1_11150815_11179983	1.3	1.4	1.3	1.2	0.5	1.4	0.8	0.4	1	0.8	0.8	1.9	1.8	2.5	1.5	1.9	1.9	29169	NO	-0.01	FALSE	NC_015765.1	Gnomon	gene	11150815	11179983	+							LOC105665664	XM_012307965.1	Down syndrome cell adhesion molecule-like protein Dscam2
2751	NC_015765.1_11723808_11773394	1.9	2.7	1.9	2	1.5	1.3	2.9	2.5	4.6	1.5	2.7	6.2	5.6	5.3	2.7	3.9	4.7	49587	NO	-0.01	FALSE	NC_015765.1	Gnomon	gene	11723808	11773394	-	PREDICTED: Bombus terrestris sestrin homolog (LOC100646339) transcript variant X3 mRNA	PREDICTED: Apis mellifera sestrin homolog (LOC411048) transcript variant X4 mRNA	PREDICTED: Bombus terrestris sestrin homolog (LOC100646339) transcript variant X4 mRNA	no hit	no hit	no hit	LOC105665662	XR_001098638.1	uncharacterized LOC105665662
2756	NC_015765.1_12008336_12170239	0.4	0.5	0.5	0.6	0.5	0.4	0.7	0.4	1	0.6	0.6	1.9	1.8	2.6	0.5	1.7	2	161904	NO	-0.01	FALSE	NC_015765.1	Gnomon	gene	12008336	12170239	+							LOC100651036	XM_012307925.1	glutamate receptor ionotropic%2C kainate 2-like
2780	NC_015765.1_12815967_12817850	1650.8	1726.9	1382.7	1157.5	1179.2	1395.1	1210.9	1676.7	1135	1300.7	1147.9	1204.3	686.6	779.1	901.1	573.9	651.1	1884	NO	-0.01	FALSE	NC_015765.1	Gnomon	gene	12815967	12817850	+	PREDICTED: Apis dorsata CCAAT/enhancer-binding protein-like (LOC102676832) mRNA	PREDICTED: Dinoponera quadriceps CCAAT/enhancer-binding protein (LOC106746307) mRNA	PREDICTED: Pogonomyrmex barbatus CCAAT/enhancer-binding protein (LOC105425299) mRNA	no hit	no hit	no hit	LOC105665660	XR_001098637.1	uncharacterized LOC105665660
2789	NC_015765.1_12921749_13000420	1.2	1.1	1.2	1.3	0.6	1.2	1.8	1.6	2.1	1.4	1.6	1.7	1.8	2.5	1.5	1.7	1.9	78672	NO	-0.01	FALSE	NC_015765.1	Gnomon	gene	12921749	13000420	-	PREDICTED: Apis dorsata neuropilin and tolloid-like protein 2-like (LOC102672267) mRNA	PREDICTED: Apis mellifera neuropilin and tolloid-like protein 2 (LOC411019) transcript variant X8 mRNA	PREDICTED: Apis mellifera neuropilin and tolloid-like protein 2 (LOC411019) transcript variant X7 mRNA	no hit	no hit	no hit	LOC100652228	XM_003394874.2	uncharacterized LOC100652228%2C transcript variant X1
2792	NC_015765.1_13024225_13237782	0.6	0.4	0.5	0.5	0.5	0.6	0.8	0.4	1.1	0.7	0.6	1.7	1.6	2.5	0.6	1.8	1.9	213558	NO	-0.01	FALSE	NC_015765.1	Gnomon	gene	13024225	13237782	-	PREDICTED: Apis mellifera kinesin 11 (LOC411018) transcript variant X5 mRNA	PREDICTED: Apis mellifera kinesin 11 (LOC411018) transcript variant X4 misc_RNA	PREDICTED: Apis mellifera kinesin 11 (LOC411018) transcript variant X3 misc_RNA	no hit	no hit	no hit	LOC100651674	XM_012307889.1	uncharacterized LOC100651674
2958	NC_015766.1_658810_662844	1272.8	1194	1095.9	1103.2	1099	1002.4	1448	1184.2	1385.2	1132	1031.1	1390.3	1348.3	1351.7	1144.3	1123.4	1051	4035	NO	-0.01	FALSE	NC_015766.1	Gnomon	gene	658810	662844	-							LOC100642687	XR_001098754.1	regulator of microtubule dynamics protein 1-like%2C transcript variant X2
2965	NC_015766.1_693913_697787	145.9	170.3	145.1	145.7	112.5	129.6	62.8	104.5	64.1	86.9	76.7	53.2	41.9	38.2	64.5	41.5	41.1	3875	NO	-0.01	FALSE	NC_015766.1	Gnomon	gene	693913	697787	-	no hit	no hit	no hit	no hit	no hit	no hit	LOC100645713	XM_003395806.2	uncharacterized LOC100645713
3051	NC_015766.1_1928290_2007273	0.5	1.1	1.1	0.6	0.6	0.6	0.7	1.4	1	0.5	0.7	1.8	3.8	2.4	1.4	3.8	1.9	78984	NO	-0.01	FALSE	NC_015766.1	Gnomon	gene	1928290	2007273	-							LOC100645322	XM_012308898.1	doublesex- and mab-3-related transcription factor A2%2C transcript variant X2
3081	NC_015766.1_2742277_3207516	0.5	0.6	0.6	0.5	0.4	0.5	0.6	0.5	1	0.5	0.6	1.7	1.6	2.4	0.5	1.6	1.9	465240	NO	-0.01	FALSE	NC_015766.1	Gnomon	gene	2742277	3207516	-	PREDICTED: Megachile rotundata AP2-associated protein kinase 1-like (LOC100876992) transcript variant X6 mRNA	PREDICTED: Megachile rotundata AP2-associated protein kinase 1-like (LOC100876992) transcript variant X5 mRNA	PREDICTED: Megachile rotundata AP2-associated protein kinase 1-like (LOC100876992) transcript variant X4 mRNA	no hit	no hit	no hit	LOC100650807	XM_012309122.1	uncharacterized LOC100650807
3129	NC_015766.1_4047327_4066123	18.4	22.7	18.9	18.1	18.7	17.8	25.9	33.8	29.2	27.2	26.4	166.2	164.6	116.5	106.3	190	199.4	18797	NO	-0.01	FALSE	NC_015766.1	Gnomon	gene	4047327	4066123	-							LOC100647965	XM_012308817.1	monocarboxylate transporter 12-B%2C transcript variant X1
3157	NC_015766.1_4269301_4439192	0.5	0.5	0.5	0.5	0.6	0.5	0.6	0.5	0.9	0.5	0.8	1.8	1.5	2.3	0.5	1.6	1.7	169892	NO	-0.01	FALSE	NC_015766.1	Gnomon	gene	4269301	4439192	-							LOC100644170	XM_003395622.2	nephrin-like
3247	NC_015766.1_5519212_5704104	1.8	1.9	2.5	1.9	1.3	1.9	1.8	1.4	1.9	1.4	1.5	1.8	1.5	2.4	1.2	1.7	1.9	184893	NO	-0.01	FALSE	NC_015766.1	Gnomon	gene	5519212	5704104	+	Bombus terrestris microsatellite BTMS0080 sequence	PREDICTED: Apis florea voltage-dependent P/Q-type calcium channel subunit alpha-1A-like (LOC105735870) partial mRNA	PREDICTED: Apis florea voltage-dependent P/Q-type calcium channel subunit alpha-1A-like (LOC105735870) partial mRNA	no hit	no hit	no hit	LOC100645321	XM_012308669.1	uncharacterized LOC100645321%2C transcript variant X4
3257	NC_015766.1_5767615_5931205	4.8	5.3	5.7	4.2	5	4.9	5.6	5	4.3	3.1	3.5	4	3.8	5.1	2.5	3.8	4.7	163591	NO	-0.01	FALSE	NC_015766.1	Gnomon	gene	5767615	5931205	-	Bombus terrestris microsatellite BTMS0034 sequence	PREDICTED: Megachile rotundata micronuclear linker histone polyprotein-like (LOC105663038) mRNA	PREDICTED: Bombus terrestris peroxidasin-like (LOC100647228) mRNA	no hit	no hit	no hit	LOC100647259	XM_012309111.1	uncharacterized LOC100647259
3258	NC_015766.1_5955692_6030097	0.5	0.5	0.4	0.5	0.6	0.5	0.7	0.5	0.8	0.5	1.5	1.8	1.5	2.3	0.6	1.5	1.8	74406	NO	-0.01	FALSE	NC_015766.1	Gnomon	gene	5955692	6030097	-							LOC100644013	XM_012308654.1	neprilysin-21%2C transcript variant X3
3295	NC_015766.1_6244447_6363043	0.4	0.4	0.5	0.5	0.5	0.5	0.6	0.5	0.8	0.6	0.6	1.7	1.4	2.3	0.6	1.5	1.8	118597	NO	-0.01	FALSE	NC_015766.1	Gnomon	gene	6244447	6363043	-							LOC100650276	XM_012308607.1	sodium/calcium exchanger 3%2C transcript variant X2
3641	NC_015767.1_2403789_2453960	1.3	1.5	1.1	1.3	0.6	1.2	0.5	0.5	0.9	1.5	0.6	1.6	1.5	2.1	0.5	1.5	1.9	50172	NO	-0.01	FALSE	NC_015767.1	Gnomon	gene	2403789	2453960	-							LOC100647260	XM_012309331.1	Down syndrome cell adhesion molecule-like protein Dscam2
3654	NC_015767.1_2748048_2883561	1.2	1.1	1.2	0.5	1.2	1.2	1.6	1.5	3.1	0.5	0.5	1.6	1.5	2.1	1.3	1.5	1.7	135514	NO	-0.01	FALSE	NC_015767.1	Gnomon	gene	2748048	2883561	+							LOC100646780	XM_003395889.2	ecdysone-induced protein 78C%2C transcript variant X3
3696	NC_015767.1_3793260_3883391	1.2	1.1	1.2	1.2	1.3	1.2	1.5	1.4	2	1.5	1.6	3.8	1.5	2.3	1.2	3.8	1.8	90132	NO	-0.01	FALSE	NC_015767.1	Gnomon	gene	3793260	3883391	-							LOC100643804	XM_012309339.1	heterogeneous nuclear ribonucleoprotein M-like%2C transcript variant X3
3773	NC_015767.1_5289645_5759816	0.4	0.4	0.5	0.4	0.5	0.4	0.6	0.5	0.8	0.5	0.4	1.6	1.5	2.1	0.6	1.4	1.8	470172	NO	-0.01	FALSE	NC_015767.1	Gnomon	gene	5289645	5759816	-	PREDICTED: Dinoponera quadriceps nucleoprotein TPR (LOC106744916) transcript variant X3 mRNA	PREDICTED: Dinoponera quadriceps nucleoprotein TPR (LOC106744916) transcript variant X2 mRNA	PREDICTED: Dinoponera quadriceps nucleoprotein TPR (LOC106744916) transcript variant X1 mRNA	no hit	no hit	no hit	LOC100645714	XM_012309575.1	uncharacterized LOC100645714
3785	NC_015767.1_6676940_6724207	0.6	0.5	0.4	0.6	0.5	0.5	0.5	0.5	0.9	0.6	0.4	1.6	1.5	2	0.5	1.5	1.8	47268	NO	-0.01	FALSE	NC_015767.1	Gnomon	gene	6676940	6724207	-							LOC100647023	XM_012309439.1	synaptotagmin-10-like%2C transcript variant X3
3788	NC_015767.1_6779577_6895558	1.3	1.2	1.2	1.3	1.3	1.3	0.4	0.6	0.7	0.5	0.4	1.6	1.4	2.1	0.5	1.5	1.7	115982	NO	-0.01	FALSE	NC_015767.1	Gnomon	gene	6779577	6895558	-							LOC100647335	XM_012309442.1	guanylate cyclase soluble subunit beta-1%2C transcript variant X3
3789	NC_015767.1_6835825_6886022	1.3	1.5	1.1	1.2	1.3	1.3	0.4	0.6	0.7	0.5	0.5	1.5	1.5	2.1	0.4	1.4	1.8	50198	NO	-0.01	FALSE	NC_015767.1	Gnomon	gene	6835825	6886022	+							LOC100647693	XM_003395978.2	head-specific guanylate cyclase
3848	NC_015767.1_8879930_8891409	1.3	1.1	1.8	1.3	0.5	0.4	0.4	0.4	0.7	0.4	0	0	1.4	0	0.6	1.5	0	11480	NO	-0.01	FALSE	NC_015767.1	Gnomon	gene	8879930	8891409	-							LOC100642205	XM_003396015.2	protein krueppel
3941	NC_015767.1_11874516_11946803	0.5	0.3	0.4	0.4	0.4	0.5	0.6	0.5	0.9	0.5	0.5	1.6	1.5	2.2	0.6	1.6	1.9	72288	NO	-0.01	FALSE	NC_015767.1	Gnomon	gene	11874516	11946803	-							LOC100646827	XM_003396133.2	potassium voltage-gated channel subfamily KQT member 1
3978	NC_015767.1_12188775_12201429	1.3	1.4	1.2	1.1	1.4	1.4	1.8	1.6	2	0.6	1.5	9.8	3.8	4.9	5.4	12.7	14.8	12655	NO	-0.01	FALSE	NC_015767.1	Gnomon	gene	12188775	12201429	-	PREDICTED: Bombus terrestris arylsulfatase B-like (LOC100650037) transcript variant X1 mRNA	PREDICTED: Bombus terrestris arylsulfatase B-like (LOC100650037) transcript variant X2 mRNA	PREDICTED: Bombus impatiens arylsulfatase J-like (LOC100748821) partial mRNA	PREDICTED: arylsulfatase B-like isoform X2 [Bombus terrestris]	PREDICTED: arylsulfatase B-like isoform X1 [Bombus terrestris]	PREDICTED: arylsulfatase B-like isoform X2 [Bombus terrestris]	LOC100650037
4092	NC_015768.1_1048573_1269050	3.5	3.4	3.7	3.6	3.2	3.4	3.8	4.9	5.4	4.9	4.3	3.8	5.6	5	3.2	5.8	4.5	220478	NO	-0.01	FALSE	NC_015768.1	Gnomon	gene	1048573	1269050	-							LOC100645196	XM_012309773.1	protein bric-a-brac 1-like%2C transcript variant X2
4112	NC_015768.1_1438750_1483985	7	5.2	7.1	4.9	5.4	5.5	7.5	7	8.8	5.7	5.4	11.5	9.2	7.3	6.4	5.6	6.9	45236	NO	-0.01	FALSE	NC_015768.1	Gnomon	gene	1438750	1483985	-							LOC100647619	XM_012310073.1	AAC-rich mRNA clone AAC11 protein
4161	NC_015768.1_1875114_1959617	1.8	1.9	1.8	1.9	1.9	1.9	1.6	2.4	1.9	2.1	1.5	1.4	5.5	2	2.3	3.6	1.5	84504	NO	-0.01	FALSE	NC_015768.1	Gnomon	gene	1875114	1959617	-							LOC100652118	XM_003396256.2	protein Wnt-4-like%2C transcript variant X1
4339	NC_015768.1_3843503_3969820	0.5	0.4	0.5	0.5	0.5	0.3	0.5	0.5	0.7	0.4	0.5	1.5	1.3	1.8	0.5	1.4	1.5	126318	NO	-0.01	FALSE	NC_015768.1	Gnomon	gene	3843503	3969820	-							LOC100643610	XM_012310097.1	neuropeptide Y receptor-like
4498	NC_015768.1_6282753_6336165	1.7	1.5	1.1	1.2	1.2	1.2	1.6	1.4	1.8	0.5	0.5	1.5	1.3	1.9	1.3	1.4	1.6	53413	NO	-0.01	FALSE	NC_015768.1	Gnomon	gene	6282753	6336165	-							LOC100651803	XM_003396569.2	chorion transcription factor Cf2
4523	NC_015768.1_6725202_6866537	0.5	1.1	1.1	0.5	0.5	0.6	0.5	0.4	0.8	0.5	0.6	1.5	1.2	1.8	0.5	1.3	1.5	141336	NO	-0.01	FALSE	NC_015768.1	Gnomon	gene	6725202	6866537	-							LOC100645083	XM_012310311.1	discoidin domain-containing receptor 2-like%2C transcript variant X2
4525	NC_015768.1_6936996_7156300	0.4	0.3	0.4	0.4	0.4	0.5	0.4	0.5	0.6	0.5	0.6	1.5	1.3	2	0.4	1.3	1.5	219305	NO	-0.01	FALSE	NC_015768.1	Gnomon	gene	6936996	7156300	-							LOC100645287	XM_012310312.1	discoidin domain-containing receptor 2%2C transcript variant X2
4528	NC_015768.1_7528264_7684963	0.5	0.4	0.5	0.5	0.6	0.5	0.5	0.4	0.7	0.5	0.4	1.5	1.3	1.9	0.5	1.3	1.5	156700	NO	-0.01	FALSE	NC_015768.1	Gnomon	gene	7528264	7684963	+							LOC100645523	XM_003396603.2	epithelial discoidin domain-containing receptor 1-like
4626	NC_015768.1_9366515_9399515	16.6	20.4	13.8	13.7	12.1	14	25.1	25.6	27.2	17.3	24.2	19.3	18.7	19.2	19.3	27.7	32	33001	NO	-0.01	FALSE	NC_015768.1	Gnomon	gene	9366515	9399515	-							LOC100649960	XM_012310476.1	iroquois-class homeodomain protein IRX-6%2C transcript variant X2
4711	NC_015768.1_12058701_12308476	0.6	0.5	0.6	0.5	0.5	0.5	0.5	0.6	0.8	0.5	0.5	1.6	7.4	4.9	0.5	1.5	1.8	249776	NO	-0.01	FALSE	NC_015768.1	Gnomon	gene	12058701	12308476	+							LOC100652120	XM_012310570.1	protein cortex
4797	NC_015768.1_14845693_14952964	0.4	1	1	0.5	0.4	0.5	0.6	0.5	0.8	1.3	0.6	1.5	1.4	2	0.5	1.5	1.6	107272	NO	-0.01	FALSE	NC_015768.1	Gnomon	gene	14845693	14952964	+	Bombus pensylvanicus isolate 5862bom ultra conserved element locus uce-129 genomic sequence	Bombus pensylvanicus isolate 6033bom ultra conserved element locus uce-131 genomic sequence	PREDICTED: Bombus impatiens gamma-aminobutyric acid receptor subunit beta (LOC100749433) transcript variant X2 mRNA	no hit	no hit	no hit	LOC105665948	XR_001098885.1	uncharacterized LOC105665948
4867	NC_015768.1_16219557_16444249	0.5	0.4	0.5	0.5	0.4	0.4	0.5	0.4	0.8	0.4	0.5	1.4	1.3	1.9	0.5	1.5	1.6	224693	NO	-0.01	FALSE	NC_015768.1	Gnomon	gene	16219557	16444249	-							LOC100643243	XM_003396911.2	dipeptidase 1-like
4870	NC_015768.1_16629530_16809398	0.4	0.4	0.4	0.5	0.6	0.5	0.6	0.6	0.9	0.6	0.6	1.5	1.3	2	0.5	1.4	1.5	179869	NO	-0.01	FALSE	NC_015768.1	Gnomon	gene	16629530	16809398	-							LOC100643486	XM_012310730.1	glutamate receptor ionotropic%2C NMDA 2B
4878	NC_015768.1_17144345_17148965	0.6	0.4	0.5	0.4	0.5	0.5	0.5	0.5	1.9	1.2	0.5	54.5	12.5	19.3	8.5	29.3	49.4	4621	NO	-0.01	FALSE	NC_015768.1	Gnomon	gene	17144345	17148965	-							LOC105665976	XM_012310824.1	dynein light chain 1%2C axonemal-like
4882	NC_015768.1_17154638_17229043	1.2	1	1.1	1.1	0.6	1.2	0.5	1.4	0.7	0.5	1.4	1.4	1.4	2	0.4	1.6	1.6	74406	NO	-0.01	FALSE	NC_015768.1	Gnomon	gene	17154638	17229043	-							LOC100645082	XM_012310733.1	GTP-binding protein RAD
4916	NC_015768.1_17632741_17639376	418.7	385.8	409.3	388.6	365.5	366.1	369.4	315.9	382.2	312.1	365.2	315.4	305.5	303.3	372.4	310.5	310.1	6636	NO	-0.01	FALSE	NC_015768.1	Gnomon	gene	17632741	17639376	+							LOC100647463	XM_012310764.1	zinc finger protein 384-like%2C transcript variant X3
4938	NC_015768.1_17777146_17922738	0.3	0.4	0.4	0.3	0.5	0.4	0.6	0.5	0.7	0.5	0.6	1.5	1.2	1.9	0.4	1.4	1.5	145593	NO	-0.01	FALSE	NC_015768.1	Gnomon	gene	17777146	17922738	+							LOC100646345	XM_012310794.1	leucine-rich repeat-containing protein 24%2C transcript variant X1
4970	NC_015769.1_311825_360687	37.9	40.9	45.4	38.3	36.2	34.2	31	34.6	34.8	34.5	39.7	17.9	18.7	15.4	25.2	20.6	18.1	48863	NO	-0.01	FALSE	NC_015769.1	Gnomon	gene	311825	360687	+	PREDICTED: Apis dorsata dentin sialophosphoprotein-like (LOC102671545) transcript variant X5 mRNA	PREDICTED: Apis dorsata dentin sialophosphoprotein-like (LOC102671545) transcript variant X4 mRNA	PREDICTED: Apis dorsata dentin sialophosphoprotein-like (LOC102671545) transcript variant X3 mRNA	no hit	no hit	no hit	LOC100650602	XM_012310840.1	uncharacterized LOC100650602
5028	NC_015769.1_1039778_1041051	99.4	183.5	145.4	86.3	93	100.4	169.9	121.2	222.1	104.3	78.2	99.9	133.9	128.1	124.8	85.6	71.4	1274	NO	-0.01	FALSE	NC_015769.1	RNAseq	Unannotated_transcript	1039778	1041051		PREDICTED: Megachile rotundata cytoplasmic polyadenylation element-binding protein 2 (LOC100876198) mRNA	PREDICTED: Megachile rotundata cytoplasmic polyadenylation element-binding protein 2 (LOC100876198) mRNA		no hit	no hit	no hit
5053	NC_015769.1_1442065_1446301	16.5	11.6	12.4	11.1	11.1	11.8	23.4	19.9	24.5	18.7	18.7	22.6	24.7	27.4	18.3	24.9	30.6	4237	NO	-0.01	FALSE	NC_015769.1	Gnomon	gene	1442065	1446301	-							LOC100642999	XM_003396991.2	microprocessor complex subunit DGCR8
5075	NC_015769.1_2015355_2028505	3.3	4.3	4.3	3.4	3	3.5	5.5	5.8	5.4	3.9	4.3	5.8	7.2	7.1	2.2	7.5	4.3	13151	NO	-0.01	FALSE	NC_015769.1	Gnomon	gene	2015355	2028505	+	PREDICTED: Bombus terrestris DC-STAMP domain-containing protein 1 (LOC100650224) mRNA	Mus musculus chromosome 1 clone RP24-296E23 complete sequence	Mouse DNA sequence from clone RP23-37J4 on chromosome 1 complete sequence	hypothetical protein WN51_10841 [Melipona quadrifasciata]	hypothetical protein WH47_04584 partial [Habropoda laboriosa]	WD repeat-containing protein 61 [Dufourea novaeangliae]	LOC100644176	XM_012311049.1	uncharacterized LOC100644176
5178	NC_015769.1_3844694_4009555	1.1	1.1	1.7	1.2	1.3	1.2	0.6	1.3	1.8	1.4	1.4	3.7	3.5	1.7	1.4	3.4	4.3	164862	NO	-0.01	FALSE	NC_015769.1	Gnomon	gene	3844694	4009555	+							LOC100642252	XM_003397233.2	optomotor-blind protein
5181	NC_015769.1_4012225_4176608	1.9	1.9	2.4	1.9	2	1.7	2.8	2.2	3.2	2	2.6	1.5	1.4	1.9	1.3	3.4	1.5	164384	NO	-0.01	FALSE	NC_015769.1	Gnomon	gene	4012225	4176608	+							LOC100642492	XM_012311108.1	Fanconi anemia group J protein homolog%2C transcript variant X2
5278	NC_015769.1_5312237_5312862	623.2	620.1	697.5	534.4	538.9	622.9	479.8	523.5	443.4	522	480.6	311.4	271.1	335.7	342.2	319.5	205.4	626	NO	-0.01	FALSE	NC_015769.1	RNAseq	Unannotated_transcript	5312237	5312862		no hit	no hit	no hit	no hit	no hit	no hit
5307	NC_015769.1_7102679_7105068	125.8	112.7	130.7	108.2	113.8	112.4	115.6	128.1	131.5	140.2	126.8	129.1	121.7	109.9	103.6	141	136.2	2390	NO	-0.01	FALSE	NC_015769.1	Gnomon	gene	7102679	7105068	+							LOC100642455	XM_003397314.2	transmembrane protein 230%2C transcript variant X1
5340	NC_015769.1_7581361_7584057	6.3	6.3	11.5	4.9	6.4	2.8	9.6	2.1	18.9	7.5	0.4	1.3	7.3	9.3	0.6	1.3	6.7	2697	NO	-0.01	FALSE	NC_015769.1	Gnomon	gene	7581361	7584057	-	PREDICTED: Bombus terrestris probable cationic amino acid transporter (LOC100645900) transcript variant X4 mRNA	PREDICTED: Bombus terrestris probable cationic amino acid transporter (LOC100645900) transcript variant X3 mRNA	PREDICTED: Bombus terrestris probable cationic amino acid transporter (LOC100645900) transcript variant X2 mRNA	no hit	no hit	no hit	LOC100644929	XM_003397254.2	uncharacterized LOC100644929
5375	NC_015769.1_9383053_9481804	0.4	0.9	1.2	0.6	0.4	0.5	0.5	0.5	0.6	0.4	0.5	1.4	1.2	1.7	0.5	1.2	1.5	98752	NO	-0.01	FALSE	NC_015769.1	Gnomon	gene	9383053	9481804	-	PREDICTED: Bombus terrestris 8-oxo-dGDP phosphatase NUDT18 (LOC100648588) mRNA	PREDICTED: Bombus terrestris 8-oxo-dGDP phosphatase NUDT18 (LOC100648588) mRNA	PREDICTED: Bombus terrestris lachesin-like (LOC100642330) transcript variant X6 misc_RNA	no hit	no hit	no hit	LOC100645635	XM_012311341.1	uncharacterized LOC100645635
5379	NC_015769.1_9601300_9677960	1.2	1.5	1.2	1.3	1.3	1.2	0.6	0.5	0.7	0.5	0.5	1.2	1.2	1.9	0.4	1.3	1.5	76661	NO	-0.01	FALSE	NC_015769.1	Gnomon	gene	9601300	9677960	-							LOC100645756	XM_012311347.1	gamma-aminobutyric acid type B receptor subunit 2
5396	NC_015770.1_72667_77005	298.8	286.9	266.7	269.1	267.8	265.4	315.5	352.7	344	281	295.1	483.4	456.4	462.3	334.7	389.2	445.2	4339	NO	-0.01	FALSE	NC_015770.1	Gnomon	gene	72667	77005	+							LOC100649774	XM_003397448.2	CSC1-like protein 2
5530	NC_015770.1_1706636_1718478	1.2	0.4	0.4	0.5	0.5	0.5	5.4	16.1	51.2	3	8.4	0	1.2	1.7	16.4	1.2	1.3	11843	NO	-0.01	FALSE	NC_015770.1	Gnomon	gene	1706636	1718478	+	no hit	no hit	no hit	no hit	no hit	no hit	LOC100648168	XM_003397518.2	uncharacterized LOC100648168
5538	NC_015770.1_1782615_1788454	1.1	0.4	0.4	0.4	0.4	0.4	1.5	9.4	37	2	3.4	0	0	1.6	13.3	1.3	1.3	5840	NO	-0.01	FALSE	NC_015770.1	Gnomon	gene	1782615	1788454	+	no hit	no hit	no hit	no hit	no hit	no hit	LOC100652079	XM_012311402.1	uncharacterized LOC100652079
5668	NC_015770.1_3633839_3655940	1.7	1.8	1.8	1.9	1.2	1.8	13.7	9.4	15.1	1.9	0.6	3.5	5.5	4.6	2	1.3	1.4	22102	NO	-0.01	FALSE	NC_015770.1	Gnomon	gene	3633839	3655940	-	Oryza sativa Japonica Group DNA chromosome 12 cultivar: Nipponbare complete sequence	Oryza sativa Indica Group cultivar RP Bio-226 chromosome 12 sequence	Oryza sativa chromosome 12 . BAC OSJNBa0078O17 of library OSJNBa from chromosome 12 of cultivar Nipponbare of ssp. japonica of Oryza sativa (rice) complete sequence	hypothetical protein WN51_12255 partial [Melipona quadrifasciata]	hypothetical protein ALC56_15229 [Trachymyrmex septentrionalis]	hypothetical protein SINV_10416 partial [Solenopsis invicta]	LOC105666063	XM_012311960.1	uncharacterized LOC105666063
5877	NC_015770.1_9890958_10118394	0.4	0.4	0.3	0.4	0.5	0.4	0.5	0.5	0.6	0.4	0.5	1.3	1.2	1.5	0.5	1.2	1.3	227437	NO	-0.01	FALSE	NC_015770.1	Gnomon	gene	9890958	10118394	-							LOC100649027	XM_003397766.2	neuroligin-4%2C X-linked%2C transcript variant X2
5881	NC_015770.1_10197067_10461552	0.6	0.5	0.4	0.5	0.4	0.6	0.5	1.3	0.6	0.5	0.5	1.3	3.5	1.8	0.4	1.3	1.5	264486	NO	-0.01	FALSE	NC_015770.1	Gnomon	gene	10197067	10461552	+							LOC100649264	XM_003397768.2	neuroligin-4%2C X-linked%2C transcript variant X1
5905	NC_015770.1_10825073_10975280	0.5	0.3	0.5	0.5	0.3	0.5	1.6	0.4	0.5	0.5	0.5	1.4	1.3	1.9	1.1	1.2	1.5	150208	NO	-0.01	FALSE	NC_015770.1	Gnomon	gene	10825073	10975280	-							LOC100643165	XM_012312016.1	cell adhesion molecule 2-like%2C transcript variant X2
5924	NC_015770.1_11087002_11185567	0.5	0.5	0.5	0.4	0.5	0.5	0.5	0.3	0.5	0.6	0.5	1.2	1.2	1.8	0.3	1.2	1.3	98566	NO	-0.01	FALSE	NC_015770.1	Gnomon	gene	11087002	11185567	-							LOC100644210	XM_012312025.1	dopamine D2-like receptor
6039	NC_015770.1_12905435_12907153	0.4	0.8	0.4	0	0.4	0.4	9.7	3.4	1.8	18.7	4.2	200.5	232.4	67	6.3	17.5	8.7	1719	NO	-0.01	FALSE	NC_015770.1	Gnomon	gene	12905435	12907153	+	PREDICTED: Bombus impatiens general odorant-binding protein 19d (LOC100747149) mRNA	PREDICTED: Bombus impatiens general odorant-binding protein 19d (LOC100747149) mRNA	PREDICTED: Bombus impatiens general odorant-binding protein 19d (LOC100747149) mRNA	PREDICTED: general odorant-binding protein 19d [Bombus impatiens]	PREDICTED: general odorant-binding protein 19d [Bombus impatiens]	PREDICTED: general odorant-binding protein 19d [Bombus impatiens]	LOC100646544	XM_003397829.2	uncharacterized LOC100646544
6084	NC_015770.1_14013700_14025030	233.2	228.4	233.2	210.8	189.9	229.5	140.5	222.5	68.9	191.3	258.6	483.8	412.9	262.8	320.3	501.4	570.1	11331	NO	-0.01	FALSE	NC_015770.1	Gnomon	gene	14013700	14025030	-							LOC100645839	XM_003397980.2	MFS-type transporter SLC18B1-like
6117	NC_015770.1_14464204_14470195	100.7	97.6	79.2	70.1	79.8	78.2	99.4	121.8	91.6	72.3	86.1	81.6	99.6	88.8	69.3	105.5	89.7	5992	NO	-0.01	FALSE	NC_015770.1	Gnomon	gene	14464204	14470195	-	PREDICTED: Bombus terrestris B-cell CLL/lymphoma 7 protein family member B (LOC100648445) transcript variant X2 mRNA	PREDICTED: Bombus terrestris B-cell CLL/lymphoma 7 protein family member B (LOC100648445) transcript variant X1 mRNA	PREDICTED: Bombus impatiens B-cell CLL/lymphoma 7 protein family member B (LOC100750020) transcript variant X2 mRNA	PREDICTED: C-factor [Ceratina calcarata]	PREDICTED: C-factor isoform X2 [Habropoda laboriosa]	C-factor [Eufriesea mexicana]	LOC100648329	XM_012312301.1	uncharacterized oxidoreductase C663.09c%2C transcript variant X1
6155	NC_015770.1_15216477_15288228	5	5.1	3.6	3.6	3.8	3.5	4.6	5.9	6.4	3.1	2.5	7.4	9	7.1	5.3	7.4	8.8	71752	NO	-0.01	FALSE	NC_015770.1	Gnomon	gene	15216477	15288228	-							LOC100651687	XM_003397945.2	protein phosphatase Slingshot%2C transcript variant X2
6178	NC_015771.1_164449_171686	408.8	420.6	437	412.8	394.2	399	529.7	553	599.9	406.1	433.7	399.2	375.5	451	443.4	384.3	421.4	7238	NO	-0.01	FALSE	NC_015771.1	Gnomon	gene	164449	171686	+							LOC100650410	XM_003398017.2	putative ATP-dependent RNA helicase Pl10
6186	NC_015771.1_448206_449363	71.4	53.2	53.6	34.1	34.8	53.7	33.3	18.7	15.4	15.9	26.6	10.7	10.1	8.4	14.9	10.1	13.8	1158	NO	-0.01	FALSE	NC_015771.1	RNAseq	Unannotated_transcript	448206	449363		PREDICTED: Bombus terrestris synaptosomal-associated protein 29 (LOC100645735) mRNA	PREDICTED: Dinoponera quadriceps transcription factor Ken 2 (LOC106748205) transcript variant X3 mRNA	PREDICTED: Cerapachys biroi transcription factor Ken 2 (LOC105286345) mRNA	no hit	no hit	no hit
6208	NC_015771.1_1382600_1418884	1.8	1.2	1.1	1.1	1.2	1.2	1.4	0.5	0.5	0.5	0.6	1.3	1.1	1.6	0.4	1.2	1.1	36285	NO	-0.01	FALSE	NC_015771.1	Gnomon	gene	1382600	1418884	-							LOC100643456	XM_003398537.2	cell adhesion molecule 3-like
6263	NC_015771.1_1846106_1867315	149	163	183.1	126.5	114.6	149.6	136.4	127.9	112.2	111.1	94.2	51.7	56	50.6	112.3	59.8	52.1	21210	NO	-0.01	FALSE	NC_015771.1	Gnomon	gene	1846106	1867315	-							LOC100648105	XM_012312895.1	filamin-A%2C transcript variant X3
6495	NC_015771.1_5417435_5463324	3.3	3.8	2.9	2.7	3	2.7	11.7	6.9	15.1	4.7	5.4	7.2	5.3	7.1	5.4	9.2	8.7	45890	NO	-0.01	FALSE	NC_015771.1	Gnomon	gene	5417435	5463324	-							LOC100645414	XM_012312643.1	B-cell lymphoma/leukemia 11A
6578	NC_015771.1_7196479_7359675	1.8	1.9	2.3	1.7	2	1.8	2.4	1.9	3.2	1.4	2.3	3.3	3.4	6.9	1.9	3.4	4	163197	NO	-0.01	FALSE	NC_015771.1	Gnomon	gene	7196479	7359675	-							LOC100643169	XM_003398198.2	bifunctional heparan sulfate N-deacetylase/N-sulfotransferase
6854	NC_015771.1_12324577_12444324	1.2	1	1.2	1.2	1.2	1.1	1.5	1.1	1.7	1.4	2.4	9.4	9	4.6	2	5.3	6.4	119748	NO	-0.01	FALSE	NC_015771.1	Gnomon	gene	12324577	12444324	-							LOC100645644	XM_012313151.1	tetraspanin-5%2C transcript variant X3
6864	NC_015771.1_13104786_13317629	0.4	0.6	0.3	0.4	0.5	0.4	0.5	0.5	0.6	0.5	0.3	1.2	1.1	1.5	0.4	1.1	1.4	212844	NO	-0.01	FALSE	NC_015771.1	Gnomon	gene	13104786	13317629	-	PREDICTED: Bombus terrestris tyrosine-protein phosphatase non-receptor type 4 (LOC100642997) transcript variant X5 mRNA	PREDICTED: Bombus terrestris tyrosine-protein phosphatase non-receptor type 4 (LOC100642997) transcript variant X4 mRNA	PREDICTED: Bombus terrestris tyrosine-protein phosphatase non-receptor type 4 (LOC100642997) transcript variant X3 mRNA	no hit	no hit	no hit	LOC100646510	XR_001099081.1	uncharacterized LOC100646510
6969	NC_015772.1_2036062_2052623	162.4	163	161.1	157.3	162.1	152.4	154.4	155.1	155.7	169.6	163	150.3	135.4	147.2	153.2	140.2	148.4	16562	NO	-0.01	FALSE	NC_015772.1	Gnomon	gene	2036062	2052623	-	PREDICTED: Bombus terrestris rho GTPase-activating protein 21 (LOC100645999) transcript variant X8 mRNA	PREDICTED: Bombus terrestris rho GTPase-activating protein 21 (LOC100645999) transcript variant X7 mRNA	PREDICTED: Bombus terrestris rho GTPase-activating protein 21 (LOC100645999) transcript variant X6 mRNA	Rho GTPase-activating protein 21 partial [Melipona quadrifasciata]	PREDICTED: rho GTPase-activating protein 21 isoform X5 [Eufriesea mexicana]	PREDICTED: rho GTPase-activating protein 21 isoform X6 [Eufriesea mexicana]	LOC100645999
7055	NC_015772.1_2707830_3187030	0.4	0.5	0.3	0.3	0.4	0.4	0.4	0.4	0.5	0.4	0.6	1	1	1.4	0.4	1.2	1.1	479201	NO	-0.01	FALSE	NC_015772.1	Gnomon	gene	2707830	3187030	-	PREDICTED: Dinoponera quadriceps nucleoprotein TPR (LOC106744916) transcript variant X3 mRNA	PREDICTED: Dinoponera quadriceps nucleoprotein TPR (LOC106744916) transcript variant X2 mRNA	PREDICTED: Dinoponera quadriceps nucleoprotein TPR (LOC106744916) transcript variant X1 mRNA	no hit	no hit	no hit	LOC100645724	XM_003398790.2	uncharacterized LOC100645724
7056	NC_015772.1_3267637_3684327	1.1	1.3	1	1.2	1.2	1.2	0.5	2	1.8	1.3	2.4	1.2	3.3	4.2	1.1	3.2	1.2	416691	NO	-0.01	FALSE	NC_015772.1	Gnomon	gene	3267637	3684327	+							LOC100648107	XM_012313413.1	hemicentin-1
7070	NC_015772.1_3767350_3811771	0.4	0.5	0.5	0.4	0.4	0.5	0.4	0.4	0.5	0.4	0.5	14.5	21.1	4.3	0.3	1.2	1.1	44422	NO	-0.01	FALSE	NC_015772.1	Gnomon	gene	3767350	3811771	-							LOC100646069	XM_012313414.1	neuropeptide Y receptor
7161	NC_015772.1_5596654_6075708	0.4	0.4	0.4	0.3	0.3	0.5	0.5	0.4	0.6	0.4	0.4	1.1	1.1	1.3	0.3	1.1	1	479055	NO	-0.01	FALSE	NC_015772.1	Gnomon	gene	5596654	6075708	-							LOC100646794	XM_003398798.2	protein rhomboid
7179	NC_015772.1_6428667_6556790	0.3	0.5	0.4	0.5	0.4	0.3	0.4	0.4	0.5	0.4	0.3	1.1	1	1.4	0.5	1.1	1.1	128124	NO	-0.01	FALSE	NC_015772.1	Gnomon	gene	6428667	6556790	-							LOC100650248	XM_003399229.2	neurogenic locus Notch protein-like
7460	NC_015772.1_9573708_10053315	0.4	0.4	0.4	0.3	0.3	0.5	0.5	0.4	0.5	0.3	0.4	1.2	1	1.4	0.4	1	1.2	479608	NO	-0.01	FALSE	NC_015772.1	Gnomon	gene	9573708	10053315	-	PREDICTED: Bombus terrestris nephrin (LOC100650970) transcript variant X2 mRNA	PREDICTED: Bombus terrestris nephrin (LOC100650970) transcript variant X1 mRNA	PREDICTED: Bombus impatiens nephrin (LOC100747038) transcript variant X2 mRNA	no hit	no hit	no hit	LOC100650970
7495	NC_015772.1_10851140_10985018	0.4	0.4	0.3	0.3	0.4	0.4	0.6	0.4	0.4	0.4	0.5	1.2	1.1	1.4	0.4	1.2	1.2	133879	NO	-0.01	FALSE	NC_015772.1	Gnomon	gene	10851140	10985018	-							LOC100647190	XM_012313648.1	transcription factor Sox-19b-like%2C transcript variant X5	rna12978	XM_012313647.1	transcription factor Sox-19b-like%2C transcript variant X4
7573	NC_015772.1_12769065_12823357	5.4	8.4	6.2	5.4	5.5	4.8	5.5	5.6	7.5	3.9	4.1	9.2	10.8	13.1	6.3	9.4	8.6	54293	NO	-0.01	FALSE	NC_015772.1	Gnomon	gene	12769065	12823357	-							LOC100642498	XM_012313564.1	teneurin-m%2C transcript variant X3
7630	NC_015772.1_14840636_14907172	1.6	1.8	2.4	1.8	1.8	1.1	1.4	1.3	1.8	1.9	1.3	3.3	3.3	1.5	1.2	1.2	1.2	66537	NO	-0.01	FALSE	NC_015772.1	Gnomon	gene	14840636	14907172	+							LOC100645803	XM_012314400.1	nuclear factor 1 X-type-like%2C transcript variant X1	rna13204	XM_012314405.1	nuclear factor 1 X-type-like%2C transcript variant X7				rna13205	XM_012314406.1	nuclear factor 1 X-type-like%2C transcript variant X8
7644	NC_015772.1_15152441_15189862	4	3.9	4.2	4.1	3.7	4	2.7	3.3	3	2.9	3.2	9.3	5.4	7	3.3	5.5	6.4	37422	NO	-0.01	FALSE	NC_015772.1	Gnomon	gene	15152441	15189862	+							LOC100644218	XM_003399342.2	acetylcholinesterase-like%2C transcript variant X1
7844	NC_015773.1_4553_13469	5.3	4.8	5.5	4.1	3.6	5	4.4	6.8	3.8	4.7	3.3	20.5	15.3	11.3	10.1	15.6	30.5	8917	NO	-0.01	FALSE	NC_015773.1	Gnomon	gene	4553	13469	-							LOC100652051	XM_012314435.1	DNA fragmentation factor subunit beta%2C transcript variant X2
7887	NC_015773.1_491758_509553	34.1	42.5	31.5	31.8	31	27.4	38.2	42.7	40.1	31	29.6	50.4	45.1	52.3	41.9	48.9	39	17796	NO	-0.01	FALSE	NC_015773.1	Gnomon	gene	491758	509553	-							LOC100643378	XM_012314474.1	WD repeat and FYVE domain-containing protein 3
7970	NC_015773.1_3562062_4039029	1.1	1.3	1.5	1.2	1.2	1.1	1.3	1.3	1.6	1.2	1.4	1.1	1.1	1.3	1.2	1	1.2	476968	NO	-0.01	FALSE	NC_015773.1	Gnomon	gene	3562062	4039029	-							LOC100650779	XM_012314594.1	LIM/homeobox protein Lhx9%2C transcript variant X3
8018	NC_015773.1_4875295_4977664	1	0.8	1	1	1	1.1	1.3	1.3	0.6	0.5	0.4	1.1	1.1	1.3	0.6	1	1	102370	NO	-0.01	FALSE	NC_015773.1	Gnomon	gene	4875295	4977664	-							LOC100647350	XM_003399525.2	acetylcholine receptor subunit alpha-like%2C transcript variant X4
8025	NC_015773.1_5313021_5641509	0.4	0.6	0.5	0.4	0.3	0.5	0.5	0.3	0.4	0.3	0.4	1	0.9	1.2	0.5	1	1.1	328489	NO	-0.01	FALSE	NC_015773.1	Gnomon	gene	5313021	5641509	-							LOC100642737	XM_012315266.1	agrin-like
8164	NC_015773.1_7992989_8025955	7.8	7.5	7.6	7.2	7.8	7.1	5.4	7.4	7.4	6.4	6.5	16.1	16.8	11.3	7.2	8.9	12.4	32967	NO	-0.01	FALSE	NC_015773.1	Gnomon	gene	7992989	8025955	-	Bombus terrestris clone BAC BT_CBa-88K23 antennapedia-like protein (Antp) gene complete cds	PREDICTED: Bombus impatiens leucine--tRNA ligase cytoplasmic (LOC100741988) mRNA	PREDICTED: Bombus terrestris WW domain-containing oxidoreductase (LOC100649863) transcript variant X3 mRNA	no hit	no hit	no hit	LOC100650455	XM_012315073.1	uncharacterized LOC100650455
8204	NC_015773.1_8209898_8435549	3.4	3.2	3.5	3.3	2.8	3.4	3.4	3.2	3.9	3.9	4.1	5.4	6.9	6.8	3.1	5.4	6.3	225652	NO	-0.01	FALSE	NC_015773.1	Gnomon	gene	8209898	8435549	-							LOC100645921	XM_012315016.1	ankyrin repeat domain-containing protein 50%2C transcript variant X2	rna14248	XM_012315014.1	ankyrin repeat domain-containing protein 50%2C transcript variant X1
8298	NC_015773.1_9283942_9301981	1.1	1.4	1.1	1.1	1.2	0.6	0.4	0.3	1.6	1.2	0.4	1	0.8	1.2	1.2	1	1	18040	NO	-0.01	FALSE	NC_015773.1	Gnomon	gene	9283942	9301981	+							LOC100646674	XM_012314884.1	serine/threonine-protein kinase BRSK2%2C transcript variant X1
8354	NC_015773.1_10648073_10725251	0.5	0.3	0.5	0.4	0.4	0.4	0.5	0.3	0.5	0.4	0.4	1.2	1.2	1.3	0.4	1.2	1.1	77179	NO	-0.01	FALSE	NC_015773.1	Gnomon	gene	10648073	10725251	-							LOC100651612	XM_012314813.1	protein vestigial%2C transcript variant X2
8376	NC_015773.1_10909401_11028808	7	7.7	6.9	7.1	6.3	6.3	10.7	8.5	13	7.4	8.3	16.2	18.4	17	11.1	12.2	14.3	119408	NO	-0.01	FALSE	NC_015773.1	Gnomon	gene	10909401	11028808	+							LOC100648067	XM_012315251.1	circadian locomoter output cycles protein kaput
8382	NC_015773.1_11160293_11221418	1	1.3	1	1.1	1.1	1.1	0.5	1.2	0.5	0.3	0.4	1.2	1	1.4	0.5	1.1	1.2	61126	NO	-0.01	FALSE	NC_015773.1	Gnomon	gene	11160293	11221418	+							LOC105666339	XM_012314796.1	neural-cadherin-like%2C transcript variant X3
8404	NC_015773.1_11924607_11976285	0.3	0.6	0.4	0.4	0.5	0.4	0.4	0.4	0.5	0.4	0.4	3.1	1	1.4	0.5	1	1.2	51679	NO	-0.01	FALSE	NC_015773.1	Gnomon	gene	11924607	11976285	-							LOC100646599	XM_012314770.1	inhibitory POU protein
8482	NC_015774.1_160424_161258	74.4	93.8	107.3	57.6	67.7	74.9	74.3	70	85.9	86.7	77.1	135.5	110.8	161.9	123.7	230.5	114.3	835	NO	-0.01	FALSE	NC_015774.1	RNAseq	Unannotated_transcript	160424	161258		PREDICTED: Bombus terrestris DC-STAMP domain-containing protein 1 (LOC100650224) mRNA			no hit	no hit	no hit
8506	NC_015774.1_1543328_1575226	0.4	0.5	0.4	0.5	0.5	0.5	0.4	0.5	0.4	0.4	1.3	1.1	0.9	1.4	0.4	1.1	1.1	31899	NO	-0.01	FALSE	NC_015774.1	Gnomon	gene	1543328	1575226	-	PREDICTED: Bombus terrestris trafficking kinesin-binding protein milt (LOC100647086) transcript variant X8 mRNA	PREDICTED: Bombus terrestris trafficking kinesin-binding protein milt (LOC100647086) transcript variant X7 mRNA	PREDICTED: Bombus terrestris trafficking kinesin-binding protein milt (LOC100647086) transcript variant X6 mRNA	no hit	no hit	no hit	LOC105666372	XR_001099241.1	uncharacterized LOC105666372
8508	NC_015774.1_1678825_1795546	1.1	1.3	1	1.1	1.1	1.1	1.3	1.9	1.5	1.8	2.1	3.1	0.9	1.3	1.2	1	3.9	116722	NO	-0.01	FALSE	NC_015774.1	Gnomon	gene	1678825	1795546	-	PREDICTED: Apis mellifera DNA helicase MCM9-like (LOC410442) transcript variant X1 mRNA	PREDICTED: Apis dorsata hemicentin-1-like (LOC102674289) mRNA	PREDICTED: Apis mellifera basement membrane-specific heparan sulfate proteoglycan core protein-like (LOC410439) transcript variant X3 mRNA	no hit	no hit	no hit	LOC100649111	XM_003400012.2	uncharacterized LOC100649111
8509	NC_015774.1_1726660_1767347	0.4	0.5	0.4	0.5	0.4	0.4	0.4	1.2	0.5	1.3	1.2	1.1	0.8	1.3	0.4	0.9	1.1	40688	NO	-0.01	FALSE	NC_015774.1	Gnomon	gene	1726660	1767347	+	PREDICTED: Apis dorsata hemicentin-1-like (LOC102674289) mRNA	PREDICTED: Megachile rotundata lachesin-like (LOC100882227) transcript variant X2 mRNA	PREDICTED: Megachile rotundata lachesin-like (LOC100882227) transcript variant X1 mRNA	PREDICTED: hemicentin-1-like [Apis dorsata]	PREDICTED: lachesin-like [Ceratina calcarata]	PREDICTED: lachesin-like [Megachile rotundata]	LOC105666374	XR_001099242.1	uncharacterized LOC105666374%2C transcript variant X1
8565	NC_015774.1_2993848_3029582	11.5	12.3	10.8	9.2	11	10.9	12.7	20.2	12.9	9.1	8.3	7.3	7.1	9	6.2	9	8.4	35735	NO	-0.01	FALSE	NC_015774.1	Gnomon	gene	2993848	3029582	-	PREDICTED: Bombus impatiens RNA-binding motif protein X-linked 2-like (LOC100744266) mRNA	PREDICTED: Bombus terrestris RNA-binding motif protein X-linked 2-like (LOC100643866) mRNA	PREDICTED: Nothobranchius furzeri uridine-cytidine kinase-like 1 (LOC107391269) mRNA	hypothetical protein WN51_04259 [Melipona quadrifasciata]	hypothetical protein WN48_01200 [Eufriesea mexicana]	hypothetical protein EAI_03515 [Harpegnathos saltator]	LOC100645889	XM_003400067.2	uncharacterized LOC100645889
8583	NC_015774.1_3349552_3355457	99.5	100.6	112	98.3	100.4	92	94	116.9	92.9	98.9	73.6	70.5	85.2	56.8	87.6	79.6	93.4	5906	NO	-0.01	FALSE	NC_015774.1	Gnomon	gene	3349552	3355457	-	no hit	no hit	no hit	no hit	no hit	no hit	LOC100645959	XM_012315368.1	uncharacterized LOC100645959%2C transcript variant X2
8614	NC_015774.1_4195549_4333936	0.6	0.3	0.5	0.4	0.5	0.5	0.3	0.5	0.4	0.5	0.5	1	1	1.1	0.4	0.8	1	138388	NO	-0.01	FALSE	NC_015774.1	Gnomon	gene	4195549	4333936	-							LOC100650658	XM_012315392.1	metabotropic glutamate receptor 3-like
8628	NC_015774.1_4688644_4846506	0.5	0.4	0.5	0.4	0.5	0.5	0.4	0.4	0.5	0.4	0.3	1	0	1.3	0.3	0.8	1	157863	NO	-0.01	FALSE	NC_015774.1	Gnomon	gene	4688644	4846506	-							LOC100647940	XM_012315707.1	5-hydroxytryptamine receptor-like%2C transcript variant X3
8675	NC_015774.1_5329708_5434448	1	1.2	1.4	1.1	1.2	1.2	1.3	1.3	1.7	1.2	1.3	3.3	3.3	4.1	1.1	3.2	3.8	104741	NO	-0.01	FALSE	NC_015774.1	Gnomon	gene	5329708	5434448	-							LOC100643013	XM_012315657.1	transcription factor Sox-2%2C transcript variant X2
8757	NC_015774.1_6968614_7032232	31.5	28.8	31	29.2	27.5	27.2	36.7	38	40.1	27.7	29.6	41.4	31.3	38	30	24.5	31.5	63619	NO	-0.01	FALSE	NC_015774.1	Gnomon	gene	6968614	7032232	+							LOC100645807	XM_003400151.2	serine/threonine-protein kinase 17B-like%2C transcript variant X1
8802	NC_015774.1_7627197_7647186	0.4	0.5	0.5	0.4	0.4	0.5	0.4	0.5	0.4	0.6	0.5	3.3	3.1	1.3	0.6	0.9	1	19990	NO	-0.01	FALSE	NC_015774.1	Gnomon	gene	7627197	7647186	-							LOC100649943	XM_012315505.1	homeobox protein prophet of Pit-1
8812	NC_015774.1_8036403_8044086	1.5	1.8	1.4	1.6	1.2	0.4	2.4	1.1	0.3	1.3	1.3	0.8	3.2	1.2	0.5	1	0.9	7684	NO	-0.01	FALSE	NC_015774.1	Gnomon	gene	8036403	8044086	+							LOC100649708	XM_012315490.1	serine-enriched protein%2C transcript variant X1
8817	NC_015774.1_8368454_8371589	9.2	9	8.5	7.1	7.7	8.7	6.4	9.2	6.2	2.7	7	17.7	10.8	16.4	4.1	10.7	8.7	3136	NO	-0.01	FALSE	NC_015774.1	Gnomon	gene	8368454	8371589	+	no hit	no hit	no hit	hypothetical protein WN51_03674 [Melipona quadrifasciata]	hypothetical protein WH47_12597 [Habropoda laboriosa]	hypothetical protein ALC57_13074 [Trachymyrmex cornetzi]	LOC100649635	XM_003400097.2	uncharacterized LOC100649635
8999	NC_015775.1_1587321_1610195	0.4	0.4	0.8	0.3	0.5	0.5	0.4	0.5	0.5	0.4	0.5	0.9	0.8	1.1	0.5	0.8	1	22875	NO	-0.01	FALSE	NC_015775.1	Gnomon	gene	1587321	1610195	+	Bombus pensylvanicus isolate 6036bom ultra conserved element locus uce-1331 genomic sequence	Bombus pensylvanicus isolate 5979bom ultra conserved element locus uce-1329 genomic sequence	Bombus pensylvanicus isolate 6001bom ultra conserved element locus uce-1330 genomic sequence	no hit	no hit	no hit	LOC100646754	XM_003400403.2	putative uncharacterized protein DDB_G0271606
9078	NC_015775.1_2576842_2655275	0.4	0.7	0.5	0.6	0.4	0.5	0.4	0.5	0.4	0.3	0.4	0.7	0.6	0	0.5	0.9	0.9	78434	NO	-0.01	FALSE	NC_015775.1	Gnomon	gene	2576842	2655275	-							LOC100643419	XM_012316003.1	protein gooseberry-neuro
9090	NC_015775.1_2921120_2948446	11.6	15.3	12.8	11.8	10.2	9.3	10.8	11.3	12.9	10.8	8.2	11.1	15.2	11.1	10.9	9	8.5	27327	NO	-0.01	FALSE	NC_015775.1	Gnomon	gene	2921120	2948446	-							LOC100646199	XM_012316028.1	R3H domain-containing protein 2%2C transcript variant X1
[truncated: 13,761 more rows]
[truncated: 93 more columns]

## Sheet: EW
Parent_gene	Feature_ID	01_EQ1	02_EQ2	03_EQ3	04_EW1	05_EW2	06_EW3	07_MQ1	08_MQ2	10_MQ4	12_MW2	13_MW3	14_LQ1	15_LQ2	17_LQ4	18_LW1	19_LW2	20_LW3	length	EW_upregulated_relative_to_EQ	EW_relative_to_EQ_OFC	HDEG	seqid	source	type	start	end	strand	BLASTn_hit_01	BLASTn_hit_02	BLASTn_hit_03	BLASTx_hit_01	BLASTx_hit_02	BLASTx_hit_03	Gene_symbol	Accession_number	Product
[truncated: 14,817 more rows]
[truncated: 93 more columns]

[truncated: 5 more sheets: MQ, MW, LQ, LW, Other_pipelines]
